# Supplementary material for: Supercell refinement: a cautionary tale
Source: Acta Crystallogr D Struct Biol. 2019 Aug 28;75(Pt 9):852–60. doi: 10.1107/S2059798319011082 (PMC6719663; doi:10.1107/S2059798319011082)
Supplement: Supplementary file 3 [file d-75-00852-sup3.zip]

Archive with 33 entries (33 files):
- 2018_m0p0015_o0p0_n.pdb
- 2018_m0p0015_o0p0_n_refmac1.mtz
- 2018_m0p0015_o0p0_n_refmac1.pdb
- 2018_m0p0015_o0p5_n.pdb
- 2018_m0p015_o0p0_n.pdb
- 2018_m0p015_o0p0_n_refmac1.mtz
- 2018_m0p015_o0p0_n_refmac1.pdb
- 2018_m0p015_o0p5_n.pdb
- 2018_m0p015_o0p5_n_refmac1.mtz
- 2018_m0p015_o0p5_n_refmac1.pdb
- 2018_m0p15_o0p0_n.pdb
- 2018_m0p15_o0p0_n_refmac1.mtz
- 2018_m0p15_o0p0_n_refmac1.pdb
- 2018_m0p15_o0p5_n.pdb
- 2018_m0p15_o0p5_n_refmac1.mtz
- 2018_m0p15_o0p5_n_refmac1.pdb
- 2018_m15_o0p0_n.pdb
- 2018_m15_o0p0_n_refmac1.mtz
- 2018_m15_o0p0_n_refmac1.pdb
- 2018_m15_o0p5_n.pdb
- 2018_m15_o0p5_n_refmac1.mtz
- 2018_m15_o0p5_n_refmac1.pdb
- 2018_m1p5_o0p0_n.pdb
- 2018_m1p5_o0p0_n_refmac1.mtz
- 2018_m1p5_o0p0_n_refmac1.pdb
- 2018_m1p5_o0p05_n_refmac1.pdb
- 2018_m1p5_o0p5_n.pdb
- 2018_m1p5_o0p5_n_refmac1.mtz
- smjjl_00.mtz
- start_sc_2018.pdb
- start_sc_2018_refmac1.mtz
- start_sc_2018_refmac1.pdb
- file_description.txt
