# Supplementary material for: Supercell refinement: a cautionary tale
Source: Acta Crystallogr D Struct Biol. 2019 Aug 28;75(Pt 9):852–60. doi: 10.1107/S2059798319011082 (PMC6719663; doi:10.1107/S2059798319011082)
Supplement: Supplementary file 3 [file d-75-00852-sup3.zip › 2018_m0p0015_o0p0_n_refmac1.pdb]

HEADER    ----                                    06-JUL-18   xxxx              
COMPND    ---                                                                   
REMARK   3
REMARK   3 REFINEMENT.
REMARK   3   PROGRAM     : REFMAC 5.8.0189  
REMARK   3   AUTHORS     : MURSHUDOV,SKUBAK,LEBEDEV,PANNU,
REMARK   3                 STEINER,NICHOLLS,WINN,LONG,VAGIN
REMARK   3
REMARK   3    REFINEMENT TARGET : MAXIMUM LIKELIHOOD
REMARK   3
REMARK   3  DATA USED IN REFINEMENT.
REMARK   3   RESOLUTION RANGE HIGH (ANGSTROMS) :   1.00
REMARK   3   RESOLUTION RANGE LOW  (ANGSTROMS) : 136.71
REMARK   3   DATA CUTOFF            (SIGMA(F)) : NONE
REMARK   3   COMPLETENESS FOR RANGE        (%) :  71.49
REMARK   3   NUMBER OF REFLECTIONS             :  172938
REMARK   3
REMARK   3  FIT TO DATA USED IN REFINEMENT.
REMARK   3   CROSS-VALIDATION METHOD          : THROUGHOUT
REMARK   3   FREE R VALUE TEST SET SELECTION  : RANDOM
REMARK   3   R VALUE     (WORKING + TEST SET) : 0.02291
REMARK   3   R VALUE            (WORKING SET) :  0.02285
REMARK   3   FREE R VALUE                     :  0.02413
REMARK   3   FREE R VALUE TEST SET SIZE   (%) :  5.0
REMARK   3   FREE R VALUE TEST SET COUNT      :  9094
REMARK   3
REMARK   3  FIT IN THE HIGHEST RESOLUTION BIN.
REMARK   3   TOTAL NUMBER OF BINS USED           :      20
REMARK   3   BIN RESOLUTION RANGE HIGH           :    1.000
REMARK   3   BIN RESOLUTION RANGE LOW            :    1.026
REMARK   3   REFLECTION IN BIN     (WORKING SET) :    12490
REMARK   3   BIN COMPLETENESS (WORKING+TEST) (%) :    71.35
REMARK   3   BIN R VALUE           (WORKING SET) :    0.066
REMARK   3   BIN FREE R VALUE SET COUNT          :      701
REMARK   3   BIN FREE R VALUE                    :    0.063
REMARK   3
REMARK   3  NUMBER OF NON-HYDROGEN ATOMS USED IN REFINEMENT.
REMARK   3   ALL ATOMS                :     3178
REMARK   3
REMARK   3  B VALUES.
REMARK   3   FROM WILSON PLOT           (A**2) : NULL
REMARK   3   MEAN B VALUE      (OVERALL, A**2) :  18.243
REMARK   3   OVERALL ANISOTROPIC B VALUE.
REMARK   3    B11 (A**2) :     0.00
REMARK   3    B22 (A**2) :    -0.00
REMARK   3    B33 (A**2) :    -0.00
REMARK   3    B12 (A**2) :     0.00
REMARK   3    B13 (A**2) :    -0.00
REMARK   3    B23 (A**2) :     0.00
REMARK   3
REMARK   3  ESTIMATED OVERALL COORDINATE ERROR.
REMARK   3   ESU BASED ON R VALUE                            (A):   0.004
REMARK   3   ESU BASED ON FREE R VALUE                       (A):   0.004
REMARK   3   ESU BASED ON MAXIMUM LIKELIHOOD                 (A):   0.006
REMARK   3   ESU FOR B VALUES BASED ON MAXIMUM LIKELIHOOD (A**2):   0.117
REMARK   3
REMARK   3 CORRELATION COEFFICIENTS.
REMARK   3   CORRELATION COEFFICIENT FO-FC      :   1.000
REMARK   3   CORRELATION COEFFICIENT FO-FC FREE :   1.000
REMARK   3
REMARK   3  RMS DEVIATIONS FROM IDEAL VALUES        COUNT    RMS    WEIGHT
REMARK   3   BOND LENGTHS REFINED ATOMS        (A):  3241 ; 0.010 ; 0.019
REMARK   3   BOND ANGLES REFINED ATOMS   (DEGREES):  4354 ; 1.057 ; 1.959
REMARK   3   TORSION ANGLES, PERIOD 1    (DEGREES):   392 ; 2.750 ; 5.000
REMARK   3   TORSION ANGLES, PERIOD 2    (DEGREES):   161 ;19.332 ;21.739
REMARK   3   TORSION ANGLES, PERIOD 3    (DEGREES):   504 ;11.055 ;15.000
REMARK   3   TORSION ANGLES, PERIOD 4    (DEGREES):    42 ; 9.645 ;15.000
REMARK   3   CHIRAL-CENTER RESTRAINTS       (A**3):   434 ; 0.072 ; 0.200
REMARK   3   GENERAL PLANES REFINED ATOMS      (A):  2583 ; 0.006 ; 0.021
REMARK   3
REMARK   3  ISOTROPIC THERMAL FACTOR RESTRAINTS.     COUNT   RMS    WEIGHT
REMARK   3   MAIN-CHAIN BOND REFINED ATOMS  (A**2):  1631 ; 2.235 ; 1.614
REMARK   3   MAIN-CHAIN ANGLE REFINED ATOMS (A**2):  2002 ; 3.248 ; 2.410
REMARK   3   SIDE-CHAIN BOND REFINED ATOMS  (A**2):  1610 ; 4.845 ; 1.942
REMARK   3   LONG RANGE B REFINED ATOMS (A**2)    :  9272 ; 7.496 ;29.269
REMARK   3
REMARK   3  NCS RESTRAINTS STATISTICS
REMARK   3   NUMBER OF NCS GROUPS : NULL
REMARK   3
REMARK   3  TWIN DETAILS
REMARK   3   NUMBER OF TWIN DOMAINS  : NULL
REMARK   3
REMARK   3
REMARK   3  TLS DETAILS
REMARK   3   NUMBER OF TLS GROUPS  : NULL
REMARK   3
REMARK   3
REMARK   3  BULK SOLVENT MODELLING.
REMARK   3   METHOD USED :  MASK
REMARK   3   PARAMETERS FOR MASK CALCULATION
REMARK   3   VDW PROBE RADIUS   :   1.20
REMARK   3   ION PROBE RADIUS   :   0.80
REMARK   3   SHRINKAGE RADIUS   :   0.80
REMARK   3
REMARK   3  OTHER REFINEMENT REMARKS:
REMARK   3  U VALUES      : REFINED INDIVIDUALLY
REMARK   3
SSBOND   1 CYS A    7    CYS C   19
SSBOND   2 CYS A   16    CYS C    2
SSBOND   3 CYS D    7    CYS F   19
SSBOND   4 CYS D   16    CYS F    2
SSBOND   5 CYS G    7    CYS I   19
SSBOND   6 CYS G   16    CYS I    2
SSBOND   7 CYS J    7    CYS L   19
SSBOND   8 CYS J   16    CYS L    2
SSBOND   9 CYS M    7    CYS O   19
SSBOND  10 CYS M   16    CYS O    2
SSBOND  11 CYS P    7    CYS R   19
SSBOND  12 CYS P   16    CYS R    2
SSBOND  13 CYS S    7    CYS U   19
SSBOND  14 CYS S   16    CYS U    2
CRYST1   73.530  273.420   23.150  90.00  90.00  90.00 P 21 21 21               
SCALE1      0.013600  0.000000  0.000000        0.00000                         
SCALE2     -0.000000  0.003657  0.000000        0.00000                         
SCALE3      0.000000 -0.000000  0.043197        0.00000                         
ATOM      1  N   ALA A   1      16.671  -6.112   7.852  1.00 35.96      A    N
ATOM      2  CA  ALA A   1      16.681  -5.615   9.270  1.00 34.95      A    C
ATOM      3  CB  ALA A   1      17.485  -4.318   9.394  1.00 20.14      A    C
ATOM      4  C   ALA A   1      15.276  -5.460   9.874  1.00 33.05      A    C
ATOM      5  O   ALA A   1      14.985  -6.086  10.902  1.00 34.97      A    O
ATOM      6  N   PRO A   2      14.387  -4.644   9.252  1.00 30.34      A    N
ATOM      7  CA  PRO A   2      13.028  -4.536   9.803  1.00 25.59      A    C
ATOM      8  CB  PRO A   2      12.518  -3.237   9.180  1.00 26.65      A    C
ATOM      9  CG  PRO A   2      13.207  -3.158   7.872  1.00 27.30      A    C
ATOM     10  CD  PRO A   2      14.556  -3.800   8.049  1.00 28.61      A    C
ATOM     11  C   PRO A   2      12.123  -5.698   9.407  1.00 23.95      A    C
ATOM     12  O   PRO A   2      12.496  -6.522   8.558  1.00 22.63      A    O
ATOM     13  N   ARG A   3      10.950  -5.772  10.023  1.00 21.92      A    N
ATOM     14  CA  ARG A   3       9.985  -6.845   9.773  1.00 19.71      A    C
ATOM     15  CB  ARG A   3       8.973  -6.943  10.925  1.00 16.45      A    C
ATOM     16  CG  ARG A   3       9.578  -7.390  12.244  1.00 14.54      A    C
ATOM     17  CD  ARG A   3       8.661  -7.130  13.435  1.00 18.35      A    C
ATOM     18  NE  ARG A   3       7.505  -8.032  13.458  1.00 19.47      A    N
ATOM     19  CZ  ARG A   3       6.292  -7.777  12.955  1.00 19.94      A    C
ATOM     20  NH1 ARG A   3       6.002  -6.624  12.348  1.00 19.73      A    N
ATOM     21  NH2 ARG A   3       5.338  -8.701  13.062  1.00 19.69      A    N
ATOM     22  C   ARG A   3       9.257  -6.645   8.448  1.00 19.98      A    C
ATOM     23  O   ARG A   3       9.276  -7.522   7.583  1.00 21.51      A    O
ATOM     24  N   ARG A   4       8.625  -5.479   8.295  1.00 17.73      A    N
ATOM     25  CA  ARG A   4       7.822  -5.150   7.108  1.00 17.18      A    C
ATOM     26  CB  ARG A   4       6.571  -4.370   7.507  1.00 17.02      A    C
ATOM     27  CG  ARG A   4       5.602  -5.131   8.408  1.00 21.04      A    C
ATOM     28  CD  ARG A   4       4.841  -6.212   7.655  1.00 24.71      A    C
ATOM     29  NE  ARG A   4       3.982  -7.016   8.527  1.00 32.84      A    N
ATOM     30  CZ  ARG A   4       4.405  -7.987   9.352  1.00 38.18      A    C
ATOM     31  NH1 ARG A   4       5.697  -8.319   9.426  1.00 43.60      A    N
ATOM     32  NH2 ARG A   4       3.519  -8.643  10.087  1.00 41.63      A    N
ATOM     33  C   ARG A   4       8.619  -4.349   6.077  1.00 16.55      A    C
ATOM     34  O   ARG A   4       9.651  -3.750   6.397  1.00 15.63      A    O
ATOM     35  N   LYS A   5       8.122  -4.348   4.841  1.00 16.58      A    N
ATOM     36  CA  LYS A   5       8.769  -3.656   3.711  1.00 16.52      A    C
ATOM     37  CB  LYS A   5       8.273  -4.233   2.379  1.00 19.01      A    C
ATOM     38  CG  LYS A   5       8.591  -5.712   2.182  1.00 21.43      A    C
ATOM     39  CD  LYS A   5       8.116  -6.178   0.818  1.00 25.77      A    C
ATOM     40  CE  LYS A   5       8.359  -7.673   0.624  1.00 31.60      A    C
ATOM     41  NZ  LYS A   5       9.808  -8.028   0.641  1.00 35.18      A    N
ATOM     42  C   LYS A   5       8.566  -2.137   3.724  1.00 13.65      A    C
ATOM     43  O   LYS A   5       9.345  -1.410   3.100  1.00 14.05      A    O
ATOM     44  N   LEU A   6       7.522  -1.660   4.402  1.00 11.85      A    N
ATOM     45  CA  LEU A   6       7.251  -0.218   4.515  1.00 10.14      A    C
ATOM     46  CB  LEU A   6       5.832   0.028   5.066  1.00 12.74      A    C
ATOM     47  CG  LEU A   6       5.483  -0.427   6.495  1.00 15.64      A    C
ATOM     48  CD1 LEU A   6       5.763   0.655   7.542  1.00 17.46      A    C
ATOM     49  CD2 LEU A   6       4.023  -0.852   6.582  1.00 11.09      A    C
ATOM     50  C   LEU A   6       8.277   0.558   5.354  1.00  7.83      A    C
ATOM     51  O   LEU A   6       8.468   1.756   5.136  1.00  8.60      A    O
ATOM     52  N   CYS A   7       8.925  -0.120   6.303  1.00  8.06      A    N
ATOM     53  CA  CYS A   7       9.856   0.525   7.239  1.00  7.69      A    C
ATOM     54  CB  CYS A   7      10.181  -0.422   8.397  1.00  7.03      A    C
ATOM     55  SG  CYS A   7       8.731  -0.988   9.314  1.00 14.71      A    S
ATOM     56  C   CYS A   7      11.161   1.027   6.606  1.00  9.01      A    C
ATOM     57  O   CYS A   7      11.737   2.007   7.085  1.00 10.07      A    O
ATOM     58  N   ILE A   8      11.624   0.365   5.542  1.00  8.83      A    N
ATOM     59  CA  ILE A   8      12.870   0.761   4.853  1.00 10.75      A    C
ATOM     60  CB  ILE A   8      13.463  -0.388   3.990  1.00 14.59      A    C
ATOM     61  CG1 ILE A   8      12.532  -0.792   2.837  1.00 11.79      A    C
ATOM     62  CD1 ILE A   8      13.252  -1.444   1.678  1.00 11.25      A    C
ATOM     63  CG2 ILE A   8      13.779  -1.594   4.860  1.00 19.59      A    C
ATOM     64  C   ILE A   8      12.772   2.044   4.002  1.00 10.27      A    C
ATOM     65  O   ILE A   8      13.803   2.556   3.554  1.00 10.60      A    O
ATOM     66  N   LEU A   9      11.556   2.548   3.774  1.00 10.83      A    N
ATOM     67  CA  LEU A   9      11.348   3.762   2.970  1.00 12.78      A    C
ATOM     68  CB  LEU A   9       9.851   3.983   2.699  1.00 12.81      A    C
ATOM     69  CG  LEU A   9       9.121   2.930   1.858  1.00 12.74      A    C
ATOM     70  CD1 LEU A   9       7.615   3.144   1.923  1.00 13.78      A    C
ATOM     71  CD2 LEU A   9       9.606   2.946   0.416  1.00 11.21      A    C
ATOM     72  C   LEU A   9      11.927   5.013   3.634  1.00 15.99      A    C
ATOM     73  O   LEU A   9      12.032   5.090   4.864  1.00 16.77      A    O
ATOM     74  N   HIS A  10      12.298   5.991   2.801  1.00 16.71      A    N
ATOM     75  CA  HIS A  10      12.869   7.252   3.267  1.00 18.54      A    C
ATOM     76  CB  HIS A  10      13.568   7.974   2.105  1.00 28.64      A    C
ATOM     77  CG  HIS A  10      14.456   9.106   2.526  1.00 35.91      A    C
ATOM     78  ND1 HIS A  10      13.990  10.395   2.696  1.00 44.19      A    N
ATOM     79  CE1 HIS A  10      14.997  11.179   3.075  1.00 40.41      A    C
ATOM     80  NE2 HIS A  10      16.080  10.434   3.189  1.00 36.52      A    N
ATOM     81  CD2 HIS A  10      15.772   9.134   2.854  1.00 42.22      A    C
ATOM     82  C   HIS A  10      11.794   8.155   3.871  1.00 17.96      A    C
ATOM     83  O   HIS A  10      10.617   8.050   3.506  1.00 18.55      A    O
ATOM     84  N   ALA A  11      12.188   9.030   4.798  1.00 15.72      A    N
ATOM     85  CA  ALA A  11      11.267   9.955   5.444  1.00 16.01      A    C
ATOM     86  CB  ALA A  11      11.927  10.607   6.647  1.00 19.52      A    C
ATOM     87  C   ALA A  11      10.787  11.035   4.468  1.00 14.11      A    C
ATOM     88  O   ALA A  11      11.586  11.572   3.691  1.00 14.14      A    O
ATOM     89  N   ASN A  12       9.491  11.339   4.509  1.00 11.50      A    N
ATOM     90  CA  ASN A  12       8.865  12.313   3.611  1.00 12.90      A    C
ATOM     91  CB  ASN A  12       8.444  11.624   2.303  1.00 16.22      A    C
ATOM     92  CG  ASN A  12       7.910  12.596   1.263  1.00 15.89      A    C
ATOM     93  OD1 ASN A  12       8.300  13.761   1.214  1.00 15.37      A    O
ATOM     94  ND2 ASN A  12       7.016  12.103   0.411  1.00 15.64      A    N
ATOM     95  C   ASN A  12       7.657  12.973   4.288  1.00 13.63      A    C
ATOM     96  O   ASN A  12       6.625  12.322   4.469  1.00 13.99      A    O
ATOM     97  N   PRO A  13       7.782  14.264   4.683  1.00 13.19      A    N
ATOM     98  CA  PRO A  13       6.638  14.991   5.254  1.00 12.86      A    C
ATOM     99  CB  PRO A  13       7.231  16.349   5.650  1.00 12.58      A    C
ATOM    100  CG  PRO A  13       8.685  16.098   5.811  1.00 14.66      A    C
ATOM    101  CD  PRO A  13       9.030  15.039   4.810  1.00 13.34      A    C
ATOM    102  C   PRO A  13       5.472  15.174   4.271  1.00 12.68      A    C
ATOM    103  O   PRO A  13       4.327  14.863   4.621  1.00 16.45      A    O
ATOM    104  N   GLY A  14       5.772  15.673   3.074  1.00 11.67      A    N
ATOM    105  CA  GLY A  14       4.772  15.866   2.016  1.00 12.26      A    C
ATOM    106  C   GLY A  14       4.800  17.266   1.428  1.00 14.94      A    C
ATOM    107  O   GLY A  14       5.861  17.889   1.345  1.00 13.49      A    O
ATOM    108  N   ARG A  15       3.620  17.755   1.037  1.00 16.94      A    N
ATOM    109  CA  ARG A  15       3.465  19.076   0.415  1.00 18.44      A    C
ATOM    110  CB  ARG A  15       3.083  18.912  -1.068  1.00 20.39      A    C
ATOM    111  CG  ARG A  15       1.688  18.358  -1.323  1.00 20.18      A    C
ATOM    112  CD  ARG A  15       1.514  17.901  -2.760  1.00 19.74      A    C
ATOM    113  NE  ARG A  15       0.162  17.424  -3.030  1.00 20.42      A    N
ATOM    114  CZ  ARG A  15      -0.331  16.231  -2.683  1.00 18.93      A    C
ATOM    115  NH1 ARG A  15       0.408  15.341  -2.013  1.00 21.64      A    N
ATOM    116  NH2 ARG A  15      -1.589  15.921  -2.991  1.00 12.86      A    N
ATOM    117  C   ARG A  15       2.463  20.016   1.121  1.00 19.26      A    C
ATOM    118  O   ARG A  15       2.139  21.081   0.587  1.00 20.86      A    O
ATOM    119  N   CYS A  16       1.990  19.622   2.305  1.00 17.84      A    N
ATOM    120  CA  CYS A  16       1.040  20.430   3.088  1.00 16.47      A    C
ATOM    121  CB  CYS A  16      -0.066  19.547   3.681  1.00 14.74      A    C
ATOM    122  SG  CYS A  16      -1.398  19.157   2.521  1.00 16.12      A    S
ATOM    123  C   CYS A  16       1.745  21.214   4.194  1.00 15.17      A    C
ATOM    124  O   CYS A  16       2.877  20.896   4.573  1.00 14.07      A    O
ATOM    125  N   TYR A  17       1.058  22.229   4.708  1.00 15.88      A    N
ATOM    126  CA  TYR A  17       1.610  23.140   5.724  1.00 17.98      A    C
ATOM    127  CB  TYR A  17       1.004  24.542   5.550  1.00 23.36      A    C
ATOM    128  CG  TYR A  17       1.191  25.123   4.169  1.00 27.85      A    C
ATOM    129  CD1 TYR A  17       2.392  25.754   3.799  1.00 34.71      A    C
ATOM    130  CE1 TYR A  17       2.537  26.299   2.532  1.00 37.63      A    C
ATOM    131  CZ  TYR A  17       1.493  26.197   1.602  1.00 38.15      A    C
ATOM    132  OH  TYR A  17       1.670  26.736   0.354  1.00 44.83      A    O
ATOM    133  CE2 TYR A  17       0.315  25.568   1.966  1.00 35.04      A    C
ATOM    134  CD2 TYR A  17       0.167  25.043   3.223  1.00 29.20      A    C
ATOM    135  C   TYR A  17       1.393  22.688   7.177  1.00 17.30      A    C
ATOM    136  O   TYR A  17       1.917  23.306   8.100  1.00 18.62      A    O
ATOM    137  N   ASP A  18       0.631  21.608   7.380  1.00 17.32      A    N
ATOM    138  CA  ASP A  18       0.306  21.111   8.721  1.00 16.38      A    C
ATOM    139  CB  ASP A  18      -0.880  20.131   8.661  1.00 14.84      A    C
ATOM    140  CG  ASP A  18      -1.487  19.837  10.032  1.00 15.92      A    C
ATOM    141  OD1 ASP A  18      -1.218  20.567  11.011  1.00 14.75      A    O
ATOM    142  OD2 ASP A  18      -2.251  18.852  10.124  1.00 19.97      A    O
ATOM    143  C   ASP A  18       1.510  20.423   9.364  1.00 17.73      A    C
ATOM    144  O   ASP A  18       2.157  19.583   8.733  1.00 17.32      A    O
ATOM    145  N   ALA A  19       1.797  20.785  10.615  1.00 18.37      A    N
ATOM    146  CA  ALA A  19       2.907  20.198  11.381  1.00 19.32      A    C
ATOM    147  CB  ALA A  19       3.684  21.306  12.091  1.00 20.11      A    C
ATOM    148  C   ALA A  19       2.370  19.175  12.380  1.00 20.28      A    C
ATOM    149  O   ALA A  19       2.084  19.512  13.536  1.00 21.38      A    O
ATOM    150  N   ILE A  20       2.243  17.932  11.922  1.00 16.66      A    N
ATOM    151  CA  ILE A  20       1.742  16.827  12.737  1.00 16.28      A    C
ATOM    152  CB  ILE A  20       0.851  15.856  11.924  1.00 15.57      A    C
ATOM    153  CG1 ILE A  20      -0.187  16.629  11.096  1.00 10.37      A    C
ATOM    154  CD1 ILE A  20      -1.171  15.748  10.350  1.00 10.83      A    C
ATOM    155  CG2 ILE A  20       0.146  14.854  12.845  1.00 18.09      A    C
ATOM    156  C   ILE A  20       2.946  16.061  13.299  1.00 18.52      A    C
ATOM    157  O   ILE A  20       3.807  15.627  12.518  1.00 18.56      A    O
ATOM    158  N   PRO A  21       3.040  15.904  14.639  1.00 19.65      A    N
ATOM    159  CA  PRO A  21       4.080  15.035  15.206  1.00 18.44      A    C
ATOM    160  CB  PRO A  21       3.920  15.233  16.720  1.00 18.32      A    C
ATOM    161  CG  PRO A  21       3.252  16.539  16.876  1.00 20.74      A    C
ATOM    162  CD  PRO A  21       2.346  16.678  15.686  1.00 19.60      A    C
ATOM    163  C   PRO A  21       3.894  13.564  14.826  1.00 16.68      A    C
ATOM    164  O   PRO A  21       2.797  13.020  14.991  1.00 18.42      A    O
ATOM    165  N   ALA A  22       4.951  12.940  14.309  1.00 14.02      A    N
ATOM    166  CA  ALA A  22       4.907  11.543  13.877  1.00 11.76      A    C
ATOM    167  CB  ALA A  22       4.166  11.427  12.552  1.00 12.92      A    C
ATOM    168  C   ALA A  22       6.308  10.944  13.754  1.00 10.90      A    C
ATOM    169  O   ALA A  22       7.230  11.612  13.273  1.00 10.69      A    O
ATOM    170  N   PHE A  23       6.455   9.690  14.183  1.00 10.79      A    N
ATOM    171  CA  PHE A  23       7.742   8.990  14.183  1.00  9.57      A    C
ATOM    172  CB  PHE A  23       7.846   8.089  15.415  1.00 12.00      A    C
ATOM    173  CG  PHE A  23       7.686   8.817  16.719  1.00 12.02      A    C
ATOM    174  CD1 PHE A  23       8.775   9.431  17.327  1.00 12.84      A    C
ATOM    175  CE1 PHE A  23       8.628  10.105  18.535  1.00 14.15      A    C
ATOM    176  CZ  PHE A  23       7.381  10.176  19.141  1.00 13.29      A    C
ATOM    177  CE2 PHE A  23       6.283   9.570  18.539  1.00 12.93      A    C
ATOM    178  CD2 PHE A  23       6.440   8.897  17.337  1.00 11.71      A    C
ATOM    179  C   PHE A  23       7.932   8.157  12.920  1.00 10.29      A    C
ATOM    180  O   PHE A  23       6.991   7.962  12.141  1.00 11.50      A    O
ATOM    181  N   TYR A  24       9.158   7.672  12.725  1.00  9.05      A    N
ATOM    182  CA  TYR A  24       9.499   6.811  11.588  1.00 10.22      A    C
ATOM    183  CB  TYR A  24       9.726   7.655  10.324  1.00 10.10      A    C
ATOM    184  CG  TYR A  24      10.956   8.546  10.366  1.00  9.37      A    C
ATOM    185  CD1 TYR A  24      10.958   9.767  11.052  1.00  9.82      A    C
ATOM    186  CE1 TYR A  24      12.085  10.561  11.073  1.00  7.08      A    C
ATOM    187  CZ  TYR A  24      13.242  10.151  10.427  1.00 11.17      A    C
ATOM    188  OH  TYR A  24      14.364  10.945  10.455  1.00 12.77      A    O
ATOM    189  CE2 TYR A  24      13.271   8.941   9.749  1.00  8.77      A    C
ATOM    190  CD2 TYR A  24      12.137   8.144   9.719  1.00 10.83      A    C
ATOM    191  C   TYR A  24      10.733   5.960  11.884  1.00 10.38      A    C
ATOM    192  O   TYR A  24      11.600   6.358  12.669  1.00 10.57      A    O
ATOM    193  N   TYR A  25      10.809   4.792  11.245  1.00  9.76      A    N
ATOM    194  CA  TYR A  25      11.937   3.874  11.407  1.00 10.28      A    C
ATOM    195  CB  TYR A  25      11.492   2.422  11.186  1.00  8.55      A    C
ATOM    196  CG  TYR A  25      12.600   1.403  11.351  1.00 12.76      A    C
ATOM    197  CD1 TYR A  25      13.021   1.002  12.622  1.00 13.67      A    C
ATOM    198  CE1 TYR A  25      14.040   0.070  12.781  1.00 15.70      A    C
ATOM    199  CZ  TYR A  25      14.650  -0.475  11.658  1.00 17.54      A    C
ATOM    200  OH  TYR A  25      15.655  -1.402  11.811  1.00 16.99      A    O
ATOM    201  CE2 TYR A  25      14.250  -0.098  10.384  1.00 16.15      A    C
ATOM    202  CD2 TYR A  25      13.232   0.835  10.241  1.00 14.32      A    C
ATOM    203  C   TYR A  25      13.064   4.231  10.433  1.00 12.70      A    C
ATOM    204  O   TYR A  25      12.907   4.082   9.218  1.00 14.45      A    O
ATOM    205  N   ASN A  26      14.189   4.700  10.972  1.00 12.97      A    N
ATOM    206  CA  ASN A  26      15.380   4.993  10.177  1.00 14.81      A    C
ATOM    207  CB  ASN A  26      16.272   6.002  10.906  1.00 16.68      A    C
ATOM    208  CG  ASN A  26      17.243   6.728   9.978  1.00 15.42      A    C
ATOM    209  OD1 ASN A  26      17.615   6.221   8.919  1.00 22.02      A    O
ATOM    210  ND2 ASN A  26      17.666   7.921  10.387  1.00 20.47      A    N
ATOM    211  C   ASN A  26      16.146   3.699   9.911  1.00 17.77      A    C
ATOM    212  O   ASN A  26      16.415   2.936  10.845  1.00 17.79      A    O
ATOM    213  N   GLN A  27      16.499   3.451   8.647  1.00 19.07      A    N
ATOM    214  CA  GLN A  27      17.199   2.220   8.241  1.00 20.99      A    C
ATOM    215  CB  GLN A  27      17.073   2.021   6.720  1.00 22.10      A    C
ATOM    216  CG  GLN A  27      17.743   0.765   6.148  1.00 27.65      A    C
ATOM    217  CD  GLN A  27      16.963  -0.521   6.428  1.00 28.60      A    C
ATOM    218  OE1 GLN A  27      16.172  -0.600   7.367  1.00 31.44      A    O
ATOM    219  NE2 GLN A  27      17.201  -1.530   5.595  1.00 27.20      A    N
ATOM    220  C   GLN A  27      18.660   2.227   8.673  1.00 21.33      A    C
ATOM    221  O   GLN A  27      19.168   1.194   9.118  1.00 22.67      A    O
ATOM    222  N   ALA A  28      19.327   3.373   8.560  1.00 21.63      A    N
ATOM    223  CA  ALA A  28      20.741   3.509   8.927  1.00 25.14      A    C
ATOM    224  CB  ALA A  28      21.306   4.816   8.395  1.00 20.03      A    C
ATOM    225  C   ALA A  28      20.954   3.403  10.438  1.00 26.30      A    C
ATOM    226  O   ALA A  28      21.748   2.578  10.897  1.00 26.26      A    O
ATOM    227  N   ALA A  29      20.231   4.237  11.184  1.00 26.72      A    N
ATOM    228  CA  ALA A  29      20.368   4.291  12.642  1.00 25.08      A    C
ATOM    229  CB  ALA A  29      19.898   5.650  13.155  1.00 19.86      A    C
ATOM    230  C   ALA A  29      19.617   3.178  13.390  1.00 23.60      A    C
ATOM    231  O   ALA A  29      19.918   2.932  14.562  1.00 24.32      A    O
ATOM    232  N   LYS A  30      18.662   2.524  12.725  1.00 21.73      A    N
ATOM    233  CA  LYS A  30      17.848   1.442  13.309  1.00 21.81      A    C
ATOM    234  CB  LYS A  30      18.716   0.228  13.703  1.00 24.23      A    C
ATOM    235  CG  LYS A  30      19.640  -0.278  12.621  1.00 25.29      A    C
ATOM    236  CD  LYS A  30      20.324  -1.565  13.032  1.00 25.98      A    C
ATOM    237  CE  LYS A  30      21.218  -2.111  11.937  1.00 27.66      A    C
ATOM    238  NZ  LYS A  30      21.869  -3.387  12.338  1.00 30.32      A    N
ATOM    239  C   LYS A  30      16.998   1.920  14.497  1.00 20.66      A    C
ATOM    240  O   LYS A  30      16.672   1.165  15.415  1.00 20.40      A    O
ATOM    241  OXT LYS A  30      16.607   3.085  14.555  1.00 29.94           O
TER     242      LYS A  30
ATOM    243  N   ALA B   1      22.751  11.704  18.255  1.00 32.51      B    N
ATOM    244  CA  ALA B   1      21.490  10.955  17.933  1.00 24.08      B    C
ATOM    245  CB  ALA B   1      20.724  10.758  19.202  1.00 25.73      B    C
ATOM    246  C   ALA B   1      20.657  11.703  16.900  1.00 20.76      B    C
ATOM    247  O   ALA B   1      20.334  12.878  17.110  1.00 22.15      B    O
ATOM    248  N   CYS B   2      20.333  11.032  15.803  1.00 15.93      B    N
ATOM    249  CA  CYS B   2      19.555  11.633  14.723  1.00 16.55      B    C
ATOM    250  CB  CYS B   2      19.745  10.869  13.418  1.00 15.41      B    C
ATOM    251  SG  CYS B   2      21.429  10.894  12.761  1.00 18.05      B    S
ATOM    252  C   CYS B   2      18.066  11.699  15.072  1.00 19.14      B    C
ATOM    253  O   CYS B   2      17.277  10.825  14.727  1.00 20.94      B    O
ATOM    254  N   GLU B   3      17.695  12.760  15.805  1.00 19.42      B    N
ATOM    255  CA  GLU B   3      16.311  13.004  16.231  1.00 23.90      B    C
ATOM    256  CB  GLU B   3      16.281  13.978  17.444  1.00 35.72      B    C
ATOM    257  CG  GLU B   3      16.978  13.423  18.659  1.00 65.30      B    C
ATOM    258  CD  GLU B   3      16.830  14.319  19.894  1.00 77.19      B    C
ATOM    259  OE1 GLU B   3      16.777  15.601  19.745  1.00 65.15      B    O
ATOM    260  OE2 GLU B   3      16.838  13.798  21.035  1.00 69.84      B    O
ATOM    261  C   GLU B   3      15.488  13.585  15.066  1.00 25.28      B    C
ATOM    262  O   GLU B   3      16.010  14.310  14.228  1.00 19.18      B    O
ATOM    263  N   ALA B   4      14.210  13.263  15.076  1.00 30.97      B    N
ATOM    264  CA  ALA B   4      13.300  13.767  14.039  1.00 31.37      B    C
ATOM    265  CB  ALA B   4      12.064  12.923  14.144  1.00 22.04      B    C
ATOM    266  C   ALA B   4      12.899  15.210  14.275  1.00 21.81      B    C
ATOM    267  O   ALA B   4      12.814  15.656  15.444  1.00 30.35      B    O
ATOM    268  N   PHE B   5      12.643  15.907  13.172  1.00 25.51      B    N
ATOM    269  CA  PHE B   5      12.218  17.299  13.225  1.00 22.91      B    C
ATOM    270  CB  PHE B   5      13.402  18.230  13.449  1.00 20.80      B    C
ATOM    271  CG  PHE B   5      14.338  18.317  12.297  1.00 17.37      B    C
ATOM    272  CD1 PHE B   5      15.283  17.330  12.056  1.00 12.84      B    C
ATOM    273  CE1 PHE B   5      16.176  17.415  10.990  1.00 14.69      B    C
ATOM    274  CZ  PHE B   5      16.146  18.530  10.160  1.00 17.86      B    C
ATOM    275  CE2 PHE B   5      15.212  19.535  10.385  1.00 17.70      B    C
ATOM    276  CD2 PHE B   5      14.339  19.438  11.449  1.00 18.51      B    C
ATOM    277  C   PHE B   5      11.472  17.720  11.963  1.00 16.74      B    C
ATOM    278  O   PHE B   5      11.706  17.171  10.890  1.00 21.33      B    O
ATOM    279  N   ASP B   6      10.550  18.670  12.105  1.00 24.23      B    N
ATOM    280  CA  ASP B   6       9.710  19.136  10.994  1.00 24.88      B    C
ATOM    281  CB  ASP B   6       8.292  19.540  11.539  1.00 37.36      B    C
ATOM    282  CG  ASP B   6       7.630  18.452  12.317  1.00 33.25      B    C
ATOM    283  OD1 ASP B   6       7.999  17.287  12.164  1.00 41.73      B    O
ATOM    284  OD2 ASP B   6       6.602  18.819  12.962  1.00 48.31      B    O
ATOM    285  C   ASP B   6      10.360  20.313  10.258  1.00 15.95      B    C
ATOM    286  O   ASP B   6      10.281  21.453  10.666  1.00 17.09      B    O
ATOM    287  N   ALA B   7      11.052  19.978   9.136  1.00 14.00      B    N
ATOM    288  CA  ALA B   7      11.746  21.010   8.313  1.00 13.19      B    C
ATOM    289  CB  ALA B   7      12.840  20.371   7.477  1.00 22.76      B    C
ATOM    290  C   ALA B   7      10.739  21.711   7.393  1.00 13.87      B    C
ATOM    291  O   ALA B   7       9.877  21.065   6.809  1.00 16.97      B    O
ATOM    292  N   ALA B   8      10.836  23.041   7.355  1.00 11.27      B    N
ATOM    293  CA  ALA B   8       9.933  23.862   6.549  1.00  9.45      B    C
ATOM    294  CB  ALA B   8       9.940  25.306   7.032  1.00 19.82      B    C
ATOM    295  C   ALA B   8      10.284  23.802   5.061  1.00 10.19      B    C
ATOM    296  O   ALA B   8       9.394  23.564   4.225  1.00 12.94      B    O
ATOM    297  OXT ALA B   8      11.434  23.934   4.712  1.00 29.48           O
TER     298      ALA B   8
ATOM    299  N   GLY C   1       0.237  16.250   7.310  1.00  7.80      C    N
ATOM    300  CA  GLY C   1      -0.907  16.928   6.642  1.00  8.83      C    C
ATOM    301  C   GLY C   1      -1.447  16.124   5.477  1.00 10.60      C    C
ATOM    302  O   GLY C   1      -2.583  15.646   5.516  1.00 12.58      C    O
ATOM    303  N   CYS C   2      -0.625  15.979   4.438  1.00 10.31      C    N
ATOM    304  CA  CYS C   2      -0.998  15.240   3.227  1.00  9.84      C    C
ATOM    305  CB  CYS C   2      -1.744  16.162   2.256  1.00 10.23      C    C
ATOM    306  SG  CYS C   2      -0.738  17.495   1.560  1.00 14.40      C    S
ATOM    307  C   CYS C   2       0.223  14.644   2.531  1.00 12.24      C    C
ATOM    308  O   CYS C   2       1.354  15.074   2.766  1.00 13.24      C    O
ATOM    309  N   GLY C   3      -0.019  13.659   1.666  1.00 13.35      C    N
ATOM    310  CA  GLY C   3       1.037  13.009   0.900  1.00 12.81      C    C
ATOM    311  C   GLY C   3       1.903  12.105   1.762  1.00 12.53      C    C
ATOM    312  O   GLY C   3       1.382  11.323   2.563  1.00 11.88      C    O
ATOM    313  N   GLY C   4       3.221  12.216   1.600  1.00 12.53      C    N
ATOM    314  CA  GLY C   4       4.176  11.433   2.387  1.00 15.22      C    C
ATOM    315  C   GLY C   4       4.243   9.990   1.929  1.00 15.52      C    C
ATOM    316  O   GLY C   4       4.304   9.719   0.709  1.00 17.15      C    O
ATOM    317  N   ASN C   5       4.235   9.065   2.883  1.00 13.92      C    N
ATOM    318  CA  ASN C   5       4.323   7.626   2.606  1.00 12.28      C    C
ATOM    319  CB  ASN C   5       5.750   7.256   2.158  1.00  7.98      C    C
ATOM    320  CG  ASN C   5       6.831   7.824   3.065  1.00  9.65      C    C
ATOM    321  OD1 ASN C   5       6.555   8.335   4.154  1.00  7.96      C    O
ATOM    322  ND2 ASN C   5       8.077   7.735   2.618  1.00  7.60      C    N
ATOM    323  C   ASN C   5       3.877   6.769   3.797  1.00 13.10      C    C
ATOM    324  O   ASN C   5       3.568   7.296   4.869  1.00 14.78      C    O
ATOM    325  N   SER C   6       3.834   5.452   3.596  1.00 13.88      C    N
ATOM    326  CA  SER C   6       3.445   4.494   4.641  1.00 14.47      C    C
ATOM    327  CB  SER C   6       3.328   3.084   4.059  1.00 17.29      C    C
ATOM    328  OG  SER C   6       4.504   2.712   3.365  1.00 21.21      C    O
ATOM    329  C   SER C   6       4.382   4.467   5.859  1.00 12.73      C    C
ATOM    330  O   SER C   6       3.952   4.085   6.948  1.00 13.47      C    O
ATOM    331  N   ASN C   7       5.645   4.852   5.666  1.00  8.75      C    N
ATOM    332  CA  ASN C   7       6.591   5.007   6.776  1.00  9.01      C    C
ATOM    333  CB  ASN C   7       8.028   5.141   6.243  1.00 11.27      C    C
ATOM    334  CG  ASN C   7       9.083   5.116   7.344  1.00 12.08      C    C
ATOM    335  OD1 ASN C   7       8.864   4.569   8.428  1.00  7.87      C    O
ATOM    336  ND2 ASN C   7      10.243   5.695   7.064  1.00  8.60      C    N
ATOM    337  C   ASN C   7       6.199   6.211   7.644  1.00  7.63      C    C
ATOM    338  O   ASN C   7       6.752   7.309   7.518  1.00  7.68      C    O
ATOM    339  N   ARG C   8       5.217   5.986   8.521  1.00  8.70      C    N
ATOM    340  CA  ARG C   8       4.651   7.028   9.378  1.00 10.28      C    C
ATOM    341  CB  ARG C   8       3.709   7.930   8.566  1.00 14.41      C    C
ATOM    342  CG  ARG C   8       3.334   9.243   9.250  1.00 13.65      C    C
ATOM    343  CD  ARG C   8       2.024   9.802   8.722  1.00 13.91      C    C
ATOM    344  NE  ARG C   8       2.049  10.036   7.276  1.00 15.23      C    N
ATOM    345  CZ  ARG C   8       1.009  10.450   6.550  1.00 14.18      C    C
ATOM    346  NH1 ARG C   8      -0.179  10.685   7.114  1.00 12.05      C    N
ATOM    347  NH2 ARG C   8       1.150  10.629   5.242  1.00 16.34      C    N
ATOM    348  C   ARG C   8       3.877   6.382  10.525  1.00 10.78      C    C
ATOM    349  O   ARG C   8       3.065   5.478  10.294  1.00 10.61      C    O
ATOM    350  N   PHE C   9       4.129   6.844  11.748  1.00 10.75      C    N
ATOM    351  CA  PHE C   9       3.444   6.347  12.950  1.00 11.60      C    C
ATOM    352  CB  PHE C   9       4.331   5.346  13.697  1.00 11.32      C    C
ATOM    353  CG  PHE C   9       4.717   4.143  12.877  1.00 13.53      C    C
ATOM    354  CD1 PHE C   9       3.885   3.035  12.807  1.00 10.20      C    C
ATOM    355  CE1 PHE C   9       4.238   1.925  12.051  1.00 11.32      C    C
ATOM    356  CZ  PHE C   9       5.437   1.918  11.346  1.00 10.49      C    C
ATOM    357  CE2 PHE C   9       6.277   3.022  11.408  1.00 12.69      C    C
ATOM    358  CD2 PHE C   9       5.914   4.127  12.167  1.00 13.50      C    C
ATOM    359  C   PHE C   9       3.087   7.507  13.876  1.00 12.70      C    C
ATOM    360  O   PHE C   9       3.819   8.498  13.948  1.00 14.36      C    O
ATOM    361  N   LYS C  10       1.964   7.378  14.579  1.00 13.87      C    N
ATOM    362  CA  LYS C  10       1.499   8.410  15.515  1.00 14.92      C    C
ATOM    363  CB  LYS C  10       0.037   8.167  15.905  1.00 17.15      C    C
ATOM    364  CG  LYS C  10      -0.946   8.287  14.751  1.00 19.02      C    C
ATOM    365  CD  LYS C  10      -2.377   8.072  15.224  1.00 25.81      C    C
ATOM    366  CE  LYS C  10      -3.376   8.290  14.100  1.00 29.00      C    C
ATOM    367  NZ  LYS C  10      -4.776   8.084  14.556  1.00 34.39      C    N
ATOM    368  C   LYS C  10       2.367   8.429  16.769  1.00 14.91      C    C
ATOM    369  O   LYS C  10       2.924   9.468  17.131  1.00 16.11      C    O
ATOM    370  N   THR C  11       2.475   7.266  17.417  1.00 14.28      C    N
ATOM    371  CA  THR C  11       3.264   7.099  18.638  1.00 12.65      C    C
ATOM    372  CB  THR C  11       2.423   6.458  19.759  1.00 12.39      C    C
ATOM    373  OG1 THR C  11       1.921   5.189  19.322  1.00 11.27      C    O
ATOM    374  CG2 THR C  11       1.257   7.359  20.135  1.00 13.79      C    C
ATOM    375  C   THR C  11       4.501   6.230  18.385  1.00 12.38      C    C
ATOM    376  O   THR C  11       4.577   5.522  17.376  1.00 13.03      C    O
ATOM    377  N   ILE C  12       5.457   6.297  19.312  1.00 11.69      C    N
ATOM    378  CA  ILE C  12       6.688   5.492  19.245  1.00 12.35      C    C
ATOM    379  CB  ILE C  12       7.765   6.011  20.249  1.00 14.56      C    C
ATOM    380  CG1 ILE C  12       9.168   5.478  19.909  1.00 15.81      C    C
ATOM    381  CD1 ILE C  12       9.721   5.957  18.585  1.00 13.16      C    C
ATOM    382  CG2 ILE C  12       7.403   5.663  21.688  1.00 14.08      C    C
ATOM    383  C   ILE C  12       6.431   3.987  19.435  1.00 13.51      C    C
ATOM    384  O   ILE C  12       7.190   3.160  18.922  1.00 14.28      C    O
ATOM    385  N   GLU C  13       5.365   3.634  20.157  1.00 11.30      C    N
ATOM    386  CA  GLU C  13       4.988   2.229  20.377  1.00 11.38      C    C
ATOM    387  CB  GLU C  13       3.860   2.104  21.411  1.00  8.39      C    C
ATOM    388  CG  GLU C  13       4.248   2.474  22.839  1.00 10.60      C    C
ATOM    389  CD  GLU C  13       3.923   3.911  23.209  1.00 13.52      C    C
ATOM    390  OE1 GLU C  13       4.088   4.808  22.353  1.00 16.79      C    O
ATOM    391  OE2 GLU C  13       3.504   4.155  24.359  1.00 18.63      C    O
ATOM    392  C   GLU C  13       4.564   1.533  19.078  1.00 12.09      C    C
ATOM    393  O   GLU C  13       4.894   0.362  18.868  1.00 12.30      C    O
ATOM    394  N   GLU C  14       3.828   2.254  18.229  1.00 12.86      C    N
ATOM    395  CA  GLU C  14       3.403   1.739  16.922  1.00 14.48      C    C
ATOM    396  CB  GLU C  14       2.362   2.674  16.286  1.00 19.93      C    C
ATOM    397  CG  GLU C  14       1.042   2.761  17.030  1.00 31.43      C    C
ATOM    398  CD  GLU C  14       0.212   1.483  16.943  1.00 36.65      C    C
ATOM    399  OE1 GLU C  14       0.069   0.937  15.822  1.00 38.50      C    O
ATOM    400  OE2 GLU C  14      -0.291   1.019  17.997  1.00 40.74      C    O
ATOM    401  C   GLU C  14       4.578   1.543  15.957  1.00 14.76      C    C
ATOM    402  O   GLU C  14       4.568   0.610  15.155  1.00 16.99      C    O
ATOM    403  N   CYS C  15       5.579   2.425  16.038  1.00 13.36      C    N
ATOM    404  CA  CYS C  15       6.772   2.345  15.191  1.00 12.77      C    C
ATOM    405  CB  CYS C  15       7.587   3.641  15.291  1.00  8.57      C    C
ATOM    406  SG  CYS C  15       9.003   3.722  14.171  1.00 15.96      C    S
ATOM    407  C   CYS C  15       7.664   1.146  15.532  1.00 13.65      C    C
ATOM    408  O   CYS C  15       8.179   0.481  14.633  1.00 12.49      C    O
ATOM    409  N   ARG C  16       7.847   0.889  16.831  1.00 12.79      C    N
ATOM    410  CA  ARG C  16       8.699  -0.213  17.300  1.00 11.16      C    C
ATOM    411  CB  ARG C  16       9.029  -0.056  18.788  1.00 11.84      C    C
ATOM    412  CG  ARG C  16       9.948   1.116  19.097  1.00 19.97      C    C
ATOM    413  CD  ARG C  16      10.201   1.252  20.585  1.00 21.75      C    C
ATOM    414  NE  ARG C  16      10.973   0.130  21.131  1.00 21.83      C    N
ATOM    415  CZ  ARG C  16      12.297  -0.028  20.994  1.00 19.08      C    C
ATOM    416  NH1 ARG C  16      13.042   0.850  20.321  1.00 18.28      C    N
ATOM    417  NH2 ARG C  16      12.878  -1.088  21.543  1.00 19.84      C    N
ATOM    418  C   ARG C  16       8.083  -1.590  17.046  1.00 11.23      C    C
ATOM    419  O   ARG C  16       8.765  -2.487  16.545  1.00 12.69      C    O
ATOM    420  N   ARG C  17       6.810  -1.756  17.399  1.00 10.04      C    N
ATOM    421  CA  ARG C  17       6.108  -3.040  17.212  1.00 12.51      C    C
ATOM    422  CB  ARG C  17       4.715  -3.015  17.863  1.00  8.25      C    C
ATOM    423  CG  ARG C  17       4.726  -3.189  19.374  1.00  7.02      C    C
ATOM    424  CD  ARG C  17       3.346  -3.535  19.913  1.00  8.37      C    C
ATOM    425  NE  ARG C  17       2.436  -2.389  19.897  1.00 10.70      C    N
ATOM    426  CZ  ARG C  17       2.356  -1.441  20.838  1.00 11.18      C    C
ATOM    427  NH1 ARG C  17       3.139  -1.462  21.920  1.00 12.10      C    N
ATOM    428  NH2 ARG C  17       1.476  -0.454  20.695  1.00 11.70      C    N
ATOM    429  C   ARG C  17       5.983  -3.462  15.741  1.00 14.68      C    C
ATOM    430  O   ARG C  17       6.080  -4.654  15.432  1.00 15.09      C    O
ATOM    431  N   THR C  18       5.766  -2.491  14.857  1.00 17.57      C    N
ATOM    432  CA  THR C  18       5.636  -2.759  13.423  1.00 16.43      C    C
ATOM    433  CB  THR C  18       5.013  -1.548  12.683  1.00 14.65      C    C
ATOM    434  OG1 THR C  18       3.774  -1.189  13.302  1.00 16.00      C    O
ATOM    435  CG2 THR C  18       4.758  -1.871  11.205  1.00  9.91      C    C
ATOM    436  C   THR C  18       6.976  -3.117  12.768  1.00 15.44      C    C
ATOM    437  O   THR C  18       7.058  -4.100  12.031  1.00 16.24      C    O
ATOM    438  N   CYS C  19       8.006  -2.318  13.052  1.00 14.38      C    N
ATOM    439  CA  CYS C  19       9.314  -2.450  12.394  1.00 15.50      C    C
ATOM    440  CB  CYS C  19       9.900  -1.067  12.113  1.00 13.80      C    C
ATOM    441  SG  CYS C  19       8.855  -0.003  11.088  1.00 14.73      C    S
ATOM    442  C   CYS C  19      10.320  -3.282  13.187  1.00 17.67      C    C
ATOM    443  O   CYS C  19      10.836  -4.282  12.680  1.00 19.33      C    O
ATOM    444  N   ILE C  20      10.595  -2.871  14.425  1.00 18.12      C    N
ATOM    445  CA  ILE C  20      11.649  -3.496  15.252  1.00 18.97      C    C
ATOM    446  CB  ILE C  20      12.128  -2.558  16.386  1.00 17.48      C    C
ATOM    447  CG1 ILE C  20      12.706  -1.260  15.815  1.00 16.24      C    C
ATOM    448  CD1 ILE C  20      12.764  -0.112  16.803  1.00 16.93      C    C
ATOM    449  CG2 ILE C  20      13.173  -3.250  17.259  1.00 18.67      C    C
ATOM    450  C   ILE C  20      11.176  -4.840  15.804  1.00 19.90      C    C
ATOM    451  O   ILE C  20      11.707  -5.888  15.426  1.00 18.97      C    O
ATOM    452  N   GLY C  21      10.193  -4.807  16.700  1.00 23.61      C    N
ATOM    453  CA  GLY C  21       9.680  -6.010  17.363  1.00 27.43      C    C
ATOM    454  C   GLY C  21       8.917  -5.729  18.642  1.00 30.01      C    C
ATOM    455  O   GLY C  21       8.411  -6.647  19.291  1.00 34.62      C    O
ATOM    456  OXT GLY C  21       8.789  -4.580  19.062  1.00 33.40      C    O
TER     457      GLY C  21
ATOM    458  N   ALA D   1      16.670  32.951   7.853  1.00 36.08      A    N
ATOM    459  CA  ALA D   1      16.676  33.450   9.267  1.00 34.69      A    C
ATOM    460  CB  ALA D   1      17.488  34.743   9.391  1.00 19.94      A    C
ATOM    461  C   ALA D   1      15.263  33.598   9.880  1.00 32.84      A    C
ATOM    462  O   ALA D   1      14.991  32.971  10.900  1.00 35.00      A    O
ATOM    463  N   PRO D   2      14.384  34.412   9.252  1.00 30.53      A    N
ATOM    464  CA  PRO D   2      13.024  34.530   9.807  1.00 25.62      A    C
ATOM    465  CB  PRO D   2      12.515  35.825   9.174  1.00 26.57      A    C
ATOM    466  CG  PRO D   2      13.211  35.903   7.869  1.00 27.28      A    C
ATOM    467  CD  PRO D   2      14.561  35.257   8.059  1.00 28.53      A    C
ATOM    468  C   PRO D   2      12.124  33.356   9.405  1.00 23.92      A    C
ATOM    469  O   PRO D   2      12.500  32.537   8.556  1.00 22.71      A    O
ATOM    470  N   ARG D   3      10.949  33.291  10.023  1.00 21.90      A    N
ATOM    471  CA  ARG D   3       9.989  32.217   9.774  1.00 19.67      A    C
ATOM    472  CB  ARG D   3       8.972  32.116  10.921  1.00 16.36      A    C
ATOM    473  CG  ARG D   3       9.579  31.672  12.244  1.00 14.56      A    C
ATOM    474  CD  ARG D   3       8.662  31.934  13.434  1.00 18.40      A    C
ATOM    475  NE  ARG D   3       7.504  31.028  13.457  1.00 19.52      A    N
ATOM    476  CZ  ARG D   3       6.292  31.287  12.957  1.00 19.90      A    C
ATOM    477  NH1 ARG D   3       6.004  32.440  12.348  1.00 19.73      A    N
ATOM    478  NH2 ARG D   3       5.337  30.359  13.063  1.00 19.62      A    N
ATOM    479  C   ARG D   3       9.256  32.410   8.448  1.00 19.94      A    C
ATOM    480  O   ARG D   3       9.278  31.534   7.583  1.00 21.48      A    O
ATOM    481  N   ARG D   4       8.626  33.579   8.295  1.00 17.75      A    N
ATOM    482  CA  ARG D   4       7.822  33.912   7.111  1.00 17.30      A    C
ATOM    483  CB  ARG D   4       6.571  34.688   7.507  1.00 17.01      A    C
ATOM    484  CG  ARG D   4       5.598  33.930   8.406  1.00 21.05      A    C
ATOM    485  CD  ARG D   4       4.837  32.850   7.649  1.00 24.73      A    C
ATOM    486  NE  ARG D   4       3.981  32.043   8.533  1.00 33.11      A    N
ATOM    487  CZ  ARG D   4       4.402  31.074   9.338  1.00 38.80      A    C
ATOM    488  NH1 ARG D   4       5.694  30.744   9.425  1.00 43.52      A    N
ATOM    489  NH2 ARG D   4       3.516  30.434  10.083  1.00 41.41      A    N
ATOM    490  C   ARG D   4       8.614  34.715   6.081  1.00 16.59      A    C
ATOM    491  O   ARG D   4       9.650  35.312   6.396  1.00 15.63      A    O
ATOM    492  N   LYS D   5       8.122  34.711   4.842  1.00 16.57      A    N
ATOM    493  CA  LYS D   5       8.769  35.407   3.716  1.00 16.46      A    C
ATOM    494  CB  LYS D   5       8.278  34.831   2.380  1.00 19.03      A    C
ATOM    495  CG  LYS D   5       8.588  33.355   2.180  1.00 21.23      A    C
ATOM    496  CD  LYS D   5       8.114  32.875   0.818  1.00 25.76      A    C
ATOM    497  CE  LYS D   5       8.363  31.386   0.628  1.00 31.41      A    C
ATOM    498  NZ  LYS D   5       9.818  31.052   0.648  1.00 34.90      A    N
ATOM    499  C   LYS D   5       8.566  36.924   3.722  1.00 13.66      A    C
ATOM    500  O   LYS D   5       9.344  37.651   3.101  1.00 14.04      A    O
ATOM    501  N   LEU D   6       7.521  37.400   4.402  1.00 11.85      A    N
ATOM    502  CA  LEU D   6       7.252  38.842   4.516  1.00 10.13      A    C
ATOM    503  CB  LEU D   6       5.833  39.087   5.065  1.00 12.73      A    C
ATOM    504  CG  LEU D   6       5.482  38.636   6.495  1.00 15.64      A    C
ATOM    505  CD1 LEU D   6       5.763  39.719   7.540  1.00 17.43      A    C
ATOM    506  CD2 LEU D   6       4.022  38.209   6.582  1.00 11.09      A    C
ATOM    507  C   LEU D   6       8.276  39.618   5.354  1.00  7.84      A    C
ATOM    508  O   LEU D   6       8.468  40.817   5.137  1.00  8.59      A    O
ATOM    509  N   CYS D   7       8.926  38.940   6.303  1.00  8.04      A    N
ATOM    510  CA  CYS D   7       9.857  39.585   7.239  1.00  7.71      A    C
ATOM    511  CB  CYS D   7      10.183  38.638   8.398  1.00  7.04      A    C
ATOM    512  SG  CYS D   7       8.731  38.072   9.314  1.00 14.70      A    S
ATOM    513  C   CYS D   7      11.162  40.087   6.608  1.00  9.01      A    C
ATOM    514  O   CYS D   7      11.737  41.068   7.086  1.00 10.06      A    O
ATOM    515  N   ILE D   8      11.622  39.426   5.542  1.00  8.82      A    N
ATOM    516  CA  ILE D   8      12.869  39.822   4.854  1.00 10.76      A    C
ATOM    517  CB  ILE D   8      13.462  38.673   3.988  1.00 14.66      A    C
ATOM    518  CG1 ILE D   8      12.530  38.266   2.835  1.00 11.75      A    C
ATOM    519  CD1 ILE D   8      13.252  37.617   1.677  1.00 11.24      A    C
ATOM    520  CG2 ILE D   8      13.781  37.467   4.854  1.00 19.65      A    C
ATOM    521  C   ILE D   8      12.771  41.105   4.004  1.00 10.26      A    C
ATOM    522  O   ILE D   8      13.804  41.616   3.555  1.00 10.61      A    O
ATOM    523  N   LEU D   9      11.556  41.608   3.773  1.00 10.82      A    N
ATOM    524  CA  LEU D   9      11.347  42.823   2.971  1.00 12.82      A    C
ATOM    525  CB  LEU D   9       9.852  43.044   2.696  1.00 12.85      A    C
ATOM    526  CG  LEU D   9       9.122  41.991   1.861  1.00 12.74      A    C
ATOM    527  CD1 LEU D   9       7.616  42.202   1.922  1.00 13.79      A    C
ATOM    528  CD2 LEU D   9       9.607  42.004   0.416  1.00 11.21      A    C
ATOM    529  C   LEU D   9      11.924  44.076   3.634  1.00 15.98      A    C
ATOM    530  O   LEU D   9      12.035  44.149   4.863  1.00 16.79      A    O
ATOM    531  N   HIS D  10      12.297  45.052   2.801  1.00 16.68      A    N
ATOM    532  CA  HIS D  10      12.872  46.314   3.268  1.00 18.58      A    C
ATOM    533  CB  HIS D  10      13.566  47.032   2.108  1.00 28.53      A    C
ATOM    534  CG  HIS D  10      14.448  48.165   2.539  1.00 35.71      A    C
ATOM    535  ND1 HIS D  10      13.995  49.462   2.692  1.00 44.35      A    N
ATOM    536  CE1 HIS D  10      14.994  50.232   3.073  1.00 40.84      A    C
ATOM    537  NE2 HIS D  10      16.080  49.494   3.192  1.00 36.53      A    N
ATOM    538  CD2 HIS D  10      15.776  48.195   2.849  1.00 42.36      A    C
ATOM    539  C   HIS D  10      11.789  47.210   3.873  1.00 17.92      A    C
ATOM    540  O   HIS D  10      10.615  47.112   3.504  1.00 18.60      A    O
ATOM    541  N   ALA D  11      12.186  48.086   4.795  1.00 15.72      A    N
ATOM    542  CA  ALA D  11      11.266  49.018   5.441  1.00 16.10      A    C
ATOM    543  CB  ALA D  11      11.929  49.670   6.649  1.00 19.44      A    C
ATOM    544  C   ALA D  11      10.786  50.100   4.469  1.00 14.10      A    C
ATOM    545  O   ALA D  11      11.584  50.632   3.688  1.00 14.12      A    O
ATOM    546  N   ASN D  12       9.489  50.398   4.511  1.00 11.50      A    N
ATOM    547  CA  ASN D  12       8.868  51.372   3.611  1.00 12.94      A    C
ATOM    548  CB  ASN D  12       8.444  50.684   2.303  1.00 16.35      A    C
ATOM    549  CG  ASN D  12       7.908  51.653   1.263  1.00 15.91      A    C
ATOM    550  OD1 ASN D  12       8.302  52.820   1.214  1.00 15.37      A    O
ATOM    551  ND2 ASN D  12       7.015  51.163   0.412  1.00 15.63      A    N
ATOM    552  C   ASN D  12       7.656  52.036   4.286  1.00 13.67      A    C
ATOM    553  O   ASN D  12       6.624  51.382   4.471  1.00 13.99      A    O
ATOM    554  N   PRO D  13       7.781  53.323   4.685  1.00 13.19      A    N
ATOM    555  CA  PRO D  13       6.636  54.051   5.252  1.00 12.86      A    C
ATOM    556  CB  PRO D  13       7.231  55.407   5.649  1.00 12.54      A    C
ATOM    557  CG  PRO D  13       8.687  55.159   5.811  1.00 14.74      A    C
ATOM    558  CD  PRO D  13       9.030  54.101   4.810  1.00 13.39      A    C
ATOM    559  C   PRO D  13       5.473  54.236   4.271  1.00 12.64      A    C
ATOM    560  O   PRO D  13       4.329  53.926   4.621  1.00 16.47      A    O
ATOM    561  N   GLY D  14       5.773  54.732   3.074  1.00 11.70      A    N
ATOM    562  CA  GLY D  14       4.775  54.926   2.017  1.00 12.24      A    C
ATOM    563  C   GLY D  14       4.802  56.326   1.433  1.00 14.94      A    C
ATOM    564  O   GLY D  14       5.863  56.949   1.344  1.00 13.49      A    O
ATOM    565  N   ARG D  15       3.620  56.817   1.039  1.00 16.92      A    N
ATOM    566  CA  ARG D  15       3.467  58.138   0.410  1.00 18.50      A    C
ATOM    567  CB  ARG D  15       3.083  57.971  -1.069  1.00 20.46      A    C
ATOM    568  CG  ARG D  15       1.686  57.419  -1.323  1.00 20.03      A    C
ATOM    569  CD  ARG D  15       1.514  56.959  -2.762  1.00 19.85      A    C
ATOM    570  NE  ARG D  15       0.160  56.483  -3.034  1.00 20.52      A    N
ATOM    571  CZ  ARG D  15      -0.333  55.288  -2.676  1.00 18.94      A    C
ATOM    572  NH1 ARG D  15       0.406  54.399  -2.012  1.00 21.55      A    N
ATOM    573  NH2 ARG D  15      -1.589  54.983  -2.992  1.00 12.86      A    N
ATOM    574  C   ARG D  15       2.464  59.073   1.126  1.00 19.20      A    C
ATOM    575  O   ARG D  15       2.140  60.141   0.585  1.00 20.88      A    O
ATOM    576  N   CYS D  16       1.990  58.685   2.310  1.00 17.78      A    N
ATOM    577  CA  CYS D  16       1.040  59.492   3.088  1.00 16.42      A    C
ATOM    578  CB  CYS D  16      -0.067  58.604   3.681  1.00 14.75      A    C
ATOM    579  SG  CYS D  16      -1.397  58.217   2.521  1.00 16.12      A    S
ATOM    580  C   CYS D  16       1.744  60.273   4.193  1.00 15.19      A    C
ATOM    581  O   CYS D  16       2.876  59.956   4.574  1.00 14.09      A    O
ATOM    582  N   TYR D  17       1.058  61.290   4.712  1.00 15.84      A    N
ATOM    583  CA  TYR D  17       1.609  62.203   5.722  1.00 17.91      A    C
ATOM    584  CB  TYR D  17       1.005  63.603   5.551  1.00 23.30      A    C
ATOM    585  CG  TYR D  17       1.184  64.181   4.159  1.00 27.91      A    C
ATOM    586  CD1 TYR D  17       2.380  64.809   3.807  1.00 34.46      A    C
ATOM    587  CE1 TYR D  17       2.545  65.356   2.533  1.00 38.25      A    C
ATOM    588  CZ  TYR D  17       1.508  65.250   1.612  1.00 38.69      A    C
ATOM    589  OH  TYR D  17       1.662  65.800   0.351  1.00 44.59      A    O
ATOM    590  CE2 TYR D  17       0.318  64.636   1.956  1.00 34.85      A    C
ATOM    591  CD2 TYR D  17       0.163  64.108   3.227  1.00 29.28      A    C
ATOM    592  C   TYR D  17       1.391  61.745   7.173  1.00 17.26      A    C
ATOM    593  O   TYR D  17       1.918  62.368   8.098  1.00 18.59      A    O
ATOM    594  N   ASP D  18       0.632  60.664   7.377  1.00 17.25      A    N
ATOM    595  CA  ASP D  18       0.308  60.169   8.720  1.00 16.30      A    C
ATOM    596  CB  ASP D  18      -0.879  59.194   8.661  1.00 14.91      A    C
ATOM    597  CG  ASP D  18      -1.485  58.894  10.033  1.00 15.93      A    C
ATOM    598  OD1 ASP D  18      -1.216  59.624  11.010  1.00 14.76      A    O
ATOM    599  OD2 ASP D  18      -2.251  57.912  10.124  1.00 19.99      A    O
ATOM    600  C   ASP D  18       1.507  59.482   9.363  1.00 17.72      A    C
ATOM    601  O   ASP D  18       2.156  58.644   8.729  1.00 17.33      A    O
ATOM    602  N   ALA D  19       1.797  59.843  10.618  1.00 18.44      A    N
ATOM    603  CA  ALA D  19       2.906  59.260  11.380  1.00 19.35      A    C
ATOM    604  CB  ALA D  19       3.686  60.367  12.090  1.00 20.09      A    C
ATOM    605  C   ALA D  19       2.377  58.234  12.382  1.00 20.19      A    C
ATOM    606  O   ALA D  19       2.084  58.571  13.536  1.00 21.42      A    O
ATOM    607  N   ILE D  20       2.244  56.991  11.920  1.00 16.63      A    N
ATOM    608  CA  ILE D  20       1.741  55.885  12.735  1.00 16.36      A    C
ATOM    609  CB  ILE D  20       0.850  54.915  11.923  1.00 15.56      A    C
ATOM    610  CG1 ILE D  20      -0.187  55.689  11.095  1.00 10.35      A    C
ATOM    611  CD1 ILE D  20      -1.170  54.809  10.349  1.00 10.83      A    C
ATOM    612  CG2 ILE D  20       0.147  53.918  12.845  1.00 18.07      A    C
ATOM    613  C   ILE D  20       2.947  55.123  13.298  1.00 18.52      A    C
ATOM    614  O   ILE D  20       3.806  54.687  12.514  1.00 18.49      A    O
ATOM    615  N   PRO D  21       3.041  54.965  14.640  1.00 19.64      A    N
ATOM    616  CA  PRO D  21       4.079  54.096  15.207  1.00 18.41      A    C
ATOM    617  CB  PRO D  21       3.918  54.291  16.721  1.00 18.33      A    C
ATOM    618  CG  PRO D  21       3.251  55.609  16.875  1.00 20.71      A    C
ATOM    619  CD  PRO D  21       2.346  55.737  15.691  1.00 19.52      A    C
ATOM    620  C   PRO D  21       3.897  52.622  14.828  1.00 16.67      A    C
ATOM    621  O   PRO D  21       2.797  52.080  14.990  1.00 18.40      A    O
ATOM    622  N   ALA D  22       4.951  52.003  14.308  1.00 14.02      A    N
ATOM    623  CA  ALA D  22       4.906  50.603  13.879  1.00 11.74      A    C
ATOM    624  CB  ALA D  22       4.165  50.488  12.552  1.00 12.91      A    C
ATOM    625  C   ALA D  22       6.305  50.004  13.755  1.00 10.89      A    C
ATOM    626  O   ALA D  22       7.228  50.673  13.274  1.00 10.72      A    O
ATOM    627  N   PHE D  23       6.453  48.753  14.184  1.00 10.75      A    N
ATOM    628  CA  PHE D  23       7.741  48.052  14.184  1.00  9.57      A    C
ATOM    629  CB  PHE D  23       7.846  47.150  15.411  1.00 11.97      A    C
ATOM    630  CG  PHE D  23       7.686  47.878  16.718  1.00 12.07      A    C
ATOM    631  CD1 PHE D  23       8.777  48.491  17.330  1.00 12.83      A    C
ATOM    632  CE1 PHE D  23       8.627  49.164  18.535  1.00 14.10      A    C
ATOM    633  CZ  PHE D  23       7.381  49.236  19.141  1.00 13.33      A    C
ATOM    634  CE2 PHE D  23       6.283  48.628  18.539  1.00 12.92      A    C
ATOM    635  CD2 PHE D  23       6.440  47.955  17.338  1.00 11.69      A    C
ATOM    636  C   PHE D  23       7.932  47.218  12.918  1.00 10.28      A    C
ATOM    637  O   PHE D  23       6.992  47.022  12.140  1.00 11.45      A    O
ATOM    638  N   TYR D  24       9.158  46.732  12.726  1.00  9.07      A    N
ATOM    639  CA  TYR D  24       9.499  45.874  11.588  1.00 10.20      A    C
ATOM    640  CB  TYR D  24       9.728  46.727  10.330  1.00 10.08      A    C
ATOM    641  CG  TYR D  24      10.955  47.602  10.364  1.00  8.67      A    C
ATOM    642  CD1 TYR D  24      10.959  48.833  11.062  1.00  8.31      A    C
ATOM    643  CE1 TYR D  24      12.082  49.610  11.076  1.00  6.94      A    C
ATOM    644  CZ  TYR D  24      13.241  49.207  10.433  1.00 11.23      A    C
ATOM    645  OH  TYR D  24      14.366  50.006  10.457  1.00 12.77      A    O
ATOM    646  CE2 TYR D  24      13.272  48.002   9.749  1.00  8.76      A    C
ATOM    647  CD2 TYR D  24      12.138  47.203   9.717  1.00 10.64      A    C
ATOM    648  C   TYR D  24      10.734  45.020  11.884  1.00 10.43      A    C
ATOM    649  O   TYR D  24      11.600  45.416  12.669  1.00 10.56      A    O
ATOM    650  N   TYR D  25      10.809  43.853  11.244  1.00  9.77      A    N
ATOM    651  CA  TYR D  25      11.938  42.933  11.405  1.00 10.31      A    C
ATOM    652  CB  TYR D  25      11.491  41.483  11.185  1.00  8.56      A    C
ATOM    653  CG  TYR D  25      12.600  40.463  11.350  1.00 12.72      A    C
ATOM    654  CD1 TYR D  25      13.019  40.061  12.624  1.00 13.69      A    C
ATOM    655  CE1 TYR D  25      14.040  39.127  12.782  1.00 15.64      A    C
ATOM    656  CZ  TYR D  25      14.651  38.586  11.658  1.00 17.58      A    C
ATOM    657  OH  TYR D  25      15.653  37.657  11.812  1.00 16.96      A    O
ATOM    658  CE2 TYR D  25      14.251  38.963  10.389  1.00 16.21      A    C
ATOM    659  CD2 TYR D  25      13.233  39.896  10.239  1.00 14.27      A    C
ATOM    660  C   TYR D  25      13.063  43.291  10.434  1.00 12.68      A    C
ATOM    661  O   TYR D  25      12.906  43.142   9.217  1.00 14.45      A    O
ATOM    662  N   ASN D  26      14.190  43.758  10.974  1.00 12.98      A    N
ATOM    663  CA  ASN D  26      15.380  44.056  10.176  1.00 14.81      A    C
ATOM    664  CB  ASN D  26      16.275  45.060  10.909  1.00 16.78      A    C
ATOM    665  CG  ASN D  26      17.243  45.787   9.980  1.00 15.36      A    C
ATOM    666  OD1 ASN D  26      17.613  45.282   8.917  1.00 22.03      A    O
ATOM    667  ND2 ASN D  26      17.665  46.980  10.391  1.00 20.40      A    N
ATOM    668  C   ASN D  26      16.147  42.758   9.914  1.00 17.74      A    C
ATOM    669  O   ASN D  26      16.417  41.995  10.845  1.00 17.79      A    O
ATOM    670  N   GLN D  27      16.494  42.512   8.649  1.00 19.08      A    N
ATOM    671  CA  GLN D  27      17.196  41.286   8.243  1.00 21.07      A    C
ATOM    672  CB  GLN D  27      17.079  41.081   6.720  1.00 21.98      A    C
ATOM    673  CG  GLN D  27      17.739  39.823   6.155  1.00 27.69      A    C
ATOM    674  CD  GLN D  27      16.970  38.538   6.418  1.00 28.67      A    C
ATOM    675  OE1 GLN D  27      16.175  38.459   7.365  1.00 31.27      A    O
ATOM    676  NE2 GLN D  27      17.198  37.528   5.598  1.00 27.42      A    N
ATOM    677  C   GLN D  27      18.659  41.283   8.678  1.00 21.39      A    C
ATOM    678  O   GLN D  27      19.169  40.255   9.115  1.00 22.66      A    O
ATOM    679  N   ALA D  28      19.327  42.432   8.561  1.00 21.71      A    N
ATOM    680  CA  ALA D  28      20.743  42.563   8.922  1.00 25.27      A    C
ATOM    681  CB  ALA D  28      21.309  43.879   8.396  1.00 20.07      A    C
ATOM    682  C   ALA D  28      20.957  42.461  10.431  1.00 26.34      A    C
ATOM    683  O   ALA D  28      21.749  41.635  10.901  1.00 26.35      A    O
ATOM    684  N   ALA D  29      20.234  43.295  11.182  1.00 26.80      A    N
ATOM    685  CA  ALA D  29      20.364  43.353  12.647  1.00 24.99      A    C
ATOM    686  CB  ALA D  29      19.898  44.712  13.155  1.00 19.93      A    C
ATOM    687  C   ALA D  29      19.625  42.233  13.396  1.00 23.51      A    C
ATOM    688  O   ALA D  29      19.916  41.996  14.566  1.00 24.36      A    O
ATOM    689  N   LYS D  30      18.661  41.586  12.725  1.00 21.78      A    N
ATOM    690  CA  LYS D  30      17.847  40.502  13.310  1.00 21.82      A    C
ATOM    691  CB  LYS D  30      18.712  39.294  13.709  1.00 24.25      A    C
ATOM    692  CG  LYS D  30      19.644  38.785  12.620  1.00 25.19      A    C
ATOM    693  CD  LYS D  30      20.313  37.496  13.034  1.00 26.25      A    C
ATOM    694  CE  LYS D  30      21.211  36.950  11.947  1.00 27.42      A    C
ATOM    695  NZ  LYS D  30      21.862  35.676  12.329  1.00 30.23      A    N
ATOM    696  C   LYS D  30      16.999  40.979  14.495  1.00 20.61      A    C
ATOM    697  O   LYS D  30      16.672  40.226  15.416  1.00 20.30      A    O
ATOM    698  OXT LYS D  30      16.609  42.146  14.557  1.00 29.93           O
TER     699      LYS D  30
ATOM    700  N   ALA E   1      22.850  50.779  18.170  1.00 33.31      B    N
ATOM    701  CA  ALA E   1      21.567  50.038  17.897  1.00 24.26      B    C
ATOM    702  CB  ALA E   1      20.828  49.874  19.190  1.00 25.93      B    C
ATOM    703  C   ALA E   1      20.718  50.791  16.877  1.00 21.10      B    C
ATOM    704  O   ALA E   1      20.419  51.968  17.058  1.00 22.40      B    O
ATOM    705  N   CYS E   2      20.356  50.102  15.795  1.00 15.94      B    N
ATOM    706  CA  CYS E   2      19.555  50.691  14.717  1.00 16.53      B    C
ATOM    707  CB  CYS E   2      19.706  49.896  13.424  1.00 15.61      B    C
ATOM    708  SG  CYS E   2      21.369  49.898  12.729  1.00 18.35      B    S
ATOM    709  C   CYS E   2      18.076  50.786  15.110  1.00 19.17      B    C
ATOM    710  O   CYS E   2      17.269  49.919  14.801  1.00 21.15      B    O
ATOM    711  N   GLU E   3      17.748  51.871  15.831  1.00 19.65      B    N
ATOM    712  CA  GLU E   3      16.377  52.144  16.293  1.00 24.67      B    C
ATOM    713  CB  GLU E   3      16.383  53.128  17.472  1.00 36.21      B    C
ATOM    714  CG  GLU E   3      17.143  52.620  18.707  1.00 64.01      B    C
ATOM    715  CD  GLU E   3      16.997  53.558  19.942  1.00 79.20      B    C
ATOM    716  OE1 GLU E   3      17.001  54.799  19.722  1.00 66.99      B    O
ATOM    717  OE2 GLU E   3      17.021  53.006  21.055  1.00 72.27      B    O
ATOM    718  C   GLU E   3      15.543  52.719  15.157  1.00 25.82      B    C
ATOM    719  O   GLU E   3      16.039  53.416  14.273  1.00 19.44      B    O
ATOM    720  N   ALA E   4      14.259  52.420  15.181  1.00 31.54      B    N
ATOM    721  CA  ALA E   4      13.322  52.919  14.183  1.00 32.01      B    C
ATOM    722  CB  ALA E   4      12.072  52.071  14.271  1.00 23.32      B    C
ATOM    723  C   ALA E   4      12.949  54.368  14.380  1.00 22.73      B    C
ATOM    724  O   ALA E   4      12.908  54.819  15.532  1.00 30.53      B    O
ATOM    725  N   PHE E   5      12.665  55.043  13.261  1.00 26.06      B    N
ATOM    726  CA  PHE E   5      12.264  56.440  13.316  1.00 23.23      B    C
ATOM    727  CB  PHE E   5      13.461  57.354  13.497  1.00 20.97      B    C
ATOM    728  CG  PHE E   5      14.373  57.412  12.307  1.00 17.47      B    C
ATOM    729  CD1 PHE E   5      15.299  56.404  12.063  1.00 12.87      B    C
ATOM    730  CE1 PHE E   5      16.162  56.454  10.970  1.00 14.73      B    C
ATOM    731  CZ  PHE E   5      16.125  57.555  10.123  1.00 17.97      B    C
ATOM    732  CE2 PHE E   5      15.213  58.577  10.351  1.00 17.79      B    C
ATOM    733  CD2 PHE E   5      14.369  58.514  11.444  1.00 18.63      B    C
ATOM    734  C   PHE E   5      11.493  56.840  12.037  1.00 17.13      B    C
ATOM    735  O   PHE E   5      11.699  56.278  10.982  1.00 21.78      B    O
ATOM    736  N   ASP E   6      10.593  57.819  12.219  1.00 24.63      B    N
ATOM    737  CA  ASP E   6       9.735  58.276  11.120  1.00 25.45      B    C
ATOM    738  CB  ASP E   6       8.354  58.734  11.664  1.00 39.45      B    C
ATOM    739  CG  ASP E   6       7.652  57.667  12.520  1.00 35.56      B    C
ATOM    740  OD1 ASP E   6       8.009  56.493  12.337  1.00 42.37      B    O
ATOM    741  OD2 ASP E   6       6.676  58.049  13.149  1.00 51.52      B    O
ATOM    742  C   ASP E   6      10.375  59.412  10.323  1.00 16.35      B    C
ATOM    743  O   ASP E   6      10.320  60.566  10.725  1.00 17.30      B    O
ATOM    744  N   ALA E   7      11.040  59.061   9.189  1.00 14.25      B    N
ATOM    745  CA  ALA E   7      11.719  60.069   8.341  1.00 13.22      B    C
ATOM    746  CB  ALA E   7      12.783  59.389   7.491  1.00 22.91      B    C
ATOM    747  C   ALA E   7      10.698  60.769   7.441  1.00 14.06      B    C
ATOM    748  O   ALA E   7       9.817  60.124   6.888  1.00 17.24      B    O
ATOM    749  N   ALA E   8      10.809  62.094   7.374  1.00 11.28      B    N
ATOM    750  CA  ALA E   8       9.901  62.914   6.570  1.00  9.53      B    C
ATOM    751  CB  ALA E   8       9.938  64.365   7.035  1.00 19.62      B    C
ATOM    752  C   ALA E   8      10.225  62.829   5.077  1.00 10.37      B    C
ATOM    753  O   ALA E   8       9.311  62.589   4.271  1.00 13.24      B    O
ATOM    754  OXT ALA E   8      11.370  62.923   4.689  1.00 29.72           O
TER     755      ALA E   8
ATOM    756  N   GLY F   1       0.237  55.309   7.312  1.00  7.80      C    N
ATOM    757  CA  GLY F   1      -0.907  55.989   6.641  1.00  8.84      C    C
ATOM    758  C   GLY F   1      -1.448  55.184   5.477  1.00 10.62      C    C
ATOM    759  O   GLY F   1      -2.584  54.705   5.517  1.00 12.57      C    O
ATOM    760  N   CYS F   2      -0.627  55.040   4.439  1.00 10.33      C    N
ATOM    761  CA  CYS F   2      -1.000  54.300   3.227  1.00  9.84      C    C
ATOM    762  CB  CYS F   2      -1.744  55.222   2.257  1.00 10.21      C    C
ATOM    763  SG  CYS F   2      -0.738  56.555   1.560  1.00 14.40      C    S
ATOM    764  C   CYS F   2       0.223  53.705   2.532  1.00 12.24      C    C
ATOM    765  O   CYS F   2       1.354  54.134   2.766  1.00 13.24      C    O
ATOM    766  N   GLY F   3      -0.019  52.719   1.667  1.00 13.37      C    N
ATOM    767  CA  GLY F   3       1.039  52.069   0.898  1.00 12.85      C    C
ATOM    768  C   GLY F   3       1.903  51.165   1.761  1.00 12.52      C    C
ATOM    769  O   GLY F   3       1.383  50.383   2.563  1.00 11.90      C    O
ATOM    770  N   GLY F   4       3.223  51.276   1.599  1.00 12.51      C    N
ATOM    771  CA  GLY F   4       4.176  50.493   2.385  1.00 15.23      C    C
ATOM    772  C   GLY F   4       4.245  49.056   1.917  1.00 15.58      C    C
ATOM    773  O   GLY F   4       4.301  48.783   0.652  1.00 16.22      C    O
ATOM    774  N   ASN F   5       4.235  48.124   2.881  1.00 13.98      C    N
ATOM    775  CA  ASN F   5       4.322  46.686   2.605  1.00 12.25      C    C
ATOM    776  CB  ASN F   5       5.750  46.316   2.158  1.00  7.98      C    C
ATOM    777  CG  ASN F   5       6.830  46.885   3.065  1.00  9.66      C    C
ATOM    778  OD1 ASN F   5       6.555  47.395   4.155  1.00  7.97      C    O
ATOM    779  ND2 ASN F   5       8.077  46.796   2.617  1.00  7.62      C    N
ATOM    780  C   ASN F   5       3.877  45.828   3.796  1.00 13.13      C    C
ATOM    781  O   ASN F   5       3.568  46.358   4.867  1.00 14.76      C    O
ATOM    782  N   SER F   6       3.832  44.510   3.595  1.00 13.83      C    N
ATOM    783  CA  SER F   6       3.445  43.556   4.642  1.00 14.46      C    C
ATOM    784  CB  SER F   6       3.324  42.148   4.059  1.00 17.32      C    C
ATOM    785  OG  SER F   6       4.499  41.772   3.363  1.00 21.22      C    O
ATOM    786  C   SER F   6       4.383  43.525   5.857  1.00 12.67      C    C
ATOM    787  O   SER F   6       3.953  43.148   6.949  1.00 13.49      C    O
ATOM    788  N   ASN F   7       5.646  43.913   5.665  1.00  8.75      C    N
ATOM    789  CA  ASN F   7       6.591  44.066   6.776  1.00  8.98      C    C
ATOM    790  CB  ASN F   7       8.028  44.200   6.242  1.00 11.30      C    C
ATOM    791  CG  ASN F   7       9.082  44.176   7.342  1.00 12.06      C    C
ATOM    792  OD1 ASN F   7       8.864  43.630   8.428  1.00  7.86      C    O
ATOM    793  ND2 ASN F   7      10.242  44.755   7.061  1.00  8.60      C    N
ATOM    794  C   ASN F   7       6.199  45.271   7.646  1.00  7.61      C    C
ATOM    795  O   ASN F   7       6.751  46.369   7.518  1.00  7.69      C    O
ATOM    796  N   ARG F   8       5.218  45.045   8.522  1.00  8.70      C    N
ATOM    797  CA  ARG F   8       4.650  46.090   9.377  1.00 10.30      C    C
ATOM    798  CB  ARG F   8       3.710  46.990   8.566  1.00 14.38      C    C
ATOM    799  CG  ARG F   8       3.338  48.303   9.249  1.00 13.63      C    C
ATOM    800  CD  ARG F   8       2.026  48.862   8.719  1.00 13.87      C    C
ATOM    801  NE  ARG F   8       2.047  49.095   7.279  1.00 15.31      C    N
ATOM    802  CZ  ARG F   8       1.007  49.510   6.547  1.00 14.15      C    C
ATOM    803  NH1 ARG F   8      -0.179  49.746   7.114  1.00 12.02      C    N
ATOM    804  NH2 ARG F   8       1.152  49.689   5.239  1.00 16.32      C    N
ATOM    805  C   ARG F   8       3.877  45.442  10.524  1.00 10.78      C    C
ATOM    806  O   ARG F   8       3.065  44.538  10.294  1.00 10.62      C    O
ATOM    807  N   PHE F   9       4.129  45.902  11.749  1.00 10.75      C    N
ATOM    808  CA  PHE F   9       3.445  45.406  12.948  1.00 11.59      C    C
ATOM    809  CB  PHE F   9       4.332  44.406  13.697  1.00 11.35      C    C
ATOM    810  CG  PHE F   9       4.718  43.205  12.876  1.00 13.52      C    C
ATOM    811  CD1 PHE F   9       3.887  42.093  12.808  1.00 10.20      C    C
ATOM    812  CE1 PHE F   9       4.238  40.986  12.048  1.00 11.31      C    C
ATOM    813  CZ  PHE F   9       5.436  40.977  11.347  1.00 10.49      C    C
ATOM    814  CE2 PHE F   9       6.277  42.082  11.408  1.00 12.68      C    C
ATOM    815  CD2 PHE F   9       5.917  43.188  12.167  1.00 13.51      C    C
ATOM    816  C   PHE F   9       3.087  46.565  13.876  1.00 12.73      C    C
ATOM    817  O   PHE F   9       3.819  47.557  13.948  1.00 14.40      C    O
ATOM    818  N   LYS F  10       1.965  46.438  14.578  1.00 13.89      C    N
ATOM    819  CA  LYS F  10       1.497  47.468  15.517  1.00 14.96      C    C
ATOM    820  CB  LYS F  10       0.035  47.228  15.905  1.00 17.20      C    C
ATOM    821  CG  LYS F  10      -0.944  47.347  14.751  1.00 19.00      C    C
ATOM    822  CD  LYS F  10      -2.379  47.135  15.224  1.00 25.91      C    C
ATOM    823  CE  LYS F  10      -3.371  47.347  14.097  1.00 29.16      C    C
ATOM    824  NZ  LYS F  10      -4.774  47.138  14.555  1.00 34.47      C    N
ATOM    825  C   LYS F  10       2.365  47.487  16.769  1.00 14.89      C    C
ATOM    826  O   LYS F  10       2.923  48.526  17.132  1.00 16.09      C    O
ATOM    827  N   THR F  11       2.473  46.327  17.420  1.00 14.29      C    N
ATOM    828  CA  THR F  11       3.266  46.159  18.639  1.00 12.64      C    C
ATOM    829  CB  THR F  11       2.425  45.518  19.761  1.00 12.34      C    C
ATOM    830  OG1 THR F  11       1.920  44.248  19.321  1.00 11.28      C    O
ATOM    831  CG2 THR F  11       1.257  46.419  20.134  1.00 13.82      C    C
ATOM    832  C   THR F  11       4.502  45.290  18.385  1.00 12.38      C    C
ATOM    833  O   THR F  11       4.577  44.583  17.377  1.00 13.06      C    O
ATOM    834  N   ILE F  12       5.457  45.357  19.311  1.00 11.71      C    N
ATOM    835  CA  ILE F  12       6.688  44.551  19.243  1.00 12.36      C    C
ATOM    836  CB  ILE F  12       7.765  45.069  20.248  1.00 14.60      C    C
ATOM    837  CG1 ILE F  12       9.168  44.539  19.908  1.00 15.86      C    C
ATOM    838  CD1 ILE F  12       9.722  45.018  18.585  1.00 13.16      C    C
ATOM    839  CG2 ILE F  12       7.405  44.724  21.687  1.00 14.06      C    C
ATOM    840  C   ILE F  12       6.430  43.045  19.436  1.00 13.51      C    C
ATOM    841  O   ILE F  12       7.190  42.222  18.921  1.00 14.30      C    O
ATOM    842  N   GLU F  13       5.366  42.694  20.159  1.00 11.31      C    N
ATOM    843  CA  GLU F  13       4.989  41.290  20.378  1.00 11.40      C    C
ATOM    844  CB  GLU F  13       3.860  41.164  21.411  1.00  8.38      C    C
ATOM    845  CG  GLU F  13       4.248  41.533  22.840  1.00 10.61      C    C
ATOM    846  CD  GLU F  13       3.922  42.970  23.209  1.00 13.51      C    C
ATOM    847  OE1 GLU F  13       4.091  43.868  22.352  1.00 16.77      C    O
ATOM    848  OE2 GLU F  13       3.505  43.216  24.358  1.00 18.59      C    O
ATOM    849  C   GLU F  13       4.564  40.594  19.080  1.00 12.09      C    C
ATOM    850  O   GLU F  13       4.893  39.424  18.868  1.00 12.31      C    O
ATOM    851  N   GLU F  14       3.828  41.312  18.230  1.00 12.87      C    N
ATOM    852  CA  GLU F  14       3.405  40.799  16.921  1.00 14.43      C    C
ATOM    853  CB  GLU F  14       2.365  41.728  16.283  1.00 19.99      C    C
ATOM    854  CG  GLU F  14       1.037  41.817  17.031  1.00 31.30      C    C
ATOM    855  CD  GLU F  14       0.205  40.534  16.945  1.00 36.36      C    C
ATOM    856  OE1 GLU F  14       0.067  39.989  15.825  1.00 38.25      C    O
ATOM    857  OE2 GLU F  14      -0.288  40.085  18.003  1.00 40.82      C    O
ATOM    858  C   GLU F  14       4.579  40.603  15.955  1.00 14.74      C    C
ATOM    859  O   GLU F  14       4.569  39.668  15.152  1.00 16.99      C    O
ATOM    860  N   CYS F  15       5.576  41.486  16.040  1.00 13.33      C    N
ATOM    861  CA  CYS F  15       6.770  41.405  15.195  1.00 12.83      C    C
ATOM    862  CB  CYS F  15       7.587  42.701  15.293  1.00  8.56      C    C
ATOM    863  SG  CYS F  15       9.003  42.783  14.171  1.00 15.96      C    S
ATOM    864  C   CYS F  15       7.665  40.205  15.532  1.00 13.68      C    C
ATOM    865  O   CYS F  15       8.178  39.542  14.633  1.00 12.49      C    O
ATOM    866  N   ARG F  16       7.846  39.948  16.832  1.00 12.78      C    N
ATOM    867  CA  ARG F  16       8.699  38.848  17.300  1.00 11.14      C    C
ATOM    868  CB  ARG F  16       9.028  39.004  18.788  1.00 11.89      C    C
ATOM    869  CG  ARG F  16       9.949  40.174  19.095  1.00 19.93      C    C
ATOM    870  CD  ARG F  16      10.197  40.316  20.587  1.00 21.78      C    C
ATOM    871  NE  ARG F  16      10.975  39.198  21.126  1.00 21.83      C    N
ATOM    872  CZ  ARG F  16      12.299  39.031  20.996  1.00 19.17      C    C
ATOM    873  NH1 ARG F  16      13.044  39.910  20.321  1.00 18.35      C    N
ATOM    874  NH2 ARG F  16      12.880  37.965  21.539  1.00 19.81      C    N
ATOM    875  C   ARG F  16       8.084  37.470  17.047  1.00 11.22      C    C
ATOM    876  O   ARG F  16       8.766  36.574  16.545  1.00 12.67      C    O
ATOM    877  N   ARG F  17       6.809  37.303  17.398  1.00 10.00      C    N
ATOM    878  CA  ARG F  17       6.107  36.019  17.208  1.00 12.54      C    C
ATOM    879  CB  ARG F  17       4.716  36.043  17.862  1.00  8.26      C    C
ATOM    880  CG  ARG F  17       4.726  35.871  19.374  1.00  7.02      C    C
ATOM    881  CD  ARG F  17       3.346  35.524  19.915  1.00  8.37      C    C
ATOM    882  NE  ARG F  17       2.436  36.670  19.898  1.00 10.71      C    N
ATOM    883  CZ  ARG F  17       2.356  37.619  20.838  1.00 11.18      C    C
ATOM    884  NH1 ARG F  17       3.138  37.598  21.918  1.00 12.13      C    N
ATOM    885  NH2 ARG F  17       1.475  38.607  20.694  1.00 11.72      C    N
ATOM    886  C   ARG F  17       5.986  35.594  15.740  1.00 14.70      C    C
ATOM    887  O   ARG F  17       6.080  34.406  15.431  1.00 15.12      C    O
ATOM    888  N   THR F  18       5.767  36.571  14.855  1.00 17.52      C    N
ATOM    889  CA  THR F  18       5.632  36.305  13.423  1.00 16.42      C    C
ATOM    890  CB  THR F  18       5.012  37.512  12.679  1.00 14.62      C    C
ATOM    891  OG1 THR F  18       3.774  37.871  13.303  1.00 16.00      C    O
ATOM    892  CG2 THR F  18       4.760  37.189  11.206  1.00  9.88      C    C
ATOM    893  C   THR F  18       6.975  35.941  12.769  1.00 15.50      C    C
ATOM    894  O   THR F  18       7.059  34.960  12.031  1.00 16.18      C    O
ATOM    895  N   CYS F  19       8.004  36.743  13.052  1.00 14.34      C    N
ATOM    896  CA  CYS F  19       9.314  36.609  12.393  1.00 15.50      C    C
ATOM    897  CB  CYS F  19       9.899  37.993  12.110  1.00 13.79      C    C
ATOM    898  SG  CYS F  19       8.856  39.058  11.088  1.00 14.74      C    S
ATOM    899  C   CYS F  19      10.320  35.778  13.188  1.00 17.72      C    C
ATOM    900  O   CYS F  19      10.832  34.781  12.682  1.00 19.27      C    O
ATOM    901  N   ILE F  20      10.596  36.190  14.425  1.00 18.11      C    N
ATOM    902  CA  ILE F  20      11.650  35.567  15.250  1.00 18.93      C    C
ATOM    903  CB  ILE F  20      12.127  36.501  16.386  1.00 17.49      C    C
ATOM    904  CG1 ILE F  20      12.706  37.801  15.810  1.00 16.27      C    C
ATOM    905  CD1 ILE F  20      12.757  38.948  16.802  1.00 16.89      C    C
ATOM    906  CG2 ILE F  20      13.173  35.812  17.258  1.00 18.68      C    C
ATOM    907  C   ILE F  20      11.180  34.221  15.806  1.00 19.88      C    C
ATOM    908  O   ILE F  20      11.703  33.170  15.426  1.00 18.93      C    O
ATOM    909  N   GLY F  21      10.193  34.255  16.702  1.00 23.62      C    N
ATOM    910  CA  GLY F  21       9.671  33.048  17.367  1.00 27.41      C    C
ATOM    911  C   GLY F  21       8.918  33.335  18.642  1.00 30.36      C    C
ATOM    912  O   GLY F  21       8.409  32.417  19.283  1.00 34.40      C    O
ATOM    913  OXT GLY F  21       8.787  34.483  19.068  1.00 33.38      C    O
TER     914      GLY F  21
ATOM    915  N   ALA G   1      16.667  72.012   7.854  1.00 35.87      A    N
ATOM    916  CA  ALA G   1      16.682  72.503   9.269  1.00 35.07      A    C
ATOM    917  CB  ALA G   1      17.488  73.805   9.393  1.00 20.08      A    C
ATOM    918  C   ALA G   1      15.272  72.665   9.879  1.00 33.01      A    C
ATOM    919  O   ALA G   1      14.988  72.031  10.900  1.00 34.82      A    O
ATOM    920  N   PRO G   2      14.382  73.476   9.246  1.00 30.31      A    N
ATOM    921  CA  PRO G   2      13.020  73.586   9.799  1.00 25.43      A    C
ATOM    922  CB  PRO G   2      12.518  74.885   9.179  1.00 26.72      A    C
ATOM    923  CG  PRO G   2      13.205  74.957   7.869  1.00 27.08      A    C
ATOM    924  CD  PRO G   2      14.562  74.320   8.051  1.00 28.59      A    C
ATOM    925  C   PRO G   2      12.122  72.411   9.404  1.00 23.77      A    C
ATOM    926  O   PRO G   2      12.500  71.597   8.554  1.00 22.68      A    O
ATOM    927  N   ARG G   3      10.951  72.355  10.025  1.00 21.82      A    N
ATOM    928  CA  ARG G   3       9.987  71.279   9.774  1.00 19.64      A    C
ATOM    929  CB  ARG G   3       8.974  71.180  10.922  1.00 16.41      A    C
ATOM    930  CG  ARG G   3       9.578  70.730  12.246  1.00 14.54      A    C
ATOM    931  CD  ARG G   3       8.661  70.990  13.436  1.00 18.35      A    C
ATOM    932  NE  ARG G   3       7.503  70.086  13.458  1.00 19.50      A    N
ATOM    933  CZ  ARG G   3       6.290  70.349  12.951  1.00 19.89      A    C
ATOM    934  NH1 ARG G   3       6.002  71.499  12.348  1.00 19.77      A    N
ATOM    935  NH2 ARG G   3       5.338  69.423  13.063  1.00 19.68      A    N
ATOM    936  C   ARG G   3       9.254  71.474   8.452  1.00 20.05      A    C
ATOM    937  O   ARG G   3       9.278  70.598   7.582  1.00 21.48      A    O
ATOM    938  N   ARG G   4       8.625  72.640   8.294  1.00 17.78      A    N
ATOM    939  CA  ARG G   4       7.822  72.971   7.107  1.00 17.32      A    C
ATOM    940  CB  ARG G   4       6.569  73.752   7.509  1.00 16.99      A    C
ATOM    941  CG  ARG G   4       5.602  72.991   8.403  1.00 21.13      A    C
ATOM    942  CD  ARG G   4       4.842  71.911   7.656  1.00 24.64      A    C
ATOM    943  NE  ARG G   4       3.982  71.103   8.528  1.00 33.01      A    N
ATOM    944  CZ  ARG G   4       4.404  70.136   9.348  1.00 38.76      A    C
ATOM    945  NH1 ARG G   4       5.696  69.801   9.421  1.00 43.30      A    N
ATOM    946  NH2 ARG G   4       3.516  69.494  10.077  1.00 41.21      A    N
ATOM    947  C   ARG G   4       8.617  73.771   6.078  1.00 16.64      A    C
ATOM    948  O   ARG G   4       9.649  74.372   6.397  1.00 15.64      A    O
ATOM    949  N   LYS G   5       8.124  73.770   4.840  1.00 16.55      A    N
ATOM    950  CA  LYS G   5       8.768  74.465   3.709  1.00 16.45      A    C
ATOM    951  CB  LYS G   5       8.272  73.888   2.377  1.00 18.94      A    C
ATOM    952  CG  LYS G   5       8.585  72.410   2.181  1.00 21.33      A    C
ATOM    953  CD  LYS G   5       8.112  71.941   0.819  1.00 25.78      A    C
ATOM    954  CE  LYS G   5       8.362  70.451   0.620  1.00 31.32      A    C
ATOM    955  NZ  LYS G   5       9.814  70.120   0.656  1.00 34.83      A    N
ATOM    956  C   LYS G   5       8.566  75.984   3.721  1.00 13.64      A    C
ATOM    957  O   LYS G   5       9.345  76.710   3.100  1.00 14.00      A    O
ATOM    958  N   LEU G   6       7.523  76.460   4.403  1.00 11.85      A    N
ATOM    959  CA  LEU G   6       7.252  77.903   4.516  1.00 10.18      A    C
ATOM    960  CB  LEU G   6       5.835  78.148   5.067  1.00 12.72      A    C
ATOM    961  CG  LEU G   6       5.483  77.696   6.495  1.00 15.67      A    C
ATOM    962  CD1 LEU G   6       5.765  78.776   7.543  1.00 17.41      A    C
ATOM    963  CD2 LEU G   6       4.024  77.268   6.581  1.00 11.12      A    C
ATOM    964  C   LEU G   6       8.277  78.678   5.353  1.00  7.81      A    C
ATOM    965  O   LEU G   6       8.468  79.876   5.137  1.00  8.60      A    O
ATOM    966  N   CYS G   7       8.925  77.999   6.302  1.00  8.04      A    N
ATOM    967  CA  CYS G   7       9.856  78.645   7.239  1.00  7.70      A    C
ATOM    968  CB  CYS G   7      10.182  77.698   8.398  1.00  7.03      A    C
ATOM    969  SG  CYS G   7       8.730  77.133   9.315  1.00 14.72      A    S
ATOM    970  C   CYS G   7      11.161  79.147   6.606  1.00  9.00      A    C
ATOM    971  O   CYS G   7      11.737  80.127   7.086  1.00 10.07      A    O
ATOM    972  N   ILE G   8      11.623  78.486   5.543  1.00  8.83      A    N
ATOM    973  CA  ILE G   8      12.870  78.883   4.853  1.00 10.77      A    C
ATOM    974  CB  ILE G   8      13.462  77.734   3.990  1.00 14.62      A    C
ATOM    975  CG1 ILE G   8      12.531  77.327   2.837  1.00 11.77      A    C
ATOM    976  CD1 ILE G   8      13.252  76.676   1.678  1.00 11.24      A    C
ATOM    977  CG2 ILE G   8      13.778  76.527   4.858  1.00 19.70      A    C
ATOM    978  C   ILE G   8      12.771  80.165   4.004  1.00 10.25      A    C
ATOM    979  O   ILE G   8      13.803  80.675   3.555  1.00 10.61      A    O
ATOM    980  N   LEU G   9      11.556  80.667   3.773  1.00 10.81      A    N
ATOM    981  CA  LEU G   9      11.348  81.883   2.972  1.00 12.79      A    C
ATOM    982  CB  LEU G   9       9.852  82.104   2.699  1.00 12.81      A    C
ATOM    983  CG  LEU G   9       9.121  81.049   1.859  1.00 12.76      A    C
ATOM    984  CD1 LEU G   9       7.614  81.263   1.925  1.00 13.75      A    C
ATOM    985  CD2 LEU G   9       9.605  81.065   0.416  1.00 11.21      A    C
ATOM    986  C   LEU G   9      11.925  83.135   3.635  1.00 16.00      A    C
ATOM    987  O   LEU G   9      12.034  83.209   4.862  1.00 16.73      A    O
ATOM    988  N   HIS G  10      12.299  84.110   2.801  1.00 16.71      A    N
ATOM    989  CA  HIS G  10      12.872  85.372   3.266  1.00 18.54      A    C
ATOM    990  CB  HIS G  10      13.564  86.095   2.105  1.00 28.57      A    C
ATOM    991  CG  HIS G  10      14.455  87.231   2.533  1.00 36.15      A    C
ATOM    992  ND1 HIS G  10      13.986  88.525   2.693  1.00 44.45      A    N
ATOM    993  CE1 HIS G  10      14.995  89.295   3.078  1.00 40.27      A    C
ATOM    994  NE2 HIS G  10      16.079  88.549   3.190  1.00 36.72      A    N
ATOM    995  CD2 HIS G  10      15.766  87.260   2.849  1.00 42.37      A    C
ATOM    996  C   HIS G  10      11.791  86.270   3.870  1.00 17.91      A    C
ATOM    997  O   HIS G  10      10.616  86.171   3.502  1.00 18.60      A    O
ATOM    998  N   ALA G  11      12.190  87.147   4.798  1.00 15.73      A    N
ATOM    999  CA  ALA G  11      11.265  88.078   5.442  1.00 16.11      A    C
ATOM   1000  CB  ALA G  11      11.925  88.725   6.651  1.00 19.52      A    C
ATOM   1001  C   ALA G  11      10.785  89.158   4.469  1.00 14.11      A    C
ATOM   1002  O   ALA G  11      11.585  89.691   3.689  1.00 14.12      A    O
ATOM   1003  N   ASN G  12       9.491  89.458   4.509  1.00 11.52      A    N
ATOM   1004  CA  ASN G  12       8.866  90.433   3.610  1.00 12.92      A    C
ATOM   1005  CB  ASN G  12       8.444  89.744   2.301  1.00 16.24      A    C
ATOM   1006  CG  ASN G  12       7.908  90.713   1.266  1.00 15.90      A    C
ATOM   1007  OD1 ASN G  12       8.299  91.881   1.214  1.00 15.34      A    O
ATOM   1008  ND2 ASN G  12       7.018  90.224   0.411  1.00 15.66      A    N
ATOM   1009  C   ASN G  12       7.657  91.097   4.288  1.00 13.72      A    C
ATOM   1010  O   ASN G  12       6.625  90.442   4.471  1.00 13.98      A    O
ATOM   1011  N   PRO G  13       7.784  92.386   4.685  1.00 13.22      A    N
ATOM   1012  CA  PRO G  13       6.638  93.110   5.256  1.00 12.83      A    C
ATOM   1013  CB  PRO G  13       7.230  94.468   5.648  1.00 12.59      A    C
ATOM   1014  CG  PRO G  13       8.685  94.217   5.812  1.00 14.67      A    C
ATOM   1015  CD  PRO G  13       9.030  93.161   4.807  1.00 13.40      A    C
ATOM   1016  C   PRO G  13       5.472  93.296   4.273  1.00 12.65      A    C
ATOM   1017  O   PRO G  13       4.329  92.985   4.621  1.00 16.43      A    O
ATOM   1018  N   GLY G  14       5.772  93.792   3.073  1.00 11.66      A    N
ATOM   1019  CA  GLY G  14       4.773  93.985   2.016  1.00 12.24      A    C
ATOM   1020  C   GLY G  14       4.800  95.383   1.430  1.00 14.93      A    C
ATOM   1021  O   GLY G  14       5.861  96.009   1.343  1.00 13.46      A    O
ATOM   1022  N   ARG G  15       3.621  95.876   1.034  1.00 16.87      A    N
ATOM   1023  CA  ARG G  15       3.462  97.199   0.412  1.00 18.39      A    C
ATOM   1024  CB  ARG G  15       3.085  97.034  -1.065  1.00 20.47      A    C
ATOM   1025  CG  ARG G  15       1.688  96.480  -1.323  1.00 20.30      A    C
ATOM   1026  CD  ARG G  15       1.512  96.021  -2.765  1.00 19.79      A    C
ATOM   1027  NE  ARG G  15       0.160  95.542  -3.028  1.00 20.42      A    N
ATOM   1028  CZ  ARG G  15      -0.333  94.350  -2.680  1.00 18.95      A    C
ATOM   1029  NH1 ARG G  15       0.408  93.461  -2.013  1.00 21.67      A    N
ATOM   1030  NH2 ARG G  15      -1.589  94.043  -2.991  1.00 12.85      A    N
ATOM   1031  C   ARG G  15       2.464  98.133   1.116  1.00 19.26      A    C
ATOM   1032  O   ARG G  15       2.138  99.200   0.588  1.00 20.89      A    O
ATOM   1033  N   CYS G  16       1.990  97.742   2.305  1.00 17.82      A    N
ATOM   1034  CA  CYS G  16       1.040  98.550   3.090  1.00 16.42      A    C
ATOM   1035  CB  CYS G  16      -0.068  97.669   3.683  1.00 14.70      A    C
ATOM   1036  SG  CYS G  16      -1.398  97.278   2.520  1.00 16.11      A    S
ATOM   1037  C   CYS G  16       1.745  99.335   4.195  1.00 15.19      A    C
ATOM   1038  O   CYS G  16       2.876  99.016   4.573  1.00 14.08      A    O
ATOM   1039  N   TYR G  17       1.056 100.350   4.710  1.00 15.89      A    N
ATOM   1040  CA  TYR G  17       1.611 101.263   5.723  1.00 17.97      A    C
ATOM   1041  CB  TYR G  17       1.006 102.660   5.550  1.00 23.44      A    C
ATOM   1042  CG  TYR G  17       1.181 103.241   4.166  1.00 27.79      A    C
ATOM   1043  CD1 TYR G  17       2.373 103.873   3.801  1.00 34.67      A    C
ATOM   1044  CE1 TYR G  17       2.556 104.425   2.534  1.00 38.10      A    C
ATOM   1045  CZ  TYR G  17       1.510 104.305   1.608  1.00 38.34      A    C
ATOM   1046  OH  TYR G  17       1.664 104.870   0.355  1.00 44.80      A    O
ATOM   1047  CE2 TYR G  17       0.311 103.701   1.943  1.00 35.32      A    C
ATOM   1048  CD2 TYR G  17       0.161 103.161   3.212  1.00 29.19      A    C
ATOM   1049  C   TYR G  17       1.393 100.805   7.175  1.00 17.26      A    C
ATOM   1050  O   TYR G  17       1.918 101.427   8.102  1.00 18.55      A    O
ATOM   1051  N   ASP G  18       0.629  99.723   7.380  1.00 17.27      A    N
ATOM   1052  CA  ASP G  18       0.308  99.232   8.724  1.00 16.36      A    C
ATOM   1053  CB  ASP G  18      -0.878  98.252   8.657  1.00 14.87      A    C
ATOM   1054  CG  ASP G  18      -1.484  97.956  10.034  1.00 15.92      A    C
ATOM   1055  OD1 ASP G  18      -1.215  98.686  11.012  1.00 14.79      A    O
ATOM   1056  OD2 ASP G  18      -2.255  96.972  10.123  1.00 20.00      A    O
ATOM   1057  C   ASP G  18       1.509  98.547   9.367  1.00 17.76      A    C
ATOM   1058  O   ASP G  18       2.155  97.704   8.729  1.00 17.30      A    O
ATOM   1059  N   ALA G  19       1.797  98.904  10.617  1.00 18.40      A    N
ATOM   1060  CA  ALA G  19       2.905  98.320  11.377  1.00 19.38      A    C
ATOM   1061  CB  ALA G  19       3.682  99.426  12.088  1.00 20.14      A    C
ATOM   1062  C   ALA G  19       2.373  97.292  12.378  1.00 20.32      A    C
ATOM   1063  O   ALA G  19       2.084  97.632  13.535  1.00 21.42      A    O
ATOM   1064  N   ILE G  20       2.242  96.051  11.923  1.00 16.66      A    N
ATOM   1065  CA  ILE G  20       1.743  94.943  12.738  1.00 16.27      A    C
ATOM   1066  CB  ILE G  20       0.851  93.975  11.926  1.00 15.54      A    C
ATOM   1067  CG1 ILE G  20      -0.186  94.748  11.096  1.00 10.35      A    C
ATOM   1068  CD1 ILE G  20      -1.172  93.869  10.350  1.00 10.83      A    C
ATOM   1069  CG2 ILE G  20       0.149  92.972  12.842  1.00 18.13      A    C
ATOM   1070  C   ILE G  20       2.947  94.180  13.299  1.00 18.54      A    C
ATOM   1071  O   ILE G  20       3.806  93.748  12.517  1.00 18.57      A    O
ATOM   1072  N   PRO G  21       3.040  94.025  14.639  1.00 19.59      A    N
ATOM   1073  CA  PRO G  21       4.082  93.162  15.209  1.00 18.49      A    C
ATOM   1074  CB  PRO G  21       3.918  93.348  16.721  1.00 18.36      A    C
ATOM   1075  CG  PRO G  21       3.247  94.667  16.872  1.00 20.66      A    C
ATOM   1076  CD  PRO G  21       2.343  94.799  15.687  1.00 19.49      A    C
ATOM   1077  C   PRO G  21       3.896  91.685  14.827  1.00 16.70      A    C
ATOM   1078  O   PRO G  21       2.800  91.140  14.991  1.00 18.43      A    O
ATOM   1079  N   ALA G  22       4.950  91.063  14.307  1.00 13.99      A    N
ATOM   1080  CA  ALA G  22       4.908  89.663  13.877  1.00 11.73      A    C
ATOM   1081  CB  ALA G  22       4.167  89.548  12.554  1.00 12.89      A    C
ATOM   1082  C   ALA G  22       6.307  89.067  13.756  1.00 10.91      A    C
ATOM   1083  O   ALA G  22       7.230  89.733  13.273  1.00 10.71      A    O
ATOM   1084  N   PHE G  23       6.455  87.812  14.181  1.00 10.78      A    N
ATOM   1085  CA  PHE G  23       7.740  87.112  14.183  1.00  9.56      A    C
ATOM   1086  CB  PHE G  23       7.845  86.209  15.415  1.00 12.06      A    C
ATOM   1087  CG  PHE G  23       7.688  86.938  16.718  1.00 12.04      A    C
ATOM   1088  CD1 PHE G  23       8.776  87.549  17.328  1.00 12.83      A    C
ATOM   1089  CE1 PHE G  23       8.630  88.225  18.535  1.00 14.15      A    C
ATOM   1090  CZ  PHE G  23       7.382  88.295  19.143  1.00 13.36      A    C
ATOM   1091  CE2 PHE G  23       6.284  87.690  18.541  1.00 12.95      A    C
ATOM   1092  CD2 PHE G  23       6.438  87.016  17.337  1.00 11.71      A    C
ATOM   1093  C   PHE G  23       7.932  86.277  12.920  1.00 10.27      A    C
ATOM   1094  O   PHE G  23       6.991  86.082  12.141  1.00 11.48      A    O
ATOM   1095  N   TYR G  24       9.159  85.793  12.725  1.00  9.04      A    N
ATOM   1096  CA  TYR G  24       9.500  84.932  11.587  1.00 10.22      A    C
ATOM   1097  CB  TYR G  24       9.728  85.787  10.328  1.00  9.99      A    C
ATOM   1098  CG  TYR G  24      10.956  86.653  10.358  1.00  8.74      A    C
ATOM   1099  CD1 TYR G  24      10.957  87.886  11.053  1.00  8.38      A    C
ATOM   1100  CE1 TYR G  24      12.080  88.669  11.075  1.00  6.94      A    C
ATOM   1101  CZ  TYR G  24      13.238  88.266  10.433  1.00 11.22      A    C
ATOM   1102  OH  TYR G  24      14.364  89.065  10.455  1.00 12.77      A    O
ATOM   1103  CE2 TYR G  24      13.273  87.062   9.750  1.00  8.76      A    C
ATOM   1104  CD2 TYR G  24      12.140  86.260   9.715  1.00 10.67      A    C
ATOM   1105  C   TYR G  24      10.735  84.077  11.883  1.00 10.49      A    C
ATOM   1106  O   TYR G  24      11.600  84.476  12.669  1.00 10.57      A    O
ATOM   1107  N   TYR G  25      10.810  82.912  11.243  1.00  9.78      A    N
ATOM   1108  CA  TYR G  25      11.938  81.991  11.406  1.00 10.31      A    C
ATOM   1109  CB  TYR G  25      11.491  80.543  11.186  1.00  8.54      A    C
ATOM   1110  CG  TYR G  25      12.601  79.523  11.349  1.00 12.76      A    C
ATOM   1111  CD1 TYR G  25      13.021  79.122  12.624  1.00 13.69      A    C
ATOM   1112  CE1 TYR G  25      14.039  78.186  12.781  1.00 15.69      A    C
ATOM   1113  CZ  TYR G  25      14.651  77.644  11.657  1.00 17.52      A    C
ATOM   1114  OH  TYR G  25      15.655  76.717  11.811  1.00 17.00      A    O
ATOM   1115  CE2 TYR G  25      14.252  78.023  10.382  1.00 16.16      A    C
ATOM   1116  CD2 TYR G  25      13.234  78.956  10.241  1.00 14.31      A    C
ATOM   1117  C   TYR G  25      13.066  82.350  10.430  1.00 12.71      A    C
ATOM   1118  O   TYR G  25      12.906  82.202   9.215  1.00 14.43      A    O
ATOM   1119  N   ASN G  26      14.191  82.817  10.973  1.00 13.00      A    N
ATOM   1120  CA  ASN G  26      15.379  83.114  10.178  1.00 14.81      A    C
ATOM   1121  CB  ASN G  26      16.276  84.123  10.907  1.00 16.71      A    C
ATOM   1122  CG  ASN G  26      17.245  84.847   9.981  1.00 15.44      A    C
ATOM   1123  OD1 ASN G  26      17.615  84.344   8.918  1.00 22.03      A    O
ATOM   1124  ND2 ASN G  26      17.665  86.043  10.389  1.00 20.50      A    N
ATOM   1125  C   ASN G  26      16.147  81.822   9.909  1.00 17.83      A    C
ATOM   1126  O   ASN G  26      16.417  81.058  10.843  1.00 17.77      A    O
ATOM   1127  N   GLN G  27      16.494  81.573   8.649  1.00 19.07      A    N
ATOM   1128  CA  GLN G  27      17.199  80.345   8.243  1.00 20.96      A    C
ATOM   1129  CB  GLN G  27      17.073  80.140   6.726  1.00 22.05      A    C
ATOM   1130  CG  GLN G  27      17.735  78.888   6.150  1.00 27.73      A    C
ATOM   1131  CD  GLN G  27      16.965  77.596   6.420  1.00 28.55      A    C
ATOM   1132  OE1 GLN G  27      16.174  77.520   7.370  1.00 31.36      A    O
ATOM   1133  NE2 GLN G  27      17.206  76.588   5.597  1.00 27.25      A    N
ATOM   1134  C   GLN G  27      18.661  80.347   8.679  1.00 21.30      A    C
ATOM   1135  O   GLN G  27      19.167  79.313   9.117  1.00 22.72      A    O
ATOM   1136  N   ALA G  28      19.326  81.495   8.561  1.00 21.72      A    N
ATOM   1137  CA  ALA G  28      20.741  81.628   8.925  1.00 25.04      A    C
ATOM   1138  CB  ALA G  28      21.309  82.934   8.395  1.00 20.16      A    C
ATOM   1139  C   ALA G  28      20.959  81.526  10.434  1.00 26.37      A    C
ATOM   1140  O   ALA G  28      21.748  80.698  10.898  1.00 26.17      A    O
ATOM   1141  N   ALA G  29      20.234  82.355  11.185  1.00 26.83      A    N
ATOM   1142  CA  ALA G  29      20.368  82.415  12.643  1.00 25.00      A    C
ATOM   1143  CB  ALA G  29      19.897  83.772  13.159  1.00 19.85      A    C
ATOM   1144  C   ALA G  29      19.621  81.297  13.394  1.00 23.61      A    C
ATOM   1145  O   ALA G  29      19.917  81.051  14.567  1.00 24.34      A    O
ATOM   1146  N   LYS G  30      18.663  80.643  12.725  1.00 21.85      A    N
ATOM   1147  CA  LYS G  30      17.850  79.565  13.307  1.00 21.79      A    C
ATOM   1148  CB  LYS G  30      18.716  78.350  13.708  1.00 24.19      A    C
ATOM   1149  CG  LYS G  30      19.641  77.844  12.616  1.00 25.17      A    C
ATOM   1150  CD  LYS G  30      20.323  76.555  13.038  1.00 26.00      A    C
ATOM   1151  CE  LYS G  30      21.216  76.010  11.946  1.00 27.47      A    C
ATOM   1152  NZ  LYS G  30      21.871  74.731  12.335  1.00 30.32      A    N
ATOM   1153  C   LYS G  30      17.001  80.034  14.497  1.00 20.69      A    C
ATOM   1154  O   LYS G  30      16.671  79.285  15.417  1.00 20.38      A    O
ATOM   1155  OXT LYS G  30      16.608  81.201  14.558  1.00 29.89           O
TER    1156      LYS G  30
ATOM   1157  N   ALA H   1      23.699  89.832  17.077  1.00 33.35      B    N
ATOM   1158  CA  ALA H   1      22.326  89.303  17.311  1.00 24.82      B    C
ATOM   1159  CB  ALA H   1      21.923  89.475  18.773  1.00 26.78      B    C
ATOM   1160  C   ALA H   1      21.323  90.003  16.403  1.00 21.33      B    C
ATOM   1161  O   ALA H   1      21.236  91.231  16.396  1.00 23.06      B    O
ATOM   1162  N   CYS H   2      20.553  89.218  15.650  1.00 15.93      B    N
ATOM   1163  CA  CYS H   2      19.555  89.749  14.721  1.00 16.55      B    C
ATOM   1164  CB  CYS H   2      19.199  88.724  13.641  1.00 16.05      B    C
ATOM   1165  SG  CYS H   2      20.571  88.292  12.546  1.00 19.31      B    S
ATOM   1166  C   CYS H   2      18.291  90.195  15.457  1.00 19.45      B    C
ATOM   1167  O   CYS H   2      17.319  89.453  15.578  1.00 21.71      B    O
ATOM   1168  N   GLU H   3      18.339  91.428  15.976  1.00 20.02      B    N
ATOM   1169  CA  GLU H   3      17.222  92.018  16.709  1.00 24.91      B    C
ATOM   1170  CB  GLU H   3      17.682  93.177  17.620  1.00 36.45      B    C
ATOM   1171  CG  GLU H   3      18.667  92.715  18.672  1.00 64.34      B    C
ATOM   1172  CD  GLU H   3      19.055  93.853  19.641  1.00 81.59      B    C
ATOM   1173  OE1 GLU H   3      19.040  95.030  19.240  1.00 66.06      B    O
ATOM   1174  OE2 GLU H   3      19.265  93.559  20.846  1.00 71.88      B    O
ATOM   1175  C   GLU H   3      16.147  92.526  15.739  1.00 25.72      B    C
ATOM   1176  O   GLU H   3      16.458  92.966  14.634  1.00 19.82      B    O
ATOM   1177  N   ALA H   4      14.891  92.467  16.175  1.00 31.67      B    N
ATOM   1178  CA  ALA H   4      13.764  92.911  15.376  1.00 31.60      B    C
ATOM   1179  CB  ALA H   4      12.460  92.308  15.878  1.00 20.44      B    C
ATOM   1180  C   ALA H   4      13.656  94.425  15.315  1.00 22.75      B    C
ATOM   1181  O   ALA H   4      13.981  95.101  16.302  1.00 29.17      B    O
ATOM   1182  N   PHE H   5      13.167  94.978  14.210  1.00 26.30      B    N
ATOM   1183  CA  PHE H   5      12.958  96.414  14.059  1.00 24.37      B    C
ATOM   1184  CB  PHE H   5      14.293  97.125  13.724  1.00 21.58      B    C
ATOM   1185  CG  PHE H   5      14.815  96.794  12.338  1.00 17.81      B    C
ATOM   1186  CD1 PHE H   5      15.468  95.591  12.091  1.00 12.89      B    C
ATOM   1187  CE1 PHE H   5      15.979  95.319  10.829  1.00 14.72      B    C
ATOM   1188  CZ  PHE H   5      15.817  96.233   9.791  1.00 18.34      B    C
ATOM   1189  CE2 PHE H   5      15.160  97.434  10.037  1.00 17.81      B    C
ATOM   1190  CD2 PHE H   5      14.672  97.707  11.314  1.00 18.84      B    C
ATOM   1191  C   PHE H   5      11.905  96.726  12.976  1.00 16.59      B    C
ATOM   1192  O   PHE H   5      11.741  95.942  12.018  1.00 23.12      B    O
ATOM   1193  N   ASP H   6      11.211  97.844  13.132  1.00 25.40      B    N
ATOM   1194  CA  ASP H   6      10.143  98.276  12.220  1.00 25.78      B    C
ATOM   1195  CB  ASP H   6       9.062  99.039  12.994  1.00 40.11      B    C
ATOM   1196  CG  ASP H   6       8.446  98.246  14.118  1.00 32.71      B    C
ATOM   1197  OD1 ASP H   6       8.677  97.036  14.222  1.00 39.92      B    O
ATOM   1198  OD2 ASP H   6       7.746  98.843  14.958  1.00 50.68      B    O
ATOM   1199  C   ASP H   6      10.711  99.115  11.094  1.00 17.38      B    C
ATOM   1200  O   ASP H   6      10.919 100.323  11.243  1.00 18.11      B    O
ATOM   1201  N   ALA H   7      10.958  98.489   9.938  1.00 15.60      B    N
ATOM   1202  CA  ALA H   7      11.466  99.170   8.728  1.00 13.50      B    C
ATOM   1203  CB  ALA H   7      12.128  98.151   7.802  1.00 23.47      B    C
ATOM   1204  C   ALA H   7      10.311  99.886   8.022  1.00 14.64      B    C
ATOM   1205  O   ALA H   7       9.234  99.319   7.854  1.00 18.15      B    O
ATOM   1206  N   ALA H   8      10.585 101.127   7.604  1.00 11.28      B    N
ATOM   1207  CA  ALA H   8       9.589 101.947   6.919  1.00  9.96      B    C
ATOM   1208  CB  ALA H   8       9.943 103.425   7.025  1.00 19.76      B    C
ATOM   1209  C   ALA H   8       9.428 101.533   5.467  1.00 11.14      B    C
ATOM   1210  O   ALA H   8       8.318 101.347   4.966  1.00 13.80      B    O
ATOM   1211  OXT ALA H   8      10.445 101.353   4.745  1.00 30.69           O
TER    1212      ALA H   8
ATOM   1213  N   GLY I   1       0.237  94.369   7.310  1.00  7.81      C    N
ATOM   1214  CA  GLY I   1      -0.907  95.048   6.642  1.00  8.82      C    C
ATOM   1215  C   GLY I   1      -1.448  94.243   5.477  1.00 10.61      C    C
ATOM   1216  O   GLY I   1      -2.582  93.766   5.516  1.00 12.55      C    O
ATOM   1217  N   CYS I   2      -0.625  94.098   4.437  1.00 10.32      C    N
ATOM   1218  CA  CYS I   2      -0.997  93.359   3.225  1.00  9.85      C    C
ATOM   1219  CB  CYS I   2      -1.744  94.283   2.257  1.00 10.22      C    C
ATOM   1220  SG  CYS I   2      -0.739  95.615   1.560  1.00 14.40      C    S
ATOM   1221  C   CYS I   2       0.223  92.765   2.532  1.00 12.24      C    C
ATOM   1222  O   CYS I   2       1.354  93.193   2.767  1.00 13.27      C    O
ATOM   1223  N   GLY I   3      -0.019  91.779   1.667  1.00 13.39      C    N
ATOM   1224  CA  GLY I   3       1.038  91.129   0.899  1.00 12.85      C    C
ATOM   1225  C   GLY I   3       1.903  90.226   1.760  1.00 12.51      C    C
ATOM   1226  O   GLY I   3       1.384  89.444   2.562  1.00 11.87      C    O
ATOM   1227  N   GLY I   4       3.222  90.335   1.599  1.00 12.50      C    N
ATOM   1228  CA  GLY I   4       4.177  89.551   2.387  1.00 15.26      C    C
ATOM   1229  C   GLY I   4       4.240  88.114   1.918  1.00 15.62      C    C
ATOM   1230  O   GLY I   4       4.304  87.843   0.652  1.00 16.20      C    O
ATOM   1231  N   ASN I   5       4.235  87.185   2.881  1.00 13.93      C    N
ATOM   1232  CA  ASN I   5       4.324  85.746   2.605  1.00 12.27      C    C
ATOM   1233  CB  ASN I   5       5.750  85.375   2.158  1.00  7.97      C    C
ATOM   1234  CG  ASN I   5       6.830  85.944   3.064  1.00  9.61      C    C
ATOM   1235  OD1 ASN I   5       6.555  86.456   4.154  1.00  7.97      C    O
ATOM   1236  ND2 ASN I   5       8.076  85.856   2.618  1.00  7.59      C    N
ATOM   1237  C   ASN I   5       3.877  84.887   3.797  1.00 13.09      C    C
ATOM   1238  O   ASN I   5       3.567  85.417   4.868  1.00 14.74      C    O
ATOM   1239  N   SER I   6       3.835  83.570   3.597  1.00 13.81      C    N
ATOM   1240  CA  SER I   6       3.445  82.614   4.644  1.00 14.47      C    C
ATOM   1241  CB  SER I   6       3.325  81.207   4.060  1.00 17.29      C    C
ATOM   1242  OG  SER I   6       4.502  80.833   3.365  1.00 21.20      C    O
ATOM   1243  C   SER I   6       4.382  82.587   5.859  1.00 12.65      C    C
ATOM   1244  O   SER I   6       3.953  82.205   6.947  1.00 13.52      C    O
ATOM   1245  N   ASN I   7       5.645  82.975   5.666  1.00  8.75      C    N
ATOM   1246  CA  ASN I   7       6.592  83.129   6.778  1.00  8.97      C    C
ATOM   1247  CB  ASN I   7       8.029  83.262   6.244  1.00 11.29      C    C
ATOM   1248  CG  ASN I   7       9.082  83.235   7.344  1.00 12.07      C    C
ATOM   1249  OD1 ASN I   7       8.864  82.689   8.428  1.00  7.87      C    O
ATOM   1250  ND2 ASN I   7      10.242  83.817   7.062  1.00  8.59      C    N
ATOM   1251  C   ASN I   7       6.199  84.332   7.648  1.00  7.62      C    C
ATOM   1252  O   ASN I   7       6.752  85.429   7.518  1.00  7.69      C    O
ATOM   1253  N   ARG I   8       5.217  84.106   8.520  1.00  8.67      C    N
ATOM   1254  CA  ARG I   8       4.650  85.148   9.378  1.00 10.27      C    C
ATOM   1255  CB  ARG I   8       3.710  86.049   8.565  1.00 14.38      C    C
ATOM   1256  CG  ARG I   8       3.335  87.361   9.249  1.00 13.64      C    C
ATOM   1257  CD  ARG I   8       2.024  87.923   8.720  1.00 13.91      C    C
ATOM   1258  NE  ARG I   8       2.049  88.158   7.277  1.00 15.28      C    N
ATOM   1259  CZ  ARG I   8       1.006  88.568   6.550  1.00 14.20      C    C
ATOM   1260  NH1 ARG I   8      -0.180  88.806   7.113  1.00 12.05      C    N
ATOM   1261  NH2 ARG I   8       1.150  88.747   5.242  1.00 16.33      C    N
ATOM   1262  C   ARG I   8       3.875  84.502  10.525  1.00 10.75      C    C
ATOM   1263  O   ARG I   8       3.066  83.598  10.295  1.00 10.61      C    O
ATOM   1264  N   PHE I   9       4.130  84.964  11.749  1.00 10.72      C    N
ATOM   1265  CA  PHE I   9       3.445  84.467  12.950  1.00 11.61      C    C
ATOM   1266  CB  PHE I   9       4.331  83.465  13.697  1.00 11.34      C    C
ATOM   1267  CG  PHE I   9       4.720  82.265  12.879  1.00 13.51      C    C
ATOM   1268  CD1 PHE I   9       3.886  81.154  12.807  1.00 10.20      C    C
ATOM   1269  CE1 PHE I   9       4.237  80.044  12.049  1.00 11.32      C    C
ATOM   1270  CZ  PHE I   9       5.436  80.037  11.347  1.00 10.54      C    C
ATOM   1271  CE2 PHE I   9       6.278  81.142  11.409  1.00 12.65      C    C
ATOM   1272  CD2 PHE I   9       5.915  82.246  12.166  1.00 13.54      C    C
ATOM   1273  C   PHE I   9       3.087  85.626  13.877  1.00 12.68      C    C
ATOM   1274  O   PHE I   9       3.821  86.616  13.947  1.00 14.36      C    O
ATOM   1275  N   LYS I  10       1.964  85.498  14.579  1.00 13.89      C    N
ATOM   1276  CA  LYS I  10       1.499  86.527  15.515  1.00 14.96      C    C
ATOM   1277  CB  LYS I  10       0.034  86.286  15.906  1.00 17.18      C    C
ATOM   1278  CG  LYS I  10      -0.944  86.407  14.750  1.00 19.07      C    C
ATOM   1279  CD  LYS I  10      -2.374  86.196  15.223  1.00 25.85      C    C
ATOM   1280  CE  LYS I  10      -3.375  86.407  14.093  1.00 29.18      C    C
ATOM   1281  NZ  LYS I  10      -4.785  86.200  14.555  1.00 34.43      C    N
ATOM   1282  C   LYS I  10       2.365  86.547  16.770  1.00 14.93      C    C
ATOM   1283  O   LYS I  10       2.924  87.588  17.130  1.00 16.10      C    O
ATOM   1284  N   THR I  11       2.476  85.387  17.418  1.00 14.32      C    N
ATOM   1285  CA  THR I  11       3.265  85.219  18.640  1.00 12.67      C    C
ATOM   1286  CB  THR I  11       2.423  84.577  19.759  1.00 12.37      C    C
ATOM   1287  OG1 THR I  11       1.919  83.308  19.322  1.00 11.27      C    O
ATOM   1288  CG2 THR I  11       1.259  85.478  20.135  1.00 13.76      C    C
ATOM   1289  C   THR I  11       4.500  84.351  18.385  1.00 12.37      C    C
ATOM   1290  O   THR I  11       4.577  83.643  17.378  1.00 13.03      C    O
ATOM   1291  N   ILE I  12       5.456  84.416  19.311  1.00 11.66      C    N
ATOM   1292  CA  ILE I  12       6.688  83.612  19.243  1.00 12.34      C    C
ATOM   1293  CB  ILE I  12       7.764  84.130  20.248  1.00 14.62      C    C
ATOM   1294  CG1 ILE I  12       9.167  83.598  19.909  1.00 15.75      C    C
ATOM   1295  CD1 ILE I  12       9.722  84.076  18.584  1.00 13.21      C    C
ATOM   1296  CG2 ILE I  12       7.405  83.785  21.688  1.00 14.08      C    C
ATOM   1297  C   ILE I  12       6.429  82.109  19.435  1.00 13.49      C    C
ATOM   1298  O   ILE I  12       7.189  81.282  18.923  1.00 14.28      C    O
ATOM   1299  N   GLU I  13       5.365  81.754  20.158  1.00 11.30      C    N
ATOM   1300  CA  GLU I  13       4.988  80.349  20.378  1.00 11.40      C    C
ATOM   1301  CB  GLU I  13       3.861  80.224  21.411  1.00  8.38      C    C
ATOM   1302  CG  GLU I  13       4.249  80.595  22.839  1.00 10.58      C    C
ATOM   1303  CD  GLU I  13       3.925  82.030  23.211  1.00 13.51      C    C
ATOM   1304  OE1 GLU I  13       4.090  82.928  22.355  1.00 16.78      C    O
ATOM   1305  OE2 GLU I  13       3.503  82.276  24.362  1.00 18.58      C    O
ATOM   1306  C   GLU I  13       4.565  79.652  19.080  1.00 12.12      C    C
ATOM   1307  O   GLU I  13       4.894  78.483  18.869  1.00 12.26      C    O
ATOM   1308  N   GLU I  14       3.830  80.373  18.230  1.00 12.89      C    N
ATOM   1309  CA  GLU I  14       3.403  79.858  16.923  1.00 14.41      C    C
ATOM   1310  CB  GLU I  14       2.366  80.793  16.285  1.00 19.97      C    C
ATOM   1311  CG  GLU I  14       1.043  80.886  17.025  1.00 31.58      C    C
ATOM   1312  CD  GLU I  14       0.218  79.611  16.943  1.00 36.30      C    C
ATOM   1313  OE1 GLU I  14       0.061  79.055  15.828  1.00 38.41      C    O
ATOM   1314  OE2 GLU I  14      -0.291  79.143  17.999  1.00 40.87      C    O
ATOM   1315  C   GLU I  14       4.577  79.662  15.956  1.00 14.80      C    C
ATOM   1316  O   GLU I  14       4.569  78.729  15.153  1.00 16.97      C    O
ATOM   1317  N   CYS I  15       5.578  80.545  16.038  1.00 13.33      C    N
ATOM   1318  CA  CYS I  15       6.772  80.466  15.193  1.00 12.80      C    C
ATOM   1319  CB  CYS I  15       7.587  81.760  15.293  1.00  8.58      C    C
ATOM   1320  SG  CYS I  15       9.003  81.843  14.171  1.00 15.97      C    S
ATOM   1321  C   CYS I  15       7.663  79.265  15.533  1.00 13.63      C    C
ATOM   1322  O   CYS I  15       8.179  78.602  14.633  1.00 12.47      C    O
ATOM   1323  N   ARG I  16       7.847  79.008  16.831  1.00 12.80      C    N
ATOM   1324  CA  ARG I  16       8.698  77.908  17.301  1.00 11.15      C    C
ATOM   1325  CB  ARG I  16       9.028  78.064  18.788  1.00 11.85      C    C
ATOM   1326  CG  ARG I  16       9.945  79.235  19.090  1.00 19.92      C    C
ATOM   1327  CD  ARG I  16      10.200  79.373  20.582  1.00 21.85      C    C
ATOM   1328  NE  ARG I  16      10.972  78.254  21.130  1.00 21.90      C    N
ATOM   1329  CZ  ARG I  16      12.295  78.091  20.997  1.00 19.07      C    C
ATOM   1330  NH1 ARG I  16      13.044  78.969  20.324  1.00 18.34      C    N
ATOM   1331  NH2 ARG I  16      12.879  77.031  21.544  1.00 19.80      C    N
ATOM   1332  C   ARG I  16       8.083  76.530  17.048  1.00 11.23      C    C
ATOM   1333  O   ARG I  16       8.766  75.634  16.545  1.00 12.67      C    O
ATOM   1334  N   ARG I  17       6.810  76.364  17.399  1.00 10.06      C    N
ATOM   1335  CA  ARG I  17       6.108  75.078  17.212  1.00 12.49      C    C
ATOM   1336  CB  ARG I  17       4.714  75.105  17.862  1.00  8.25      C    C
ATOM   1337  CG  ARG I  17       4.727  74.931  19.374  1.00  7.01      C    C
ATOM   1338  CD  ARG I  17       3.345  74.584  19.913  1.00  8.40      C    C
ATOM   1339  NE  ARG I  17       2.436  75.729  19.897  1.00 10.70      C    N
ATOM   1340  CZ  ARG I  17       2.356  76.680  20.835  1.00 11.20      C    C
ATOM   1341  NH1 ARG I  17       3.137  76.657  21.921  1.00 12.15      C    N
ATOM   1342  NH2 ARG I  17       1.475  77.667  20.694  1.00 11.67      C    N
ATOM   1343  C   ARG I  17       5.983  74.658  15.743  1.00 14.65      C    C
ATOM   1344  O   ARG I  17       6.082  73.466  15.431  1.00 15.10      C    O
ATOM   1345  N   THR I  18       5.766  75.628  14.855  1.00 17.55      C    N
ATOM   1346  CA  THR I  18       5.636  75.363  13.422  1.00 16.45      C    C
ATOM   1347  CB  THR I  18       5.012  76.570  12.681  1.00 14.59      C    C
ATOM   1348  OG1 THR I  18       3.773  76.930  13.304  1.00 15.99      C    O
ATOM   1349  CG2 THR I  18       4.760  76.250  11.208  1.00  9.92      C    C
ATOM   1350  C   THR I  18       6.977  75.004  12.766  1.00 15.44      C    C
ATOM   1351  O   THR I  18       7.058  74.019  12.031  1.00 16.20      C    O
ATOM   1352  N   CYS I  19       8.006  75.800  13.052  1.00 14.41      C    N
ATOM   1353  CA  CYS I  19       9.316  75.672  12.390  1.00 15.55      C    C
ATOM   1354  CB  CYS I  19       9.901  77.053  12.113  1.00 13.80      C    C
ATOM   1355  SG  CYS I  19       8.855  78.117  11.089  1.00 14.74      C    S
ATOM   1356  C   CYS I  19      10.320  74.840  13.187  1.00 17.71      C    C
ATOM   1357  O   CYS I  19      10.834  73.839  12.678  1.00 19.23      C    O
ATOM   1358  N   ILE I  20      10.595  75.249  14.424  1.00 18.20      C    N
ATOM   1359  CA  ILE I  20      11.646  74.623  15.252  1.00 18.98      C    C
ATOM   1360  CB  ILE I  20      12.126  75.561  16.387  1.00 17.41      C    C
ATOM   1361  CG1 ILE I  20      12.703  76.861  15.814  1.00 16.27      C    C
ATOM   1362  CD1 ILE I  20      12.767  78.010  16.802  1.00 16.89      C    C
ATOM   1363  CG2 ILE I  20      13.174  74.870  17.257  1.00 18.58      C    C
ATOM   1364  C   ILE I  20      11.178  73.279  15.812  1.00 19.85      C    C
ATOM   1365  O   ILE I  20      11.705  72.229  15.425  1.00 18.96      C    O
ATOM   1366  N   GLY I  21      10.189  73.309  16.702  1.00 23.76      C    N
ATOM   1367  CA  GLY I  21       9.678  72.107  17.362  1.00 27.61      C    C
ATOM   1368  C   GLY I  21       8.915  72.396  18.636  1.00 29.96      C    C
ATOM   1369  O   GLY I  21       8.415  71.475  19.291  1.00 34.58      C    O
ATOM   1370  OXT GLY I  21       8.792  73.545  19.073  1.00 33.38      C    O
TER    1371      GLY I  21
ATOM   1372  N   ALA J   1      16.667 111.068   7.849  1.00 36.11      A    N
ATOM   1373  CA  ALA J   1      16.678 111.565   9.267  1.00 34.83      A    C
ATOM   1374  CB  ALA J   1      17.485 112.859   9.394  1.00 20.13      A    C
ATOM   1375  C   ALA J   1      15.271 111.720   9.877  1.00 33.04      A    C
ATOM   1376  O   ALA J   1      14.984 111.092  10.902  1.00 34.95      A    O
ATOM   1377  N   PRO J   2      14.385 112.536   9.248  1.00 30.43      A    N
ATOM   1378  CA  PRO J   2      13.032 112.648   9.807  1.00 25.67      A    C
ATOM   1379  CB  PRO J   2      12.514 113.938   9.178  1.00 26.64      A    C
ATOM   1380  CG  PRO J   2      13.206 114.020   7.875  1.00 27.18      A    C
ATOM   1381  CD  PRO J   2      14.561 113.379   8.052  1.00 28.57      A    C
ATOM   1382  C   PRO J   2      12.126 111.482   9.408  1.00 24.00      A    C
ATOM   1383  O   PRO J   2      12.495 110.660   8.556  1.00 22.60      A    O
ATOM   1384  N   ARG J   3      10.947 111.406  10.022  1.00 21.84      A    N
ATOM   1385  CA  ARG J   3       9.985 110.334   9.773  1.00 19.63      A    C
ATOM   1386  CB  ARG J   3       8.975 110.236  10.921  1.00 16.40      A    C
ATOM   1387  CG  ARG J   3       9.580 109.791  12.244  1.00 14.57      A    C
ATOM   1388  CD  ARG J   3       8.660 110.053  13.435  1.00 18.36      A    C
ATOM   1389  NE  ARG J   3       7.504 109.149  13.457  1.00 19.47      A    N
ATOM   1390  CZ  ARG J   3       6.292 109.405  12.956  1.00 19.85      A    C
ATOM   1391  NH1 ARG J   3       6.002 110.560  12.347  1.00 19.73      A    N
ATOM   1392  NH2 ARG J   3       5.340 108.479  13.062  1.00 19.61      A    N
ATOM   1393  C   ARG J   3       9.256 110.535   8.448  1.00 19.94      A    C
ATOM   1394  O   ARG J   3       9.275 109.657   7.585  1.00 21.47      A    O
ATOM   1395  N   ARG J   4       8.625 111.702   8.293  1.00 17.73      A    N
ATOM   1396  CA  ARG J   4       7.820 112.029   7.108  1.00 17.22      A    C
ATOM   1397  CB  ARG J   4       6.574 112.807   7.506  1.00 17.05      A    C
ATOM   1398  CG  ARG J   4       5.599 112.049   8.406  1.00 21.03      A    C
ATOM   1399  CD  ARG J   4       4.842 110.966   7.649  1.00 24.74      A    C
ATOM   1400  NE  ARG J   4       3.979 110.165   8.525  1.00 32.90      A    N
ATOM   1401  CZ  ARG J   4       4.400 109.195   9.345  1.00 38.12      A    C
ATOM   1402  NH1 ARG J   4       5.694 108.867   9.421  1.00 43.37      A    N
ATOM   1403  NH2 ARG J   4       3.517 108.545  10.091  1.00 41.32      A    N
ATOM   1404  C   ARG J   4       8.615 112.833   6.080  1.00 16.53      A    C
ATOM   1405  O   ARG J   4       9.651 113.431   6.397  1.00 15.60      A    O
ATOM   1406  N   LYS J   5       8.121 112.832   4.843  1.00 16.56      A    N
ATOM   1407  CA  LYS J   5       8.768 113.525   3.715  1.00 16.51      A    C
ATOM   1408  CB  LYS J   5       8.279 112.948   2.383  1.00 19.02      A    C
ATOM   1409  CG  LYS J   5       8.587 111.471   2.183  1.00 21.28      A    C
ATOM   1410  CD  LYS J   5       8.117 110.999   0.818  1.00 25.89      A    C
ATOM   1411  CE  LYS J   5       8.358 109.514   0.628  1.00 31.58      A    C
ATOM   1412  NZ  LYS J   5       9.810 109.168   0.652  1.00 35.00      A    N
ATOM   1413  C   LYS J   5       8.569 115.044   3.723  1.00 13.68      A    C
ATOM   1414  O   LYS J   5       9.345 115.771   3.099  1.00 14.04      A    O
ATOM   1415  N   LEU J   6       7.521 115.521   4.402  1.00 11.86      A    N
ATOM   1416  CA  LEU J   6       7.251 116.962   4.515  1.00 10.15      A    C
ATOM   1417  CB  LEU J   6       5.833 117.209   5.065  1.00 12.72      A    C
ATOM   1418  CG  LEU J   6       5.482 116.753   6.494  1.00 15.62      A    C
ATOM   1419  CD1 LEU J   6       5.764 117.836   7.540  1.00 17.43      A    C
ATOM   1420  CD2 LEU J   6       4.022 116.328   6.582  1.00 11.05      A    C
ATOM   1421  C   LEU J   6       8.278 117.740   5.354  1.00  7.81      A    C
ATOM   1422  O   LEU J   6       8.468 118.937   5.137  1.00  8.63      A    O
ATOM   1423  N   CYS J   7       8.926 117.060   6.302  1.00  8.01      A    N
ATOM   1424  CA  CYS J   7       9.856 117.705   7.239  1.00  7.69      A    C
ATOM   1425  CB  CYS J   7      10.182 116.758   8.398  1.00  7.03      A    C
ATOM   1426  SG  CYS J   7       8.731 116.192   9.315  1.00 14.71      A    S
ATOM   1427  C   CYS J   7      11.162 118.206   6.606  1.00  9.01      A    C
ATOM   1428  O   CYS J   7      11.737 119.188   7.086  1.00 10.08      A    O
ATOM   1429  N   ILE J   8      11.622 117.545   5.542  1.00  8.81      A    N
ATOM   1430  CA  ILE J   8      12.870 117.941   4.854  1.00 10.76      A    C
ATOM   1431  CB  ILE J   8      13.461 116.791   3.989  1.00 14.64      A    C
ATOM   1432  CG1 ILE J   8      12.531 116.387   2.836  1.00 11.78      A    C
ATOM   1433  CD1 ILE J   8      13.252 115.736   1.677  1.00 11.26      A    C
ATOM   1434  CG2 ILE J   8      13.781 115.584   4.858  1.00 19.62      A    C
ATOM   1435  C   ILE J   8      12.772 119.224   4.002  1.00 10.27      A    C
ATOM   1436  O   ILE J   8      13.803 119.736   3.553  1.00 10.61      A    O
ATOM   1437  N   LEU J   9      11.556 119.727   3.774  1.00 10.79      A    N
ATOM   1438  CA  LEU J   9      11.348 120.943   2.969  1.00 12.80      A    C
ATOM   1439  CB  LEU J   9       9.852 121.164   2.699  1.00 12.81      A    C
ATOM   1440  CG  LEU J   9       9.122 120.110   1.861  1.00 12.74      A    C
ATOM   1441  CD1 LEU J   9       7.615 120.322   1.923  1.00 13.77      A    C
ATOM   1442  CD2 LEU J   9       9.607 120.125   0.416  1.00 11.19      A    C
ATOM   1443  C   LEU J   9      11.926 122.194   3.635  1.00 15.99      A    C
ATOM   1444  O   LEU J   9      12.033 122.270   4.864  1.00 16.79      A    O
ATOM   1445  N   HIS J  10      12.297 123.170   2.801  1.00 16.69      A    N
ATOM   1446  CA  HIS J  10      12.870 124.435   3.267  1.00 18.57      A    C
ATOM   1447  CB  HIS J  10      13.568 125.152   2.107  1.00 28.63      A    C
ATOM   1448  CG  HIS J  10      14.455 126.284   2.532  1.00 35.93      A    C
ATOM   1449  ND1 HIS J  10      13.991 127.574   2.686  1.00 43.83      A    N
ATOM   1450  CE1 HIS J  10      14.993 128.361   3.081  1.00 40.71      A    C
ATOM   1451  NE2 HIS J  10      16.077 127.618   3.188  1.00 36.41      A    N
ATOM   1452  CD2 HIS J  10      15.781 126.319   2.858  1.00 42.38      A    C
ATOM   1453  C   HIS J  10      11.790 125.333   3.870  1.00 17.92      A    C
ATOM   1454  O   HIS J  10      10.616 125.232   3.505  1.00 18.55      A    O
ATOM   1455  N   ALA J  11      12.188 126.209   4.798  1.00 15.70      A    N
ATOM   1456  CA  ALA J  11      11.265 127.136   5.441  1.00 16.08      A    C
ATOM   1457  CB  ALA J  11      11.929 127.787   6.646  1.00 19.46      A    C
ATOM   1458  C   ALA J  11      10.786 128.219   4.469  1.00 14.11      A    C
ATOM   1459  O   ALA J  11      11.585 128.751   3.689  1.00 14.12      A    O
ATOM   1460  N   ASN J  12       9.490 128.520   4.510  1.00 11.48      A    N
ATOM   1461  CA  ASN J  12       8.866 129.492   3.611  1.00 12.90      A    C
ATOM   1462  CB  ASN J  12       8.443 128.803   2.301  1.00 16.32      A    C
ATOM   1463  CG  ASN J  12       7.911 129.775   1.265  1.00 15.92      A    C
ATOM   1464  OD1 ASN J  12       8.302 130.941   1.213  1.00 15.35      A    O
ATOM   1465  ND2 ASN J  12       7.017 129.284   0.413  1.00 15.67      A    N
ATOM   1466  C   ASN J  12       7.656 130.154   4.286  1.00 13.64      A    C
ATOM   1467  O   ASN J  12       6.625 129.502   4.470  1.00 14.00      A    O
ATOM   1468  N   PRO J  13       7.782 131.444   4.685  1.00 13.21      A    N
ATOM   1469  CA  PRO J  13       6.638 132.170   5.254  1.00 12.84      A    C
ATOM   1470  CB  PRO J  13       7.230 133.530   5.650  1.00 12.59      A    C
ATOM   1471  CG  PRO J  13       8.686 133.278   5.812  1.00 14.70      A    C
ATOM   1472  CD  PRO J  13       9.032 132.218   4.809  1.00 13.33      A    C
ATOM   1473  C   PRO J  13       5.473 132.356   4.271  1.00 12.64      A    C
ATOM   1474  O   PRO J  13       4.328 132.044   4.620  1.00 16.48      A    O
ATOM   1475  N   GLY J  14       5.773 132.853   3.073  1.00 11.66      A    N
ATOM   1476  CA  GLY J  14       4.774 133.047   2.017  1.00 12.27      A    C
ATOM   1477  C   GLY J  14       4.802 134.444   1.428  1.00 14.94      A    C
ATOM   1478  O   GLY J  14       5.862 135.069   1.344  1.00 13.48      A    O
ATOM   1479  N   ARG J  15       3.620 134.935   1.035  1.00 16.94      A    N
ATOM   1480  CA  ARG J  15       3.468 136.256   0.415  1.00 18.48      A    C
ATOM   1481  CB  ARG J  15       3.082 136.093  -1.066  1.00 20.33      A    C
ATOM   1482  CG  ARG J  15       1.686 135.541  -1.321  1.00 20.15      A    C
ATOM   1483  CD  ARG J  15       1.513 135.078  -2.761  1.00 19.75      A    C
ATOM   1484  NE  ARG J  15       0.163 134.601  -3.034  1.00 20.40      A    N
ATOM   1485  CZ  ARG J  15      -0.332 133.410  -2.679  1.00 18.96      A    C
ATOM   1486  NH1 ARG J  15       0.408 132.523  -2.011  1.00 21.65      A    N
ATOM   1487  NH2 ARG J  15      -1.590 133.102  -2.990  1.00 12.84      A    N
ATOM   1488  C   ARG J  15       2.465 137.198   1.120  1.00 19.25      A    C
ATOM   1489  O   ARG J  15       2.138 138.262   0.586  1.00 20.88      A    O
ATOM   1490  N   CYS J  16       1.991 136.803   2.306  1.00 17.75      A    N
ATOM   1491  CA  CYS J  16       1.039 137.610   3.088  1.00 16.48      A    C
ATOM   1492  CB  CYS J  16      -0.069 136.727   3.680  1.00 14.73      A    C
ATOM   1493  SG  CYS J  16      -1.398 136.337   2.521  1.00 16.10      A    S
ATOM   1494  C   CYS J  16       1.744 138.395   4.194  1.00 15.20      A    C
ATOM   1495  O   CYS J  16       2.876 138.076   4.574  1.00 14.06      A    O
ATOM   1496  N   TYR J  17       1.057 139.409   4.710  1.00 15.86      A    N
ATOM   1497  CA  TYR J  17       1.611 140.322   5.721  1.00 17.93      A    C
ATOM   1498  CB  TYR J  17       1.007 141.724   5.553  1.00 23.26      A    C
ATOM   1499  CG  TYR J  17       1.189 142.303   4.159  1.00 28.05      A    C
ATOM   1500  CD1 TYR J  17       2.379 142.932   3.805  1.00 34.77      A    C
ATOM   1501  CE1 TYR J  17       2.543 143.474   2.530  1.00 38.19      A    C
ATOM   1502  CZ  TYR J  17       1.506 143.373   1.599  1.00 38.29      A    C
ATOM   1503  OH  TYR J  17       1.668 143.923   0.353  1.00 45.11      A    O
ATOM   1504  CE2 TYR J  17       0.324 142.749   1.954  1.00 35.26      A    C
ATOM   1505  CD2 TYR J  17       0.161 142.229   3.221  1.00 29.27      A    C
ATOM   1506  C   TYR J  17       1.391 139.866   7.175  1.00 17.30      A    C
ATOM   1507  O   TYR J  17       1.918 140.487   8.099  1.00 18.59      A    O
ATOM   1508  N   ASP J  18       0.633 138.788   7.380  1.00 17.31      A    N
ATOM   1509  CA  ASP J  18       0.306 138.288   8.722  1.00 16.35      A    C
ATOM   1510  CB  ASP J  18      -0.879 137.312   8.661  1.00 14.93      A    C
ATOM   1511  CG  ASP J  18      -1.487 137.017  10.031  1.00 15.97      A    C
ATOM   1512  OD1 ASP J  18      -1.216 137.745  11.011  1.00 14.75      A    O
ATOM   1513  OD2 ASP J  18      -2.251 136.033  10.124  1.00 19.95      A    O
ATOM   1514  C   ASP J  18       1.511 137.602   9.363  1.00 17.69      A    C
ATOM   1515  O   ASP J  18       2.157 136.762   8.729  1.00 17.31      A    O
ATOM   1516  N   ALA J  19       1.797 137.963  10.616  1.00 18.36      A    N
ATOM   1517  CA  ALA J  19       2.906 137.377  11.382  1.00 19.35      A    C
ATOM   1518  CB  ALA J  19       3.685 138.486  12.088  1.00 20.10      A    C
ATOM   1519  C   ALA J  19       2.374 136.351  12.384  1.00 20.18      A    C
ATOM   1520  O   ALA J  19       2.083 136.693  13.535  1.00 21.40      A    O
ATOM   1521  N   ILE J  20       2.241 135.110  11.921  1.00 16.63      A    N
ATOM   1522  CA  ILE J  20       1.743 134.006  12.740  1.00 16.27      A    C
ATOM   1523  CB  ILE J  20       0.853 133.039  11.924  1.00 15.53      A    C
ATOM   1524  CG1 ILE J  20      -0.187 133.810  11.096  1.00 10.35      A    C
ATOM   1525  CD1 ILE J  20      -1.173 132.929  10.349  1.00 10.83      A    C
ATOM   1526  CG2 ILE J  20       0.149 132.035  12.845  1.00 18.10      A    C
ATOM   1527  C   ILE J  20       2.948 133.241  13.298  1.00 18.48      A    C
ATOM   1528  O   ILE J  20       3.806 132.807  12.518  1.00 18.58      A    O
ATOM   1529  N   PRO J  21       3.040 133.083  14.639  1.00 19.69      A    N
ATOM   1530  CA  PRO J  21       4.078 132.214  15.207  1.00 18.46      A    C
ATOM   1531  CB  PRO J  21       3.920 132.412  16.723  1.00 18.29      A    C
ATOM   1532  CG  PRO J  21       3.251 133.726  16.876  1.00 20.69      A    C
ATOM   1533  CD  PRO J  21       2.346 133.856  15.690  1.00 19.58      A    C
ATOM   1534  C   PRO J  21       3.897 130.744  14.826  1.00 16.69      A    C
ATOM   1535  O   PRO J  21       2.798 130.200  14.991  1.00 18.43      A    O
ATOM   1536  N   ALA J  22       4.952 130.121  14.310  1.00 14.00      A    N
ATOM   1537  CA  ALA J  22       4.907 128.723  13.878  1.00 11.75      A    C
ATOM   1538  CB  ALA J  22       4.166 128.608  12.552  1.00 12.95      A    C
ATOM   1539  C   ALA J  22       6.308 128.125  13.754  1.00 10.91      A    C
ATOM   1540  O   ALA J  22       7.231 128.792  13.273  1.00 10.70      A    O
ATOM   1541  N   PHE J  23       6.452 126.872  14.183  1.00 10.81      A    N
ATOM   1542  CA  PHE J  23       7.742 126.171  14.183  1.00  9.57      A    C
ATOM   1543  CB  PHE J  23       7.846 125.269  15.414  1.00 12.01      A    C
ATOM   1544  CG  PHE J  23       7.686 125.997  16.717  1.00 12.06      A    C
ATOM   1545  CD1 PHE J  23       8.777 126.611  17.328  1.00 12.81      A    C
ATOM   1546  CE1 PHE J  23       8.628 127.285  18.533  1.00 14.10      A    C
ATOM   1547  CZ  PHE J  23       7.381 127.355  19.141  1.00 13.31      A    C
ATOM   1548  CE2 PHE J  23       6.283 126.749  18.540  1.00 12.92      A    C
ATOM   1549  CD2 PHE J  23       6.440 126.075  17.340  1.00 11.75      A    C
ATOM   1550  C   PHE J  23       7.932 125.337  12.919  1.00 10.31      A    C
ATOM   1551  O   PHE J  23       6.993 125.142  12.141  1.00 11.50      A    O
ATOM   1552  N   TYR J  24       9.157 124.852  12.726  1.00  9.08      A    N
ATOM   1553  CA  TYR J  24       9.499 123.991  11.587  1.00 10.22      A    C
ATOM   1554  CB  TYR J  24       9.725 124.835  10.323  1.00  9.97      A    C
ATOM   1555  CG  TYR J  24      10.958 125.700  10.351  1.00  9.56      A    C
ATOM   1556  CD1 TYR J  24      10.949 126.928  11.025  1.00  9.96      A    C
ATOM   1557  CE1 TYR J  24      12.082 127.735  11.070  1.00  7.14      A    C
ATOM   1558  CZ  TYR J  24      13.238 127.326  10.427  1.00 11.19      A    C
ATOM   1559  OH  TYR J  24      14.363 128.125  10.456  1.00 12.75      A    O
ATOM   1560  CE2 TYR J  24      13.273 126.120   9.748  1.00  8.76      A    C
ATOM   1561  CD2 TYR J  24      12.143 125.319   9.714  1.00 10.78      A    C
ATOM   1562  C   TYR J  24      10.733 123.136  11.881  1.00 10.45      A    C
ATOM   1563  O   TYR J  24      11.601 123.537  12.669  1.00 10.57      A    O
ATOM   1564  N   TYR J  25      10.809 121.971  11.244  1.00  9.78      A    N
ATOM   1565  CA  TYR J  25      11.938 121.051  11.405  1.00 10.30      A    C
ATOM   1566  CB  TYR J  25      11.491 119.602  11.186  1.00  8.54      A    C
ATOM   1567  CG  TYR J  25      12.600 118.582  11.352  1.00 12.74      A    C
ATOM   1568  CD1 TYR J  25      13.022 118.181  12.624  1.00 13.67      A    C
ATOM   1569  CE1 TYR J  25      14.037 117.247  12.783  1.00 15.66      A    C
ATOM   1570  CZ  TYR J  25      14.650 116.706  11.659  1.00 17.58      A    C
ATOM   1571  OH  TYR J  25      15.655 115.779  11.812  1.00 16.99      A    O
ATOM   1572  CE2 TYR J  25      14.250 117.082  10.386  1.00 16.23      A    C
ATOM   1573  CD2 TYR J  25      13.234 118.016  10.241  1.00 14.29      A    C
ATOM   1574  C   TYR J  25      13.062 121.410  10.432  1.00 12.68      A    C
ATOM   1575  O   TYR J  25      12.907 121.262   9.216  1.00 14.47      A    O
ATOM   1576  N   ASN J  26      14.189 121.880  10.974  1.00 12.98      A    N
ATOM   1577  CA  ASN J  26      15.377 122.173  10.177  1.00 14.82      A    C
ATOM   1578  CB  ASN J  26      16.274 123.181  10.904  1.00 16.72      A    C
ATOM   1579  CG  ASN J  26      17.242 123.905   9.976  1.00 15.39      A    C
ATOM   1580  OD1 ASN J  26      17.614 123.400   8.916  1.00 22.02      A    O
ATOM   1581  ND2 ASN J  26      17.663 125.099  10.386  1.00 20.47      A    N
ATOM   1582  C   ASN J  26      16.145 120.879   9.915  1.00 17.76      A    C
ATOM   1583  O   ASN J  26      16.416 120.116  10.846  1.00 17.78      A    O
ATOM   1584  N   GLN J  27      16.494 120.633   8.650  1.00 19.07      A    N
ATOM   1585  CA  GLN J  27      17.194 119.405   8.240  1.00 21.03      A    C
ATOM   1586  CB  GLN J  27      17.074 119.197   6.718  1.00 22.03      A    C
ATOM   1587  CG  GLN J  27      17.741 117.942   6.152  1.00 27.55      A    C
ATOM   1588  CD  GLN J  27      16.967 116.659   6.425  1.00 28.68      A    C
ATOM   1589  OE1 GLN J  27      16.172 116.579   7.364  1.00 31.33      A    O
ATOM   1590  NE2 GLN J  27      17.200 115.653   5.598  1.00 27.17      A    N
ATOM   1591  C   GLN J  27      18.660 119.401   8.677  1.00 21.40      A    C
ATOM   1592  O   GLN J  27      19.169 118.374   9.117  1.00 22.69      A    O
ATOM   1593  N   ALA J  28      19.327 120.548   8.561  1.00 21.63      A    N
ATOM   1594  CA  ALA J  28      20.742 120.688   8.928  1.00 25.26      A    C
ATOM   1595  CB  ALA J  28      21.307 121.996   8.396  1.00 20.02      A    C
ATOM   1596  C   ALA J  28      20.961 120.581  10.433  1.00 26.29      A    C
ATOM   1597  O   ALA J  28      21.749 119.754  10.902  1.00 26.36      A    O
ATOM   1598  N   ALA J  29      20.233 121.416  11.177  1.00 26.75      A    N
ATOM   1599  CA  ALA J  29      20.365 121.470  12.636  1.00 25.06      A    C
ATOM   1600  CB  ALA J  29      19.899 122.828  13.155  1.00 19.92      A    C
ATOM   1601  C   ALA J  29      19.618 120.359  13.391  1.00 23.76      A    C
ATOM   1602  O   ALA J  29      19.918 120.117  14.561  1.00 24.31      A    O
ATOM   1603  N   LYS J  30      18.662 119.706  12.724  1.00 21.79      A    N
ATOM   1604  CA  LYS J  30      17.846 118.621  13.302  1.00 21.75      A    C
ATOM   1605  CB  LYS J  30      18.713 117.409  13.707  1.00 24.26      A    C
ATOM   1606  CG  LYS J  30      19.640 116.902  12.621  1.00 25.31      A    C
ATOM   1607  CD  LYS J  30      20.320 115.617  13.029  1.00 25.99      A    C
ATOM   1608  CE  LYS J  30      21.218 115.068  11.941  1.00 27.67      A    C
ATOM   1609  NZ  LYS J  30      21.868 113.795  12.336  1.00 30.48      A    N
ATOM   1610  C   LYS J  30      17.003 119.099  14.491  1.00 20.59      A    C
ATOM   1611  O   LYS J  30      16.672 118.346  15.415  1.00 20.36      A    O
ATOM   1612  OXT LYS J  30      16.609 120.262  14.557  1.00 29.94           O
TER    1613      LYS J  30
ATOM   1614  N   ALA K   1      23.265 128.948  17.699  1.00 34.37      B    N
ATOM   1615  CA  ALA K   1      21.936 128.294  17.663  1.00 25.32      B    C
ATOM   1616  CB  ALA K   1      21.299 128.260  19.047  1.00 27.66      B    C
ATOM   1617  C   ALA K   1      21.010 129.007  16.676  1.00 21.91      B    C
ATOM   1618  O   ALA K   1      20.810 130.213  16.785  1.00 23.81      B    O
ATOM   1619  N   CYS K   2      20.453 128.249  15.732  1.00 16.02      B    N
ATOM   1620  CA  CYS K   2      19.558 128.813  14.720  1.00 16.55      B    C
ATOM   1621  CB  CYS K   2      19.459 127.883  13.506  1.00 16.33      B    C
ATOM   1622  SG  CYS K   2      21.027 127.701  12.605  1.00 20.35      B    S
ATOM   1623  C   CYS K   2      18.166 129.069  15.300  1.00 19.49      B    C
ATOM   1624  O   CYS K   2      17.260 128.246  15.176  1.00 22.33      B    O
ATOM   1625  N   GLU K   3      18.002 130.240  15.931  1.00 20.50      B    N
ATOM   1626  CA  GLU K   3      16.722 130.632  16.518  1.00 25.71      B    C
ATOM   1627  CB  GLU K   3      16.923 131.661  17.600  1.00 38.02      B    C
ATOM   1628  CG  GLU K   3      17.795 131.216  18.747  1.00 69.27      B    C
ATOM   1629  CD  GLU K   3      17.892 132.258  19.881  1.00 87.58      B    C
ATOM   1630  OE1 GLU K   3      17.942 133.458  19.596  1.00 72.04      B    O
ATOM   1631  OE2 GLU K   3      17.864 131.762  21.039  1.00 75.64      B    O
ATOM   1632  C   GLU K   3      15.768 131.178  15.449  1.00 26.84      B    C
ATOM   1633  O   GLU K   3      16.216 131.763  14.477  1.00 20.26      B    O
ATOM   1634  N   ALA K   4      14.478 130.953  15.669  1.00 33.40      B    N
ATOM   1635  CA  ALA K   4      13.380 131.394  14.782  1.00 36.15      B    C
ATOM   1636  CB  ALA K   4      12.132 130.539  14.812  1.00 24.93      B    C
ATOM   1637  C   ALA K   4      13.156 132.887  14.871  1.00 24.32      B    C
ATOM   1638  O   ALA K   4      13.318 133.469  15.894  1.00 31.46      B    O
ATOM   1639  N   PHE K   5      12.845 133.506  13.701  1.00 27.98      B    N
ATOM   1640  CA  PHE K   5      12.523 134.956  13.682  1.00 25.98      B    C
ATOM   1641  CB  PHE K   5      13.813 135.801  13.642  1.00 22.81      B    C
ATOM   1642  CG  PHE K   5      14.583 135.700  12.341  1.00 17.87      B    C
ATOM   1643  CD1 PHE K   5      15.376 134.580  12.083  1.00 12.91      B    C
ATOM   1644  CE1 PHE K   5      16.080 134.487  10.892  1.00 14.83      B    C
ATOM   1645  CZ  PHE K   5      15.995 135.493   9.950  1.00 18.68      B    C
ATOM   1646  CE2 PHE K   5      15.208 136.618  10.200  1.00 17.83      B    C
ATOM   1647  CD2 PHE K   5      14.494 136.706  11.395  1.00 19.08      B    C
ATOM   1648  C   PHE K   5      11.617 135.272  12.457  1.00 18.25      B    C
ATOM   1649  O   PHE K   5      11.644 134.622  11.443  1.00 24.09      B    O
ATOM   1650  N   ASP K   6      10.825 136.361  12.661  1.00 27.44      B    N
ATOM   1651  CA  ASP K   6       9.863 136.761  11.593  1.00 27.57      B    C
ATOM   1652  CB  ASP K   6       8.632 137.385  12.309  1.00 44.13      B    C
ATOM   1653  CG  ASP K   6       7.866 136.338  13.202  1.00 39.83      B    C
ATOM   1654  OD1 ASP K   6       8.169 135.150  13.067  1.00 45.23      B    O
ATOM   1655  OD2 ASP K   6       7.152 136.870  14.003  1.00 59.82      B    O
ATOM   1656  C   ASP K   6      10.494 137.823  10.699  1.00 18.61      B    C
ATOM   1657  O   ASP K   6      10.564 139.001  10.999  1.00 18.98      B    O
ATOM   1658  N   ALA K   7      10.975 137.332   9.543  1.00 16.35      B    N
ATOM   1659  CA  ALA K   7      11.587 138.188   8.524  1.00 13.63      B    C
ATOM   1660  CB  ALA K   7      12.480 137.346   7.609  1.00 24.22      B    C
ATOM   1661  C   ALA K   7      10.510 138.893   7.709  1.00 14.82      B    C
ATOM   1662  O   ALA K   7       9.529 138.273   7.297  1.00 19.20      B    O
ATOM   1663  N   ALA K   8      10.702 140.193   7.469  1.00 11.48      B    N
ATOM   1664  CA  ALA K   8       9.741 141.002   6.735  1.00 10.01      B    C
ATOM   1665  CB  ALA K   8       9.936 142.483   7.028  1.00 19.68      B    C
ATOM   1666  C   ALA K   8       9.849 140.741   5.226  1.00 12.17      B    C
ATOM   1667  O   ALA K   8       8.866 140.540   4.520  1.00 15.44      B    O
ATOM   1668  OXT ALA K   8      10.953 140.761   4.640  1.00 31.45           O
TER    1669      ALA K   8
ATOM   1670  N   GLY L   1       0.238 133.429   7.311  1.00  7.80      C    N
ATOM   1671  CA  GLY L   1      -0.907 134.108   6.642  1.00  8.83      C    C
ATOM   1672  C   GLY L   1      -1.449 133.304   5.478  1.00 10.61      C    C
ATOM   1673  O   GLY L   1      -2.584 132.825   5.516  1.00 12.58      C    O
ATOM   1674  N   CYS L   2      -0.626 133.159   4.439  1.00 10.30      C    N
ATOM   1675  CA  CYS L   2      -0.999 132.420   3.226  1.00  9.84      C    C
ATOM   1676  CB  CYS L   2      -1.744 133.341   2.256  1.00 10.25      C    C
ATOM   1677  SG  CYS L   2      -0.738 134.676   1.560  1.00 14.41      C    S
ATOM   1678  C   CYS L   2       0.222 131.826   2.531  1.00 12.21      C    C
ATOM   1679  O   CYS L   2       1.356 132.254   2.767  1.00 13.25      C    O
ATOM   1680  N   GLY L   3      -0.020 130.840   1.667  1.00 13.37      C    N
ATOM   1681  CA  GLY L   3       1.039 130.189   0.901  1.00 12.83      C    C
ATOM   1682  C   GLY L   3       1.903 129.285   1.762  1.00 12.53      C    C
ATOM   1683  O   GLY L   3       1.382 128.504   2.564  1.00 11.90      C    O
ATOM   1684  N   GLY L   4       3.223 129.396   1.600  1.00 12.51      C    N
ATOM   1685  CA  GLY L   4       4.174 128.611   2.386  1.00 15.23      C    C
ATOM   1686  C   GLY L   4       4.245 127.171   1.927  1.00 15.49      C    C
ATOM   1687  O   GLY L   4       4.304 126.899   0.708  1.00 17.11      C    O
ATOM   1688  N   ASN L   5       4.233 126.244   2.883  1.00 13.92      C    N
ATOM   1689  CA  ASN L   5       4.322 124.807   2.604  1.00 12.28      C    C
ATOM   1690  CB  ASN L   5       5.750 124.436   2.158  1.00  7.97      C    C
ATOM   1691  CG  ASN L   5       6.830 125.004   3.064  1.00  9.63      C    C
ATOM   1692  OD1 ASN L   5       6.555 125.516   4.155  1.00  7.97      C    O
ATOM   1693  ND2 ASN L   5       8.077 124.916   2.616  1.00  7.61      C    N
ATOM   1694  C   ASN L   5       3.877 123.949   3.795  1.00 13.12      C    C
ATOM   1695  O   ASN L   5       3.567 124.477   4.869  1.00 14.78      C    O
ATOM   1696  N   SER L   6       3.835 122.630   3.596  1.00 13.83      C    N
ATOM   1697  CA  SER L   6       3.445 121.675   4.640  1.00 14.42      C    C
ATOM   1698  CB  SER L   6       3.326 120.266   4.058  1.00 17.27      C    C
ATOM   1699  OG  SER L   6       4.503 119.893   3.365  1.00 21.25      C    O
ATOM   1700  C   SER L   6       4.382 121.646   5.858  1.00 12.65      C    C
ATOM   1701  O   SER L   6       3.952 121.267   6.947  1.00 13.51      C    O
ATOM   1702  N   ASN L   7       5.646 122.033   5.666  1.00  8.77      C    N
ATOM   1703  CA  ASN L   7       6.591 122.188   6.776  1.00  8.98      C    C
ATOM   1704  CB  ASN L   7       8.029 122.322   6.242  1.00 11.29      C    C
ATOM   1705  CG  ASN L   7       9.083 122.294   7.343  1.00 12.07      C    C
ATOM   1706  OD1 ASN L   7       8.864 121.749   8.428  1.00  7.87      C    O
ATOM   1707  ND2 ASN L   7      10.243 122.876   7.063  1.00  8.59      C    N
ATOM   1708  C   ASN L   7       6.200 123.392   7.646  1.00  7.62      C    C
ATOM   1709  O   ASN L   7       6.751 124.489   7.518  1.00  7.69      C    O
ATOM   1710  N   ARG L   8       5.217 123.167   8.522  1.00  8.68      C    N
ATOM   1711  CA  ARG L   8       4.650 124.210   9.378  1.00 10.30      C    C
ATOM   1712  CB  ARG L   8       3.708 125.111   8.567  1.00 14.42      C    C
ATOM   1713  CG  ARG L   8       3.335 126.421   9.250  1.00 13.65      C    C
ATOM   1714  CD  ARG L   8       2.024 126.982   8.721  1.00 13.88      C    C
ATOM   1715  NE  ARG L   8       2.050 127.215   7.277  1.00 15.28      C    N
ATOM   1716  CZ  ARG L   8       1.008 127.631   6.548  1.00 14.15      C    C
ATOM   1717  NH1 ARG L   8      -0.179 127.866   7.113  1.00 12.04      C    N
ATOM   1718  NH2 ARG L   8       1.151 127.808   5.239  1.00 16.32      C    N
ATOM   1719  C   ARG L   8       3.877 123.560  10.525  1.00 10.79      C    C
ATOM   1720  O   ARG L   8       3.065 122.657  10.294  1.00 10.59      C    O
ATOM   1721  N   PHE L   9       4.129 124.022  11.749  1.00 10.76      C    N
ATOM   1722  CA  PHE L   9       3.444 123.527  12.950  1.00 11.59      C    C
ATOM   1723  CB  PHE L   9       4.331 122.526  13.698  1.00 11.33      C    C
ATOM   1724  CG  PHE L   9       4.718 121.324  12.878  1.00 13.49      C    C
ATOM   1725  CD1 PHE L   9       3.886 120.214  12.808  1.00 10.20      C    C
ATOM   1726  CE1 PHE L   9       4.238 119.106  12.050  1.00 11.30      C    C
ATOM   1727  CZ  PHE L   9       5.437 119.097  11.348  1.00 10.51      C    C
ATOM   1728  CE2 PHE L   9       6.278 120.202  11.408  1.00 12.71      C    C
ATOM   1729  CD2 PHE L   9       5.915 121.307  12.164  1.00 13.50      C    C
ATOM   1730  C   PHE L   9       3.088 124.685  13.876  1.00 12.69      C    C
ATOM   1731  O   PHE L   9       3.819 125.677  13.948  1.00 14.36      C    O
ATOM   1732  N   LYS L  10       1.967 124.558  14.578  1.00 13.88      C    N
ATOM   1733  CA  LYS L  10       1.499 125.589  15.516  1.00 14.92      C    C
ATOM   1734  CB  LYS L  10       0.037 125.348  15.904  1.00 17.21      C    C
ATOM   1735  CG  LYS L  10      -0.946 125.465  14.751  1.00 19.03      C    C
ATOM   1736  CD  LYS L  10      -2.379 125.254  15.226  1.00 25.93      C    C
ATOM   1737  CE  LYS L  10      -3.372 125.468  14.096  1.00 28.99      C    C
ATOM   1738  NZ  LYS L  10      -4.773 125.260  14.560  1.00 34.29      C    N
ATOM   1739  C   LYS L  10       2.366 125.608  16.768  1.00 14.91      C    C
ATOM   1740  O   LYS L  10       2.924 126.648  17.131  1.00 16.11      C    O
ATOM   1741  N   THR L  11       2.475 124.447  17.417  1.00 14.29      C    N
ATOM   1742  CA  THR L  11       3.265 124.279  18.638  1.00 12.65      C    C
ATOM   1743  CB  THR L  11       2.423 123.637  19.761  1.00 12.36      C    C
ATOM   1744  OG1 THR L  11       1.920 122.369  19.321  1.00 11.26      C    O
ATOM   1745  CG2 THR L  11       1.255 124.539  20.135  1.00 13.81      C    C
ATOM   1746  C   THR L  11       4.499 123.409  18.388  1.00 12.39      C    C
ATOM   1747  O   THR L  11       4.578 122.702  17.377  1.00 13.03      C    O
ATOM   1748  N   ILE L  12       5.457 123.478  19.312  1.00 11.68      C    N
ATOM   1749  CA  ILE L  12       6.688 122.671  19.245  1.00 12.35      C    C
ATOM   1750  CB  ILE L  12       7.764 123.190  20.247  1.00 14.60      C    C
ATOM   1751  CG1 ILE L  12       9.169 122.657  19.909  1.00 15.80      C    C
ATOM   1752  CD1 ILE L  12       9.719 123.137  18.586  1.00 13.14      C    C
ATOM   1753  CG2 ILE L  12       7.404 122.842  21.688  1.00 14.04      C    C
ATOM   1754  C   ILE L  12       6.431 121.167  19.435  1.00 13.50      C    C
ATOM   1755  O   ILE L  12       7.189 120.340  18.922  1.00 14.25      C    O
ATOM   1756  N   GLU L  13       5.365 120.814  20.158  1.00 11.28      C    N
ATOM   1757  CA  GLU L  13       4.989 119.409  20.378  1.00 11.38      C    C
ATOM   1758  CB  GLU L  13       3.860 119.283  21.411  1.00  8.40      C    C
ATOM   1759  CG  GLU L  13       4.248 119.655  22.839  1.00 10.61      C    C
ATOM   1760  CD  GLU L  13       3.923 121.090  23.210  1.00 13.54      C    C
ATOM   1761  OE1 GLU L  13       4.089 121.987  22.350  1.00 16.81      C    O
ATOM   1762  OE2 GLU L  13       3.503 121.336  24.358  1.00 18.68      C    O
ATOM   1763  C   GLU L  13       4.565 118.713  19.080  1.00 12.10      C    C
ATOM   1764  O   GLU L  13       4.893 117.541  18.867  1.00 12.32      C    O
ATOM   1765  N   GLU L  14       3.829 119.432  18.230  1.00 12.90      C    N
ATOM   1766  CA  GLU L  14       3.404 118.921  16.922  1.00 14.50      C    C
ATOM   1767  CB  GLU L  14       2.362 119.850  16.284  1.00 19.99      C    C
ATOM   1768  CG  GLU L  14       1.039 119.935  17.036  1.00 31.29      C    C
ATOM   1769  CD  GLU L  14       0.212 118.655  16.950  1.00 36.89      C    C
ATOM   1770  OE1 GLU L  14       0.068 118.116  15.825  1.00 38.43      C    O
ATOM   1771  OE2 GLU L  14      -0.291 118.199  18.003  1.00 41.13      C    O
ATOM   1772  C   GLU L  14       4.579 118.724  15.957  1.00 14.73      C    C
ATOM   1773  O   GLU L  14       4.569 117.790  15.154  1.00 17.02      C    O
ATOM   1774  N   CYS L  15       5.578 119.605  16.038  1.00 13.34      C    N
ATOM   1775  CA  CYS L  15       6.771 119.524  15.191  1.00 12.79      C    C
ATOM   1776  CB  CYS L  15       7.587 120.820  15.291  1.00  8.56      C    C
ATOM   1777  SG  CYS L  15       9.003 120.903  14.170  1.00 15.95      C    S
ATOM   1778  C   CYS L  15       7.664 118.325  15.534  1.00 13.65      C    C
ATOM   1779  O   CYS L  15       8.180 117.662  14.634  1.00 12.51      C    O
ATOM   1780  N   ARG L  16       7.847 118.068  16.832  1.00 12.80      C    N
ATOM   1781  CA  ARG L  16       8.699 116.968  17.301  1.00 11.15      C    C
ATOM   1782  CB  ARG L  16       9.029 117.125  18.789  1.00 11.87      C    C
ATOM   1783  CG  ARG L  16       9.948 118.297  19.095  1.00 19.97      C    C
ATOM   1784  CD  ARG L  16      10.199 118.431  20.585  1.00 21.73      C    C
ATOM   1785  NE  ARG L  16      10.973 117.313  21.127  1.00 21.81      C    N
ATOM   1786  CZ  ARG L  16      12.298 117.153  20.992  1.00 19.02      C    C
ATOM   1787  NH1 ARG L  16      13.041 118.030  20.321  1.00 18.29      C    N
ATOM   1788  NH2 ARG L  16      12.880 116.089  21.539  1.00 19.82      C    N
ATOM   1789  C   ARG L  16       8.082 115.590  17.047  1.00 11.24      C    C
ATOM   1790  O   ARG L  16       8.766 114.695  16.544  1.00 12.67      C    O
ATOM   1791  N   ARG L  17       6.809 115.423  17.400  1.00 10.06      C    N
ATOM   1792  CA  ARG L  17       6.108 114.139  17.213  1.00 12.47      C    C
ATOM   1793  CB  ARG L  17       4.714 114.166  17.863  1.00  8.24      C    C
ATOM   1794  CG  ARG L  17       4.726 113.991  19.374  1.00  7.03      C    C
ATOM   1795  CD  ARG L  17       3.345 113.645  19.914  1.00  8.38      C    C
ATOM   1796  NE  ARG L  17       2.435 114.790  19.898  1.00 10.69      C    N
ATOM   1797  CZ  ARG L  17       2.356 115.739  20.836  1.00 11.19      C    C
ATOM   1798  NH1 ARG L  17       3.138 115.718  21.919  1.00 12.14      C    N
ATOM   1799  NH2 ARG L  17       1.475 116.725  20.694  1.00 11.68      C    N
ATOM   1800  C   ARG L  17       5.983 113.719  15.744  1.00 14.67      C    C
ATOM   1801  O   ARG L  17       6.081 112.527  15.431  1.00 15.07      C    O
ATOM   1802  N   THR L  18       5.767 114.688  14.855  1.00 17.59      C    N
ATOM   1803  CA  THR L  18       5.634 114.426  13.423  1.00 16.44      C    C
ATOM   1804  CB  THR L  18       5.012 115.635  12.680  1.00 14.62      C    C
ATOM   1805  OG1 THR L  18       3.774 115.992  13.302  1.00 16.05      C    O
ATOM   1806  CG2 THR L  18       4.760 115.310  11.206  1.00  9.90      C    C
ATOM   1807  C   THR L  18       6.978 114.061  12.766  1.00 15.48      C    C
ATOM   1808  O   THR L  18       7.059 113.079  12.031  1.00 16.21      C    O
ATOM   1809  N   CYS L  19       8.006 114.863  13.053  1.00 14.41      C    N
ATOM   1810  CA  CYS L  19       9.316 114.731  12.395  1.00 15.55      C    C
ATOM   1811  CB  CYS L  19       9.900 116.112  12.111  1.00 13.82      C    C
ATOM   1812  SG  CYS L  19       8.856 117.178  11.088  1.00 14.73      C    S
ATOM   1813  C   CYS L  19      10.322 113.898  13.189  1.00 17.63      C    C
ATOM   1814  O   CYS L  19      10.834 112.900  12.680  1.00 19.30      C    O
ATOM   1815  N   ILE L  20      10.595 114.310  14.428  1.00 18.15      C    N
ATOM   1816  CA  ILE L  20      11.650 113.687  15.251  1.00 18.94      C    C
ATOM   1817  CB  ILE L  20      12.128 114.621  16.387  1.00 17.45      C    C
ATOM   1818  CG1 ILE L  20      12.707 115.920  15.814  1.00 16.26      C    C
ATOM   1819  CD1 ILE L  20      12.763 117.066  16.802  1.00 16.92      C    C
ATOM   1820  CG2 ILE L  20      13.173 113.931  17.258  1.00 18.64      C    C
ATOM   1821  C   ILE L  20      11.177 112.340  15.804  1.00 19.87      C    C
ATOM   1822  O   ILE L  20      11.706 111.292  15.425  1.00 18.96      C    O
ATOM   1823  N   GLY L  21      10.194 112.373  16.703  1.00 23.63      C    N
ATOM   1824  CA  GLY L  21       9.676 111.170  17.368  1.00 27.52      C    C
ATOM   1825  C   GLY L  21       8.917 111.458  18.648  1.00 30.10      C    C
ATOM   1826  O   GLY L  21       8.414 110.534  19.286  1.00 34.45      C    O
ATOM   1827  OXT GLY L  21       8.789 112.599  19.063  1.00 33.52      C    O
TER    1828      GLY L  21
ATOM   1829  N   ALA M   1      16.672 150.129   7.852  1.00 35.94      A    N
ATOM   1830  CA  ALA M   1      16.679 150.626   9.268  1.00 34.85      A    C
ATOM   1831  CB  ALA M   1      17.488 151.925   9.392  1.00 20.02      A    C
ATOM   1832  C   ALA M   1      15.274 150.779   9.881  1.00 33.12      A    C
ATOM   1833  O   ALA M   1      14.989 150.153  10.904  1.00 34.99      A    O
ATOM   1834  N   PRO M   2      14.386 151.595   9.251  1.00 30.44      A    N
ATOM   1835  CA  PRO M   2      13.023 151.707   9.804  1.00 25.47      A    C
ATOM   1836  CB  PRO M   2      12.519 153.008   9.174  1.00 26.62      A    C
ATOM   1837  CG  PRO M   2      13.209 153.082   7.868  1.00 27.28      A    C
ATOM   1838  CD  PRO M   2      14.559 152.439   8.051  1.00 28.70      A    C
ATOM   1839  C   PRO M   2      12.122 150.536   9.405  1.00 23.82      A    C
ATOM   1840  O   PRO M   2      12.498 149.716   8.557  1.00 22.69      A    O
ATOM   1841  N   ARG M   3      10.950 150.473  10.022  1.00 21.85      A    N
ATOM   1842  CA  ARG M   3       9.987 149.399   9.773  1.00 19.73      A    C
ATOM   1843  CB  ARG M   3       8.972 149.298  10.923  1.00 16.41      A    C
ATOM   1844  CG  ARG M   3       9.578 148.851  12.244  1.00 14.51      A    C
ATOM   1845  CD  ARG M   3       8.662 149.111  13.435  1.00 18.40      A    C
ATOM   1846  NE  ARG M   3       7.507 148.207  13.456  1.00 19.51      A    N
ATOM   1847  CZ  ARG M   3       6.291 148.464  12.957  1.00 19.90      A    C
ATOM   1848  NH1 ARG M   3       6.005 149.617  12.347  1.00 19.71      A    N
ATOM   1849  NH2 ARG M   3       5.337 147.539  13.063  1.00 19.67      A    N
ATOM   1850  C   ARG M   3       9.257 149.593   8.446  1.00 19.91      A    C
ATOM   1851  O   ARG M   3       9.279 148.715   7.582  1.00 21.50      A    O
ATOM   1852  N   ARG M   4       8.625 150.758   8.296  1.00 17.75      A    N
ATOM   1853  CA  ARG M   4       7.822 151.091   7.110  1.00 17.26      A    C
ATOM   1854  CB  ARG M   4       6.570 151.870   7.507  1.00 17.01      A    C
ATOM   1855  CG  ARG M   4       5.601 151.109   8.408  1.00 21.13      A    C
ATOM   1856  CD  ARG M   4       4.838 150.029   7.656  1.00 24.70      A    C
ATOM   1857  NE  ARG M   4       3.980 149.224   8.531  1.00 33.03      A    N
ATOM   1858  CZ  ARG M   4       4.401 148.251   9.344  1.00 38.82      A    C
ATOM   1859  NH1 ARG M   4       5.694 147.919   9.430  1.00 43.60      A    N
ATOM   1860  NH2 ARG M   4       3.521 147.601  10.083  1.00 41.84      A    N
ATOM   1861  C   ARG M   4       8.616 151.894   6.079  1.00 16.61      A    C
ATOM   1862  O   ARG M   4       9.650 152.491   6.396  1.00 15.63      A    O
ATOM   1863  N   LYS M   5       8.123 151.891   4.841  1.00 16.59      A    N
ATOM   1864  CA  LYS M   5       8.769 152.585   3.711  1.00 16.46      A    C
ATOM   1865  CB  LYS M   5       8.272 152.010   2.377  1.00 18.99      A    C
ATOM   1866  CG  LYS M   5       8.589 150.528   2.180  1.00 21.33      A    C
ATOM   1867  CD  LYS M   5       8.114 150.058   0.818  1.00 25.76      A    C
ATOM   1868  CE  LYS M   5       8.364 148.563   0.626  1.00 31.42      A    C
ATOM   1869  NZ  LYS M   5       9.811 148.210   0.645  1.00 35.36      A    N
ATOM   1870  C   LYS M   5       8.565 154.103   3.722  1.00 13.60      A    C
ATOM   1871  O   LYS M   5       9.344 154.829   3.100  1.00 14.03      A    O
ATOM   1872  N   LEU M   6       7.522 154.580   4.402  1.00 11.85      A    N
ATOM   1873  CA  LEU M   6       7.251 156.023   4.515  1.00 10.14      A    C
ATOM   1874  CB  LEU M   6       5.832 156.267   5.067  1.00 12.72      A    C
ATOM   1875  CG  LEU M   6       5.483 155.815   6.495  1.00 15.64      A    C
ATOM   1876  CD1 LEU M   6       5.763 156.898   7.542  1.00 17.45      A    C
ATOM   1877  CD2 LEU M   6       4.022 155.389   6.582  1.00 11.11      A    C
ATOM   1878  C   LEU M   6       8.276 156.799   5.354  1.00  7.81      A    C
ATOM   1879  O   LEU M   6       8.468 157.997   5.137  1.00  8.60      A    O
ATOM   1880  N   CYS M   7       8.925 156.120   6.302  1.00  8.05      A    N
ATOM   1881  CA  CYS M   7       9.857 156.765   7.239  1.00  7.71      A    C
ATOM   1882  CB  CYS M   7      10.182 155.819   8.397  1.00  7.04      A    C
ATOM   1883  SG  CYS M   7       8.731 155.252   9.314  1.00 14.70      A    S
ATOM   1884  C   CYS M   7      11.161 157.267   6.607  1.00  9.01      A    C
ATOM   1885  O   CYS M   7      11.737 158.247   7.085  1.00 10.06      A    O
ATOM   1886  N   ILE M   8      11.623 156.606   5.543  1.00  8.85      A    N
ATOM   1887  CA  ILE M   8      12.869 157.003   4.853  1.00 10.76      A    C
ATOM   1888  CB  ILE M   8      13.464 155.854   3.988  1.00 14.62      A    C
ATOM   1889  CG1 ILE M   8      12.531 155.447   2.835  1.00 11.77      A    C
ATOM   1890  CD1 ILE M   8      13.252 154.796   1.676  1.00 11.23      A    C
ATOM   1891  CG2 ILE M   8      13.778 154.646   4.857  1.00 19.64      A    C
ATOM   1892  C   ILE M   8      12.771 158.285   4.004  1.00 10.25      A    C
ATOM   1893  O   ILE M   8      13.803 158.796   3.555  1.00 10.60      A    O
ATOM   1894  N   LEU M   9      11.556 158.788   3.774  1.00 10.84      A    N
ATOM   1895  CA  LEU M   9      11.347 160.002   2.971  1.00 12.78      A    C
ATOM   1896  CB  LEU M   9       9.851 160.224   2.699  1.00 12.83      A    C
ATOM   1897  CG  LEU M   9       9.122 159.170   1.858  1.00 12.75      A    C
ATOM   1898  CD1 LEU M   9       7.615 159.383   1.921  1.00 13.79      A    C
ATOM   1899  CD2 LEU M   9       9.606 159.185   0.416  1.00 11.21      A    C
ATOM   1900  C   LEU M   9      11.924 161.254   3.634  1.00 16.00      A    C
ATOM   1901  O   LEU M   9      12.034 161.328   4.864  1.00 16.77      A    O
ATOM   1902  N   HIS M  10      12.299 162.232   2.801  1.00 16.67      A    N
ATOM   1903  CA  HIS M  10      12.871 163.492   3.267  1.00 18.57      A    C
ATOM   1904  CB  HIS M  10      13.563 164.215   2.106  1.00 28.51      A    C
ATOM   1905  CG  HIS M  10      14.453 165.344   2.535  1.00 35.94      A    C
ATOM   1906  ND1 HIS M  10      13.989 166.638   2.693  1.00 44.35      A    N
ATOM   1907  CE1 HIS M  10      14.991 167.408   3.070  1.00 40.44      A    C
ATOM   1908  NE2 HIS M  10      16.079 166.673   3.195  1.00 36.62      A    N
ATOM   1909  CD2 HIS M  10      15.771 165.376   2.859  1.00 42.13      A    C
ATOM   1910  C   HIS M  10      11.792 164.391   3.872  1.00 17.99      A    C
ATOM   1911  O   HIS M  10      10.617 164.291   3.503  1.00 18.61      A    O
ATOM   1912  N   ALA M  11      12.188 165.268   4.795  1.00 15.74      A    N
ATOM   1913  CA  ALA M  11      11.266 166.197   5.442  1.00 16.03      A    C
ATOM   1914  CB  ALA M  11      11.925 166.848   6.648  1.00 19.54      A    C
ATOM   1915  C   ALA M  11      10.786 167.276   4.469  1.00 14.12      A    C
ATOM   1916  O   ALA M  11      11.585 167.813   3.690  1.00 14.14      A    O
ATOM   1917  N   ASN M  12       9.491 167.578   4.510  1.00 11.52      A    N
ATOM   1918  CA  ASN M  12       8.867 168.552   3.610  1.00 12.93      A    C
ATOM   1919  CB  ASN M  12       8.445 167.863   2.305  1.00 16.29      A    C
ATOM   1920  CG  ASN M  12       7.909 168.834   1.261  1.00 15.91      A    C
ATOM   1921  OD1 ASN M  12       8.300 170.000   1.215  1.00 15.39      A    O
ATOM   1922  ND2 ASN M  12       7.015 168.342   0.411  1.00 15.59      A    N
ATOM   1923  C   ASN M  12       7.656 169.214   4.287  1.00 13.64      A    C
ATOM   1924  O   ASN M  12       6.625 168.562   4.471  1.00 13.99      A    O
ATOM   1925  N   PRO M  13       7.781 170.503   4.684  1.00 13.19      A    N
ATOM   1926  CA  PRO M  13       6.636 171.233   5.252  1.00 12.86      A    C
ATOM   1927  CB  PRO M  13       7.231 172.588   5.649  1.00 12.54      A    C
ATOM   1928  CG  PRO M  13       8.687 172.338   5.811  1.00 14.70      A    C
ATOM   1929  CD  PRO M  13       9.030 171.280   4.810  1.00 13.40      A    C
ATOM   1930  C   PRO M  13       5.472 171.415   4.270  1.00 12.65      A    C
ATOM   1931  O   PRO M  13       4.329 171.105   4.623  1.00 16.44      A    O
ATOM   1932  N   GLY M  14       5.772 171.912   3.074  1.00 11.70      A    N
ATOM   1933  CA  GLY M  14       4.774 172.105   2.016  1.00 12.24      A    C
ATOM   1934  C   GLY M  14       4.800 173.506   1.431  1.00 14.98      A    C
ATOM   1935  O   GLY M  14       5.862 174.129   1.343  1.00 13.49      A    O
ATOM   1936  N   ARG M  15       3.620 173.998   1.040  1.00 16.92      A    N
ATOM   1937  CA  ARG M  15       3.465 175.317   0.409  1.00 18.41      A    C
ATOM   1938  CB  ARG M  15       3.084 175.155  -1.070  1.00 20.49      A    C
ATOM   1939  CG  ARG M  15       1.688 174.597  -1.323  1.00 20.14      A    C
ATOM   1940  CD  ARG M  15       1.516 174.140  -2.761  1.00 19.82      A    C
ATOM   1941  NE  ARG M  15       0.161 173.667  -3.032  1.00 20.52      A    N
ATOM   1942  CZ  ARG M  15      -0.331 172.471  -2.679  1.00 18.94      A    C
ATOM   1943  NH1 ARG M  15       0.407 171.579  -2.013  1.00 21.59      A    N
ATOM   1944  NH2 ARG M  15      -1.589 172.163  -2.992  1.00 12.89      A    N
ATOM   1945  C   ARG M  15       2.463 176.250   1.124  1.00 19.20      A    C
ATOM   1946  O   ARG M  15       2.140 177.320   0.587  1.00 20.86      A    O
ATOM   1947  N   CYS M  16       1.989 175.863   2.308  1.00 17.88      A    N
ATOM   1948  CA  CYS M  16       1.041 176.673   3.090  1.00 16.45      A    C
ATOM   1949  CB  CYS M  16      -0.066 175.786   3.682  1.00 14.75      A    C
ATOM   1950  SG  CYS M  16      -1.398 175.397   2.521  1.00 16.13      A    S
ATOM   1951  C   CYS M  16       1.746 177.454   4.194  1.00 15.17      A    C
ATOM   1952  O   CYS M  16       2.877 177.135   4.573  1.00 14.09      A    O
ATOM   1953  N   TYR M  17       1.058 178.469   4.711  1.00 15.91      A    N
ATOM   1954  CA  TYR M  17       1.608 179.381   5.722  1.00 17.95      A    C
ATOM   1955  CB  TYR M  17       1.004 180.781   5.549  1.00 23.37      A    C
ATOM   1956  CG  TYR M  17       1.184 181.364   4.165  1.00 27.80      A    C
ATOM   1957  CD1 TYR M  17       2.387 181.989   3.807  1.00 34.99      A    C
ATOM   1958  CE1 TYR M  17       2.543 182.539   2.549  1.00 37.72      A    C
ATOM   1959  CZ  TYR M  17       1.502 182.434   1.617  1.00 38.58      A    C
ATOM   1960  OH  TYR M  17       1.672 182.979   0.355  1.00 44.65      A    O
ATOM   1961  CE2 TYR M  17       0.315 181.816   1.953  1.00 35.03      A    C
ATOM   1962  CD2 TYR M  17       0.162 181.282   3.215  1.00 29.15      A    C
ATOM   1963  C   TYR M  17       1.392 178.925   7.174  1.00 17.28      A    C
ATOM   1964  O   TYR M  17       1.918 179.548   8.098  1.00 18.58      A    O
ATOM   1965  N   ASP M  18       0.631 177.844   7.377  1.00 17.26      A    N
ATOM   1966  CA  ASP M  18       0.308 177.350   8.718  1.00 16.34      A    C
ATOM   1967  CB  ASP M  18      -0.880 176.372   8.660  1.00 14.84      A    C
ATOM   1968  CG  ASP M  18      -1.486 176.075  10.033  1.00 15.91      A    C
ATOM   1969  OD1 ASP M  18      -1.217 176.806  11.010  1.00 14.76      A    O
ATOM   1970  OD2 ASP M  18      -2.251 175.091  10.126  1.00 20.02      A    O
ATOM   1971  C   ASP M  18       1.507 176.664   9.362  1.00 17.72      A    C
ATOM   1972  O   ASP M  18       2.156 175.825   8.731  1.00 17.32      A    O
ATOM   1973  N   ALA M  19       1.797 177.024  10.616  1.00 18.44      A    N
ATOM   1974  CA  ALA M  19       2.907 176.439  11.379  1.00 19.37      A    C
ATOM   1975  CB  ALA M  19       3.684 177.547  12.092  1.00 20.07      A    C
ATOM   1976  C   ALA M  19       2.373 175.416  12.379  1.00 20.30      A    C
ATOM   1977  O   ALA M  19       2.084 175.751  13.537  1.00 21.41      A    O
ATOM   1978  N   ILE M  20       2.246 174.173  11.922  1.00 16.67      A    N
ATOM   1979  CA  ILE M  20       1.742 173.065  12.735  1.00 16.36      A    C
ATOM   1980  CB  ILE M  20       0.850 172.093  11.924  1.00 15.56      A    C
ATOM   1981  CG1 ILE M  20      -0.187 172.868  11.096  1.00 10.39      A    C
ATOM   1982  CD1 ILE M  20      -1.170 171.988  10.350  1.00 10.81      A    C
ATOM   1983  CG2 ILE M  20       0.145 171.098  12.845  1.00 18.07      A    C
ATOM   1984  C   ILE M  20       2.947 172.302  13.300  1.00 18.60      A    C
ATOM   1985  O   ILE M  20       3.805 171.866  12.515  1.00 18.49      A    O
ATOM   1986  N   PRO M  21       3.040 172.146  14.641  1.00 19.65      A    N
ATOM   1987  CA  PRO M  21       4.081 171.277  15.209  1.00 18.37      A    C
ATOM   1988  CB  PRO M  21       3.917 171.473  16.719  1.00 18.32      A    C
ATOM   1989  CG  PRO M  21       3.252 172.783  16.876  1.00 20.75      A    C
ATOM   1990  CD  PRO M  21       2.345 172.917  15.689  1.00 19.56      A    C
ATOM   1991  C   PRO M  21       3.894 169.803  14.828  1.00 16.71      A    C
ATOM   1992  O   PRO M  21       2.797 169.259  14.992  1.00 18.39      A    O
ATOM   1993  N   ALA M  22       4.951 169.184  14.308  1.00 14.03      A    N
ATOM   1994  CA  ALA M  22       4.908 167.783  13.878  1.00 11.77      A    C
ATOM   1995  CB  ALA M  22       4.166 167.668  12.553  1.00 12.90      A    C
ATOM   1996  C   ALA M  22       6.306 167.185  13.755  1.00 10.90      A    C
ATOM   1997  O   ALA M  22       7.229 167.853  13.273  1.00 10.69      A    O
ATOM   1998  N   PHE M  23       6.456 165.932  14.183  1.00 10.78      A    N
ATOM   1999  CA  PHE M  23       7.742 165.232  14.183  1.00  9.60      A    C
ATOM   2000  CB  PHE M  23       7.847 164.329  15.413  1.00 11.98      A    C
ATOM   2001  CG  PHE M  23       7.687 165.058  16.719  1.00 12.03      A    C
ATOM   2002  CD1 PHE M  23       8.776 165.671  17.329  1.00 12.83      A    C
ATOM   2003  CE1 PHE M  23       8.628 166.344  18.536  1.00 14.16      A    C
ATOM   2004  CZ  PHE M  23       7.381 166.417  19.141  1.00 13.29      A    C
ATOM   2005  CE2 PHE M  23       6.283 165.810  18.538  1.00 12.92      A    C
ATOM   2006  CD2 PHE M  23       6.439 165.136  17.337  1.00 11.67      A    C
ATOM   2007  C   PHE M  23       7.932 164.397  12.919  1.00 10.31      A    C
ATOM   2008  O   PHE M  23       6.991 164.202  12.141  1.00 11.47      A    O
ATOM   2009  N   TYR M  24       9.158 163.911  12.725  1.00  9.09      A    N
ATOM   2010  CA  TYR M  24       9.499 163.049  11.585  1.00 10.22      A    C
ATOM   2011  CB  TYR M  24       9.722 163.880  10.317  1.00  9.94      A    C
ATOM   2012  CG  TYR M  24      10.958 164.750  10.347  1.00 10.68      A    C
ATOM   2013  CD1 TYR M  24      10.936 165.960  10.970  1.00 12.57      A    C
ATOM   2014  CE1 TYR M  24      12.086 166.806  11.066  1.00  7.34      A    C
ATOM   2015  CZ  TYR M  24      13.244 166.390  10.420  1.00 11.08      A    C
ATOM   2016  OH  TYR M  24      14.364 167.185  10.455  1.00 12.76      A    O
ATOM   2017  CE2 TYR M  24      13.271 165.180   9.749  1.00  8.78      A    C
ATOM   2018  CD2 TYR M  24      12.143 164.375   9.715  1.00 11.01      A    C
ATOM   2019  C   TYR M  24      10.735 162.197  11.882  1.00 10.37      A    C
ATOM   2020  O   TYR M  24      11.600 162.597  12.669  1.00 10.58      A    O
ATOM   2021  N   TYR M  25      10.809 161.030  11.245  1.00  9.81      A    N
ATOM   2022  CA  TYR M  25      11.938 160.112  11.406  1.00 10.31      A    C
ATOM   2023  CB  TYR M  25      11.492 158.662  11.185  1.00  8.51      A    C
ATOM   2024  CG  TYR M  25      12.600 157.644  11.351  1.00 12.73      A    C
ATOM   2025  CD1 TYR M  25      13.020 157.241  12.623  1.00 13.67      A    C
ATOM   2026  CE1 TYR M  25      14.042 156.308  12.781  1.00 15.66      A    C
ATOM   2027  CZ  TYR M  25      14.651 155.766  11.657  1.00 17.56      A    C
ATOM   2028  OH  TYR M  25      15.654 154.836  11.812  1.00 16.96      A    O
ATOM   2029  CE2 TYR M  25      14.251 156.142  10.387  1.00 16.12      A    C
ATOM   2030  CD2 TYR M  25      13.231 157.075  10.239  1.00 14.28      A    C
ATOM   2031  C   TYR M  25      13.064 160.471  10.434  1.00 12.68      A    C
ATOM   2032  O   TYR M  25      12.906 160.321   9.218  1.00 14.41      A    O
ATOM   2033  N   ASN M  26      14.189 160.940  10.971  1.00 12.98      A    N
ATOM   2034  CA  ASN M  26      15.381 161.234  10.177  1.00 14.77      A    C
ATOM   2035  CB  ASN M  26      16.273 162.242  10.909  1.00 16.76      A    C
ATOM   2036  CG  ASN M  26      17.244 162.969   9.979  1.00 15.37      A    C
ATOM   2037  OD1 ASN M  26      17.614 162.463   8.920  1.00 22.04      A    O
ATOM   2038  ND2 ASN M  26      17.667 164.162  10.390  1.00 20.45      A    N
ATOM   2039  C   ASN M  26      16.147 159.938   9.912  1.00 17.74      A    C
ATOM   2040  O   ASN M  26      16.415 159.175  10.845  1.00 17.79      A    O
ATOM   2041  N   GLN M  27      16.497 159.691   8.647  1.00 19.05      A    N
ATOM   2042  CA  GLN M  27      17.200 158.460   8.244  1.00 20.97      A    C
ATOM   2043  CB  GLN M  27      17.077 158.262   6.722  1.00 22.10      A    C
ATOM   2044  CG  GLN M  27      17.741 157.005   6.147  1.00 27.75      A    C
ATOM   2045  CD  GLN M  27      16.967 155.720   6.423  1.00 28.60      A    C
ATOM   2046  OE1 GLN M  27      16.172 155.641   7.370  1.00 31.41      A    O
ATOM   2047  NE2 GLN M  27      17.202 154.709   5.596  1.00 27.34      A    N
ATOM   2048  C   GLN M  27      18.658 158.468   8.676  1.00 21.34      A    C
ATOM   2049  O   GLN M  27      19.169 157.437   9.117  1.00 22.64      A    O
ATOM   2050  N   ALA M  28      19.327 159.615   8.560  1.00 21.65      A    N
ATOM   2051  CA  ALA M  28      20.740 159.745   8.925  1.00 25.16      A    C
ATOM   2052  CB  ALA M  28      21.307 161.056   8.394  1.00 20.05      A    C
ATOM   2053  C   ALA M  28      20.954 159.645  10.436  1.00 26.32      A    C
ATOM   2054  O   ALA M  28      21.749 158.818  10.897  1.00 26.19      A    O
ATOM   2055  N   ALA M  29      20.232 160.475  11.189  1.00 26.76      A    N
ATOM   2056  CA  ALA M  29      20.367 160.534  12.650  1.00 25.04      A    C
ATOM   2057  CB  ALA M  29      19.898 161.892  13.158  1.00 19.88      A    C
ATOM   2058  C   ALA M  29      19.623 159.412  13.394  1.00 23.49      A    C
ATOM   2059  O   ALA M  29      19.915 159.172  14.566  1.00 24.36      A    O
ATOM   2060  N   LYS M  30      18.663 158.765  12.727  1.00 21.76      A    N
ATOM   2061  CA  LYS M  30      17.848 157.683  13.313  1.00 21.80      A    C
ATOM   2062  CB  LYS M  30      18.715 156.471  13.707  1.00 24.23      A    C
ATOM   2063  CG  LYS M  30      19.646 155.965  12.618  1.00 25.13      A    C
ATOM   2064  CD  LYS M  30      20.320 154.676  13.037  1.00 26.10      A    C
ATOM   2065  CE  LYS M  30      21.217 154.131  11.942  1.00 27.65      A    C
ATOM   2066  NZ  LYS M  30      21.868 152.852  12.334  1.00 30.28      A    N
ATOM   2067  C   LYS M  30      16.993 158.159  14.498  1.00 20.66      A    C
ATOM   2068  O   LYS M  30      16.674 157.405  15.415  1.00 20.34      A    O
ATOM   2069  OXT LYS M  30      16.609 159.327  14.557  1.00 29.89           O
TER    2070      LYS M  30
ATOM   2071  N   ALA N   1      22.514 167.912  18.433  1.00 34.31      B    N
ATOM   2072  CA  ALA N   1      21.298 167.114  18.037  1.00 24.96      B    C
ATOM   2073  CB  ALA N   1      20.401 166.796  19.233  1.00 27.04      B    C
ATOM   2074  C   ALA N   1      20.523 167.890  16.962  1.00 21.72      B    C
ATOM   2075  O   ALA N   1      20.130 169.033  17.197  1.00 23.61      B    O
ATOM   2076  N   CYS N   2      20.294 167.248  15.818  1.00 15.98      B    N
ATOM   2077  CA  CYS N   2      19.555 167.870  14.720  1.00 16.59      B    C
ATOM   2078  CB  CYS N   2      19.855 167.151  13.395  1.00 16.28      B    C
ATOM   2079  SG  CYS N   2      21.600 167.314  12.875  1.00 19.64      B    S
ATOM   2080  C   CYS N   2      18.059 167.902  15.016  1.00 19.67      B    C
ATOM   2081  O   CYS N   2      17.326 167.000  14.546  1.00 22.20      B    O
ATOM   2082  N   GLU N   3      17.590 168.909  15.736  1.00 20.37      B    N
ATOM   2083  CA  GLU N   3      16.171 169.046  16.057  1.00 24.92      B    C
ATOM   2084  CB  GLU N   3      16.028 169.926  17.336  1.00 34.39      B    C
ATOM   2085  CG  GLU N   3      16.739 169.363  18.562  1.00 65.69      B    C
ATOM   2086  CD  GLU N   3      16.422 170.182  19.818  1.00 79.33      B    C
ATOM   2087  OE1 GLU N   3      16.185 171.419  19.703  1.00 64.90      B    O
ATOM   2088  OE2 GLU N   3      16.240 169.570  20.924  1.00 67.28      B    O
ATOM   2089  C   GLU N   3      15.399 169.664  14.890  1.00 25.80      B    C
ATOM   2090  O   GLU N   3      15.954 170.455  14.142  1.00 20.08      B    O
ATOM   2091  N   ALA N   4      14.111 169.264  14.785  1.00 31.35      B    N
ATOM   2092  CA  ALA N   4      13.234 169.666  13.668  1.00 31.54      B    C
ATOM   2093  CB  ALA N   4      12.049 168.841  13.569  1.00 17.78      B    C
ATOM   2094  C   ALA N   4      12.785 171.153  13.934  1.00 21.76      B    C
ATOM   2095  O   ALA N   4      12.593 171.606  15.112  1.00 27.00      B    O
ATOM   2096  N   PHE N   5      12.615 171.940  12.892  1.00 26.25      B    N
ATOM   2097  CA  PHE N   5      12.069 173.301  12.946  1.00 23.86      B    C
ATOM   2098  CB  PHE N   5      13.228 174.271  13.312  1.00 21.98      B    C
ATOM   2099  CG  PHE N   5      14.281 174.504  12.260  1.00 17.95      B    C
ATOM   2100  CD1 PHE N   5      15.264 173.539  12.039  1.00 12.97      B    C
ATOM   2101  CE1 PHE N   5      16.192 173.696  11.020  1.00 14.83      B    C
ATOM   2102  CZ  PHE N   5      16.173 174.838  10.256  1.00 18.72      B    C
ATOM   2103  CE2 PHE N   5      15.207 175.813  10.447  1.00 17.75      B    C
ATOM   2104  CD2 PHE N   5      14.255 175.644  11.455  1.00 18.80      B    C
ATOM   2105  C   PHE N   5      11.390 173.743  11.648  1.00 16.13      B    C
ATOM   2106  O   PHE N   5      11.790 173.274  10.558  1.00 22.83      B    O
ATOM   2107  N   ASP N   6      10.460 174.653  11.750  1.00 25.19      B    N
ATOM   2108  CA  ASP N   6       9.690 175.170  10.660  1.00 24.99      B    C
ATOM   2109  CB  ASP N   6       8.226 175.460  11.069  1.00 38.13      B    C
ATOM   2110  CG  ASP N   6       7.538 174.350  11.687  1.00 27.78      B    C
ATOM   2111  OD1 ASP N   6       8.019 173.174  11.615  1.00 36.25      B    O
ATOM   2112  OD2 ASP N   6       6.414 174.467  12.207  1.00 45.60      B    O
ATOM   2113  C   ASP N   6      10.346 176.375  10.011  1.00 17.71      B    C
ATOM   2114  O   ASP N   6      10.188 177.517  10.486  1.00 18.29      B    O
ATOM   2115  N   ALA N   7      11.146 176.169   8.952  1.00 15.79      B    N
ATOM   2116  CA  ALA N   7      11.806 177.252   8.267  1.00 13.61      B    C
ATOM   2117  CB  ALA N   7      12.993 176.686   7.452  1.00 23.92      B    C
ATOM   2118  C   ALA N   7      10.844 177.960   7.328  1.00 14.52      B    C
ATOM   2119  O   ALA N   7      10.089 177.329   6.579  1.00 18.11      B    O
ATOM   2120  N   ALA N   8      10.890 179.295   7.318  1.00 11.51      B    N
ATOM   2121  CA  ALA N   8       9.995 180.107   6.508  1.00 10.08      B    C
ATOM   2122  CB  ALA N   8       9.940 181.543   7.032  1.00 19.81      B    C
ATOM   2123  C   ALA N   8      10.500 180.147   5.023  1.00 11.76      B    C
ATOM   2124  O   ALA N   8       9.725 179.961   4.084  1.00 13.44      B    O
ATOM   2125  OXT ALA N   8      11.692 180.364   4.743  1.00 31.48           O
TER    2126      ALA N   8
ATOM   2127  N   GLY O   1       0.236 172.490   7.311  1.00  7.81      C    N
ATOM   2128  CA  GLY O   1      -0.907 173.168   6.641  1.00  8.84      C    C
ATOM   2129  C   GLY O   1      -1.447 172.363   5.476  1.00 10.61      C    C
ATOM   2130  O   GLY O   1      -2.583 171.886   5.516  1.00 12.57      C    O
ATOM   2131  N   CYS O   2      -0.626 172.219   4.439  1.00 10.34      C    N
ATOM   2132  CA  CYS O   2      -0.999 171.481   3.227  1.00  9.84      C    C
ATOM   2133  CB  CYS O   2      -1.744 172.403   2.257  1.00 10.22      C    C
ATOM   2134  SG  CYS O   2      -0.738 173.736   1.560  1.00 14.40      C    S
ATOM   2135  C   CYS O   2       0.223 170.884   2.531  1.00 12.25      C    C
ATOM   2136  O   CYS O   2       1.353 171.313   2.766  1.00 13.25      C    O
ATOM   2137  N   GLY O   3      -0.019 169.899   1.666  1.00 13.35      C    N
ATOM   2138  CA  GLY O   3       1.037 169.249   0.898  1.00 12.81      C    C
ATOM   2139  C   GLY O   3       1.902 168.347   1.762  1.00 12.52      C    C
ATOM   2140  O   GLY O   3       1.381 167.564   2.563  1.00 11.88      C    O
ATOM   2141  N   GLY O   4       3.221 168.458   1.600  1.00 12.52      C    N
ATOM   2142  CA  GLY O   4       4.177 167.677   2.389  1.00 15.26      C    C
ATOM   2143  C   GLY O   4       4.242 166.230   1.944  1.00 15.52      C    C
ATOM   2144  O   GLY O   4       4.308 165.949   0.798  1.00 18.09      C    O
ATOM   2145  N   ASN O   5       4.234 165.306   2.889  1.00 14.00      C    N
ATOM   2146  CA  ASN O   5       4.323 163.867   2.607  1.00 12.25      C    C
ATOM   2147  CB  ASN O   5       5.750 163.495   2.158  1.00  7.99      C    C
ATOM   2148  CG  ASN O   5       6.833 164.062   3.067  1.00  9.67      C    C
ATOM   2149  OD1 ASN O   5       6.555 164.575   4.155  1.00  7.96      C    O
ATOM   2150  ND2 ASN O   5       8.077 163.976   2.619  1.00  7.60      C    N
ATOM   2151  C   ASN O   5       3.877 163.006   3.799  1.00 13.11      C    C
ATOM   2152  O   ASN O   5       3.568 163.536   4.869  1.00 14.76      C    O
ATOM   2153  N   SER O   6       3.832 161.690   3.595  1.00 13.87      C    N
ATOM   2154  CA  SER O   6       3.445 160.736   4.643  1.00 14.47      C    C
ATOM   2155  CB  SER O   6       3.325 159.325   4.062  1.00 17.30      C    C
ATOM   2156  OG  SER O   6       4.499 158.952   3.363  1.00 21.23      C    O
ATOM   2157  C   SER O   6       4.382 160.706   5.858  1.00 12.69      C    C
ATOM   2158  O   SER O   6       3.953 160.327   6.949  1.00 13.52      C    O
ATOM   2159  N   ASN O   7       5.645 161.093   5.665  1.00  8.75      C    N
ATOM   2160  CA  ASN O   7       6.591 161.247   6.777  1.00  8.99      C    C
ATOM   2161  CB  ASN O   7       8.028 161.381   6.243  1.00 11.27      C    C
ATOM   2162  CG  ASN O   7       9.082 161.357   7.342  1.00 12.09      C    C
ATOM   2163  OD1 ASN O   7       8.863 160.810   8.428  1.00  7.86      C    O
ATOM   2164  ND2 ASN O   7      10.243 161.935   7.063  1.00  8.61      C    N
ATOM   2165  C   ASN O   7       6.199 162.451   7.645  1.00  7.61      C    C
ATOM   2166  O   ASN O   7       6.752 163.549   7.518  1.00  7.68      C    O
ATOM   2167  N   ARG O   8       5.217 162.223   8.520  1.00  8.69      C    N
ATOM   2168  CA  ARG O   8       4.650 163.269   9.378  1.00 10.26      C    C
ATOM   2169  CB  ARG O   8       3.709 164.169   8.565  1.00 14.37      C    C
ATOM   2170  CG  ARG O   8       3.337 165.483   9.251  1.00 13.66      C    C
ATOM   2171  CD  ARG O   8       2.026 166.042   8.721  1.00 13.89      C    C
ATOM   2172  NE  ARG O   8       2.048 166.275   7.278  1.00 15.27      C    N
ATOM   2173  CZ  ARG O   8       1.008 166.690   6.550  1.00 14.17      C    C
ATOM   2174  NH1 ARG O   8      -0.179 166.925   7.113  1.00 12.03      C    N
ATOM   2175  NH2 ARG O   8       1.150 166.869   5.242  1.00 16.32      C    N
ATOM   2176  C   ARG O   8       3.877 162.623  10.525  1.00 10.76      C    C
ATOM   2177  O   ARG O   8       3.065 161.719  10.294  1.00 10.63      C    O
ATOM   2178  N   PHE O   9       4.129 163.083  11.748  1.00 10.75      C    N
ATOM   2179  CA  PHE O   9       3.445 162.587  12.949  1.00 11.60      C    C
ATOM   2180  CB  PHE O   9       4.330 161.586  13.696  1.00 11.36      C    C
ATOM   2181  CG  PHE O   9       4.717 160.385  12.876  1.00 13.55      C    C
ATOM   2182  CD1 PHE O   9       3.886 159.275  12.807  1.00 10.21      C    C
ATOM   2183  CE1 PHE O   9       4.239 158.165  12.049  1.00 11.35      C    C
ATOM   2184  CZ  PHE O   9       5.436 158.158  11.345  1.00 10.48      C    C
ATOM   2185  CE2 PHE O   9       6.277 159.262  11.409  1.00 12.66      C    C
ATOM   2186  CD2 PHE O   9       5.916 160.367  12.169  1.00 13.50      C    C
ATOM   2187  C   PHE O   9       3.087 163.746  13.876  1.00 12.71      C    C
ATOM   2188  O   PHE O   9       3.819 164.737  13.947  1.00 14.38      C    O
ATOM   2189  N   LYS O  10       1.963 163.619  14.580  1.00 13.87      C    N
ATOM   2190  CA  LYS O  10       1.497 164.649  15.515  1.00 14.99      C    C
ATOM   2191  CB  LYS O  10       0.035 164.406  15.906  1.00 17.12      C    C
ATOM   2192  CG  LYS O  10      -0.944 164.528  14.750  1.00 19.00      C    C
ATOM   2193  CD  LYS O  10      -2.378 164.314  15.224  1.00 25.88      C    C
ATOM   2194  CE  LYS O  10      -3.378 164.528  14.099  1.00 29.14      C    C
ATOM   2195  NZ  LYS O  10      -4.779 164.319  14.555  1.00 34.38      C    N
ATOM   2196  C   LYS O  10       2.366 164.667  16.770  1.00 14.91      C    C
ATOM   2197  O   LYS O  10       2.924 165.707  17.131  1.00 16.10      C    O
ATOM   2198  N   THR O  11       2.473 163.506  17.419  1.00 14.27      C    N
ATOM   2199  CA  THR O  11       3.265 163.339  18.639  1.00 12.65      C    C
ATOM   2200  CB  THR O  11       2.423 162.699  19.760  1.00 12.38      C    C
ATOM   2201  OG1 THR O  11       1.920 161.428  19.322  1.00 11.28      C    O
ATOM   2202  CG2 THR O  11       1.258 163.599  20.134  1.00 13.79      C    C
ATOM   2203  C   THR O  11       4.502 162.470  18.384  1.00 12.36      C    C
ATOM   2204  O   THR O  11       4.577 161.762  17.376  1.00 13.05      C    O
ATOM   2205  N   ILE O  12       5.456 162.536  19.312  1.00 11.69      C    N
ATOM   2206  CA  ILE O  12       6.688 161.731  19.244  1.00 12.36      C    C
ATOM   2207  CB  ILE O  12       7.764 162.249  20.248  1.00 14.57      C    C
ATOM   2208  CG1 ILE O  12       9.167 161.720  19.909  1.00 15.86      C    C
ATOM   2209  CD1 ILE O  12       9.722 162.197  18.584  1.00 13.18      C    C
ATOM   2210  CG2 ILE O  12       7.405 161.905  21.687  1.00 14.08      C    C
ATOM   2211  C   ILE O  12       6.431 160.226  19.435  1.00 13.50      C    C
ATOM   2212  O   ILE O  12       7.190 159.401  18.922  1.00 14.31      C    O
ATOM   2213  N   GLU O  13       5.367 159.874  20.158  1.00 11.31      C    N
ATOM   2214  CA  GLU O  13       4.989 158.470  20.378  1.00 11.40      C    C
ATOM   2215  CB  GLU O  13       3.860 158.343  21.411  1.00  8.38      C    C
ATOM   2216  CG  GLU O  13       4.248 158.713  22.839  1.00 10.59      C    C
ATOM   2217  CD  GLU O  13       3.922 160.151  23.210  1.00 13.51      C    C
ATOM   2218  OE1 GLU O  13       4.090 161.049  22.353  1.00 16.75      C    O
ATOM   2219  OE2 GLU O  13       3.505 160.394  24.359  1.00 18.59      C    O
ATOM   2220  C   GLU O  13       4.564 157.773  19.079  1.00 12.10      C    C
ATOM   2221  O   GLU O  13       4.894 156.604  18.868  1.00 12.29      C    O
ATOM   2222  N   GLU O  14       3.829 158.494  18.229  1.00 12.84      C    N
ATOM   2223  CA  GLU O  14       3.404 157.977  16.923  1.00 14.41      C    C
ATOM   2224  CB  GLU O  14       2.364 158.913  16.288  1.00 19.93      C    C
ATOM   2225  CG  GLU O  14       1.039 158.997  17.027  1.00 31.30      C    C
ATOM   2226  CD  GLU O  14       0.205 157.714  16.939  1.00 36.64      C    C
ATOM   2227  OE1 GLU O  14       0.068 157.171  15.824  1.00 38.40      C    O
ATOM   2228  OE2 GLU O  14      -0.288 157.264  18.001  1.00 40.59      C    O
ATOM   2229  C   GLU O  14       4.577 157.782  15.955  1.00 14.80      C    C
ATOM   2230  O   GLU O  14       4.570 156.849  15.153  1.00 16.97      C    O
ATOM   2231  N   CYS O  15       5.578 158.665  16.038  1.00 13.35      C    N
ATOM   2232  CA  CYS O  15       6.771 158.586  15.193  1.00 12.80      C    C
ATOM   2233  CB  CYS O  15       7.587 159.881  15.293  1.00  8.56      C    C
ATOM   2234  SG  CYS O  15       9.003 159.963  14.171  1.00 15.97      C    S
ATOM   2235  C   CYS O  15       7.664 157.385  15.531  1.00 13.67      C    C
ATOM   2236  O   CYS O  15       8.178 156.721  14.633  1.00 12.48      C    O
ATOM   2237  N   ARG O  16       7.847 157.129  16.831  1.00 12.78      C    N
ATOM   2238  CA  ARG O  16       8.699 156.028  17.300  1.00 11.15      C    C
ATOM   2239  CB  ARG O  16       9.028 156.184  18.788  1.00 11.85      C    C
ATOM   2240  CG  ARG O  16       9.947 157.355  19.097  1.00 19.92      C    C
ATOM   2241  CD  ARG O  16      10.199 157.494  20.585  1.00 21.81      C    C
ATOM   2242  NE  ARG O  16      10.975 156.375  21.129  1.00 21.86      C    N
ATOM   2243  CZ  ARG O  16      12.298 156.209  20.997  1.00 19.20      C    C
ATOM   2244  NH1 ARG O  16      13.044 157.089  20.323  1.00 18.34      C    N
ATOM   2245  NH2 ARG O  16      12.882 155.149  21.542  1.00 19.83      C    N
ATOM   2246  C   ARG O  16       8.083 154.651  17.046  1.00 11.27      C    C
ATOM   2247  O   ARG O  16       8.766 153.753  16.545  1.00 12.72      C    O
ATOM   2248  N   ARG O  17       6.809 154.484  17.397  1.00 10.00      C    N
ATOM   2249  CA  ARG O  17       6.107 153.200  17.209  1.00 12.56      C    C
ATOM   2250  CB  ARG O  17       4.716 153.225  17.861  1.00  8.25      C    C
ATOM   2251  CG  ARG O  17       4.726 153.051  19.374  1.00  7.01      C    C
ATOM   2252  CD  ARG O  17       3.346 152.705  19.913  1.00  8.38      C    C
ATOM   2253  NE  ARG O  17       2.436 153.850  19.898  1.00 10.70      C    N
ATOM   2254  CZ  ARG O  17       2.357 154.799  20.839  1.00 11.17      C    C
ATOM   2255  NH1 ARG O  17       3.139 154.778  21.920  1.00 12.11      C    N
ATOM   2256  NH2 ARG O  17       1.475 155.787  20.694  1.00 11.71      C    N
ATOM   2257  C   ARG O  17       5.986 152.773  15.741  1.00 14.69      C    C
ATOM   2258  O   ARG O  17       6.080 151.586  15.432  1.00 15.11      C    O
ATOM   2259  N   THR O  18       5.766 153.751  14.858  1.00 17.50      C    N
ATOM   2260  CA  THR O  18       5.636 153.481  13.425  1.00 16.40      C    C
ATOM   2261  CB  THR O  18       5.014 154.689  12.681  1.00 14.61      C    C
ATOM   2262  OG1 THR O  18       3.774 155.051  13.302  1.00 15.99      C    O
ATOM   2263  CG2 THR O  18       4.758 154.369  11.206  1.00  9.90      C    C
ATOM   2264  C   THR O  18       6.976 153.122  12.770  1.00 15.51      C    C
ATOM   2265  O   THR O  18       7.059 152.141  12.031  1.00 16.19      C    O
ATOM   2266  N   CYS O  19       8.004 153.922  13.052  1.00 14.33      C    N
ATOM   2267  CA  CYS O  19       9.314 153.790  12.393  1.00 15.48      C    C
ATOM   2268  CB  CYS O  19       9.900 155.174  12.111  1.00 13.81      C    C
ATOM   2269  SG  CYS O  19       8.856 156.237  11.088  1.00 14.73      C    S
ATOM   2270  C   CYS O  19      10.319 152.958  13.186  1.00 17.69      C    C
ATOM   2271  O   CYS O  19      10.834 151.958  12.681  1.00 19.30      C    O
ATOM   2272  N   ILE O  20      10.595 153.369  14.424  1.00 18.10      C    N
ATOM   2273  CA  ILE O  20      11.648 152.747  15.252  1.00 18.93      C    C
ATOM   2274  CB  ILE O  20      12.127 153.680  16.384  1.00 17.51      C    C
ATOM   2275  CG1 ILE O  20      12.704 154.981  15.810  1.00 16.27      C    C
ATOM   2276  CD1 ILE O  20      12.761 156.128  16.802  1.00 16.94      C    C
ATOM   2277  CG2 ILE O  20      13.174 152.991  17.259  1.00 18.65      C    C
ATOM   2278  C   ILE O  20      11.179 151.401  15.807  1.00 19.88      C    C
ATOM   2279  O   ILE O  20      11.704 150.350  15.427  1.00 18.93      C    O
ATOM   2280  N   GLY O  21      10.190 151.433  16.700  1.00 23.65      C    N
ATOM   2281  CA  GLY O  21       9.676 150.229  17.361  1.00 27.42      C    C
ATOM   2282  C   GLY O  21       8.913 150.511  18.635  1.00 30.05      C    C
ATOM   2283  O   GLY O  21       8.410 149.595  19.290  1.00 34.67      C    O
ATOM   2284  OXT GLY O  21       8.788 151.661  19.070  1.00 33.23      C    O
TER    2285      GLY O  21
ATOM   2286  N   ALA P   1      16.668 189.193   7.855  1.00 35.98      A    N
ATOM   2287  CA  ALA P   1      16.679 189.687   9.271  1.00 34.81      A    C
ATOM   2288  CB  ALA P   1      17.487 190.983   9.392  1.00 20.02      A    C
ATOM   2289  C   ALA P   1      15.264 189.843   9.874  1.00 32.98      A    C
ATOM   2290  O   ALA P   1      14.989 189.213  10.896  1.00 34.90      A    O
ATOM   2291  N   PRO P   2      14.384 190.651   9.252  1.00 30.39      A    N
ATOM   2292  CA  PRO P   2      13.023 190.766   9.802  1.00 25.63      A    C
ATOM   2293  CB  PRO P   2      12.516 192.061   9.179  1.00 26.63      A    C
ATOM   2294  CG  PRO P   2      13.210 192.140   7.870  1.00 27.23      A    C
ATOM   2295  CD  PRO P   2      14.560 191.496   8.055  1.00 28.45      A    C
ATOM   2296  C   PRO P   2      12.123 189.596   9.403  1.00 23.97      A    C
ATOM   2297  O   PRO P   2      12.501 188.779   8.554  1.00 22.70      A    O
ATOM   2298  N   ARG P   3      10.952 189.531  10.026  1.00 21.96      A    N
ATOM   2299  CA  ARG P   3       9.989 188.456   9.775  1.00 19.66      A    C
ATOM   2300  CB  ARG P   3       8.974 188.357  10.923  1.00 16.39      A    C
ATOM   2301  CG  ARG P   3       9.578 187.910  12.245  1.00 14.58      A    C
ATOM   2302  CD  ARG P   3       8.661 188.172  13.435  1.00 18.34      A    C
ATOM   2303  NE  ARG P   3       7.501 187.268  13.460  1.00 19.50      A    N
ATOM   2304  CZ  ARG P   3       6.291 187.529  12.952  1.00 19.98      A    C
ATOM   2305  NH1 ARG P   3       6.000 188.678  12.350  1.00 19.79      A    N
ATOM   2306  NH2 ARG P   3       5.339 186.598  13.061  1.00 19.70      A    N
ATOM   2307  C   ARG P   3       9.255 188.651   8.453  1.00 20.07      A    C
ATOM   2308  O   ARG P   3       9.277 187.777   7.583  1.00 21.50      A    O
ATOM   2309  N   ARG P   4       8.625 189.820   8.294  1.00 17.74      A    N
ATOM   2310  CA  ARG P   4       7.822 190.151   7.109  1.00 17.29      A    C
ATOM   2311  CB  ARG P   4       6.570 190.930   7.508  1.00 16.98      A    C
ATOM   2312  CG  ARG P   4       5.601 190.172   8.405  1.00 21.07      A    C
ATOM   2313  CD  ARG P   4       4.839 189.089   7.653  1.00 24.69      A    C
ATOM   2314  NE  ARG P   4       3.983 188.278   8.533  1.00 33.11      A    N
ATOM   2315  CZ  ARG P   4       4.407 187.309   9.348  1.00 38.89      A    C
ATOM   2316  NH1 ARG P   4       5.697 186.981   9.421  1.00 43.93      A    N
ATOM   2317  NH2 ARG P   4       3.516 186.657  10.089  1.00 42.14      A    N
ATOM   2318  C   ARG P   4       8.616 190.953   6.078  1.00 16.58      A    C
ATOM   2319  O   ARG P   4       9.650 191.551   6.397  1.00 15.64      A    O
ATOM   2320  N   LYS P   5       8.122 190.951   4.841  1.00 16.56      A    N
ATOM   2321  CA  LYS P   5       8.768 191.645   3.714  1.00 16.48      A    C
ATOM   2322  CB  LYS P   5       8.276 191.068   2.380  1.00 19.02      A    C
ATOM   2323  CG  LYS P   5       8.590 189.594   2.182  1.00 21.34      A    C
ATOM   2324  CD  LYS P   5       8.118 189.116   0.819  1.00 25.75      A    C
ATOM   2325  CE  LYS P   5       8.357 187.621   0.626  1.00 31.67      A    C
ATOM   2326  NZ  LYS P   5       9.809 187.257   0.629  1.00 35.24      A    N
ATOM   2327  C   LYS P   5       8.567 193.165   3.722  1.00 13.67      A    C
ATOM   2328  O   LYS P   5       9.345 193.891   3.100  1.00 14.03      A    O
ATOM   2329  N   LEU P   6       7.522 193.640   4.403  1.00 11.85      A    N
ATOM   2330  CA  LEU P   6       7.252 195.082   4.516  1.00 10.15      A    C
ATOM   2331  CB  LEU P   6       5.834 195.327   5.064  1.00 12.75      A    C
ATOM   2332  CG  LEU P   6       5.483 194.876   6.495  1.00 15.66      A    C
ATOM   2333  CD1 LEU P   6       5.764 195.957   7.541  1.00 17.40      A    C
ATOM   2334  CD2 LEU P   6       4.023 194.449   6.581  1.00 11.08      A    C
ATOM   2335  C   LEU P   6       8.277 195.858   5.354  1.00  7.79      A    C
ATOM   2336  O   LEU P   6       8.468 197.057   5.137  1.00  8.59      A    O
ATOM   2337  N   CYS P   7       8.926 195.179   6.303  1.00  8.03      A    N
ATOM   2338  CA  CYS P   7       9.856 195.825   7.240  1.00  7.71      A    C
ATOM   2339  CB  CYS P   7      10.182 194.878   8.398  1.00  7.03      A    C
ATOM   2340  SG  CYS P   7       8.730 194.312   9.315  1.00 14.71      A    S
ATOM   2341  C   CYS P   7      11.161 196.326   6.607  1.00  9.03      A    C
ATOM   2342  O   CYS P   7      11.737 197.308   7.085  1.00 10.05      A    O
ATOM   2343  N   ILE P   8      11.623 195.667   5.543  1.00  8.84      A    N
ATOM   2344  CA  ILE P   8      12.869 196.062   4.854  1.00 10.76      A    C
ATOM   2345  CB  ILE P   8      13.461 194.913   3.989  1.00 14.66      A    C
ATOM   2346  CG1 ILE P   8      12.532 194.507   2.837  1.00 11.78      A    C
ATOM   2347  CD1 ILE P   8      13.252 193.856   1.678  1.00 11.26      A    C
ATOM   2348  CG2 ILE P   8      13.781 193.708   4.855  1.00 19.68      A    C
ATOM   2349  C   ILE P   8      12.772 197.345   4.004  1.00 10.28      A    C
ATOM   2350  O   ILE P   8      13.804 197.855   3.555  1.00 10.61      A    O
ATOM   2351  N   LEU P   9      11.555 197.847   3.772  1.00 10.81      A    N
ATOM   2352  CA  LEU P   9      11.347 199.063   2.972  1.00 12.82      A    C
ATOM   2353  CB  LEU P   9       9.852 199.284   2.696  1.00 12.82      A    C
ATOM   2354  CG  LEU P   9       9.122 198.231   1.861  1.00 12.75      A    C
ATOM   2355  CD1 LEU P   9       7.615 198.442   1.925  1.00 13.76      A    C
ATOM   2356  CD2 LEU P   9       9.606 198.245   0.416  1.00 11.22      A    C
ATOM   2357  C   LEU P   9      11.926 200.317   3.634  1.00 15.97      A    C
ATOM   2358  O   LEU P   9      12.035 200.390   4.862  1.00 16.75      A    O
ATOM   2359  N   HIS P  10      12.296 201.291   2.801  1.00 16.73      A    N
ATOM   2360  CA  HIS P  10      12.872 202.553   3.269  1.00 18.52      A    C
ATOM   2361  CB  HIS P  10      13.568 203.272   2.108  1.00 28.53      A    C
ATOM   2362  CG  HIS P  10      14.448 204.413   2.536  1.00 35.76      A    C
ATOM   2363  ND1 HIS P  10      13.995 205.708   2.698  1.00 44.39      A    N
ATOM   2364  CE1 HIS P  10      15.003 206.482   3.074  1.00 40.72      A    C
ATOM   2365  NE2 HIS P  10      16.082 205.729   3.192  1.00 36.61      A    N
ATOM   2366  CD2 HIS P  10      15.768 204.432   2.847  1.00 42.32      A    C
ATOM   2367  C   HIS P  10      11.791 203.452   3.870  1.00 17.88      A    C
ATOM   2368  O   HIS P  10      10.614 203.352   3.505  1.00 18.56      A    O
ATOM   2369  N   ALA P  11      12.187 204.328   4.799  1.00 15.72      A    N
ATOM   2370  CA  ALA P  11      11.267 205.259   5.442  1.00 16.09      A    C
ATOM   2371  CB  ALA P  11      11.930 205.908   6.650  1.00 19.43      A    C
ATOM   2372  C   ALA P  11      10.786 206.338   4.467  1.00 14.10      A    C
ATOM   2373  O   ALA P  11      11.585 206.871   3.688  1.00 14.12      A    O
ATOM   2374  N   ASN P  12       9.490 206.639   4.510  1.00 11.50      A    N
ATOM   2375  CA  ASN P  12       8.866 207.614   3.611  1.00 12.95      A    C
ATOM   2376  CB  ASN P  12       8.445 206.926   2.301  1.00 16.27      A    C
ATOM   2377  CG  ASN P  12       7.907 207.894   1.265  1.00 15.91      A    C
ATOM   2378  OD1 ASN P  12       8.301 209.060   1.214  1.00 15.35      A    O
ATOM   2379  ND2 ASN P  12       7.017 207.405   0.410  1.00 15.68      A    N
ATOM   2380  C   ASN P  12       7.657 208.277   4.287  1.00 13.66      A    C
ATOM   2381  O   ASN P  12       6.624 207.621   4.470  1.00 13.99      A    O
ATOM   2382  N   PRO P  13       7.783 209.565   4.685  1.00 13.19      A    N
ATOM   2383  CA  PRO P  13       6.636 210.288   5.256  1.00 12.86      A    C
ATOM   2384  CB  PRO P  13       7.230 211.648   5.649  1.00 12.58      A    C
ATOM   2385  CG  PRO P  13       8.686 211.398   5.811  1.00 14.69      A    C
ATOM   2386  CD  PRO P  13       9.029 210.341   4.809  1.00 13.37      A    C
ATOM   2387  C   PRO P  13       5.472 210.476   4.273  1.00 12.66      A    C
ATOM   2388  O   PRO P  13       4.328 210.165   4.620  1.00 16.46      A    O
ATOM   2389  N   GLY P  14       5.772 210.972   3.073  1.00 11.68      A    N
ATOM   2390  CA  GLY P  14       4.774 211.165   2.017  1.00 12.24      A    C
ATOM   2391  C   GLY P  14       4.800 212.565   1.431  1.00 14.89      A    C
ATOM   2392  O   GLY P  14       5.862 213.189   1.345  1.00 13.47      A    O
ATOM   2393  N   ARG P  15       3.620 213.054   1.035  1.00 16.89      A    N
ATOM   2394  CA  ARG P  15       3.465 214.379   0.414  1.00 18.48      A    C
ATOM   2395  CB  ARG P  15       3.084 214.209  -1.065  1.00 20.43      A    C
ATOM   2396  CG  ARG P  15       1.686 213.659  -1.325  1.00 20.14      A    C
ATOM   2397  CD  ARG P  15       1.512 213.201  -2.763  1.00 19.80      A    C
ATOM   2398  NE  ARG P  15       0.160 212.719  -3.029  1.00 20.43      A    N
ATOM   2399  CZ  ARG P  15      -0.334 211.527  -2.680  1.00 18.94      A    C
ATOM   2400  NH1 ARG P  15       0.405 210.641  -2.013  1.00 21.60      A    N
ATOM   2401  NH2 ARG P  15      -1.590 211.222  -2.991  1.00 12.84      A    N
ATOM   2402  C   ARG P  15       2.464 215.315   1.121  1.00 19.26      A    C
ATOM   2403  O   ARG P  15       2.139 216.381   0.586  1.00 20.89      A    O
ATOM   2404  N   CYS P  16       1.990 214.924   2.306  1.00 17.76      A    N
ATOM   2405  CA  CYS P  16       1.039 215.729   3.087  1.00 16.40      A    C
ATOM   2406  CB  CYS P  16      -0.068 214.846   3.681  1.00 14.70      A    C
ATOM   2407  SG  CYS P  16      -1.398 214.458   2.520  1.00 16.12      A    S
ATOM   2408  C   CYS P  16       1.742 216.514   4.194  1.00 15.20      A    C
ATOM   2409  O   CYS P  16       2.875 216.197   4.574  1.00 14.08      A    O
ATOM   2410  N   TYR P  17       1.057 217.531   4.711  1.00 15.85      A    N
ATOM   2411  CA  TYR P  17       1.611 218.443   5.725  1.00 17.96      A    C
ATOM   2412  CB  TYR P  17       1.005 219.844   5.553  1.00 23.37      A    C
ATOM   2413  CG  TYR P  17       1.185 220.420   4.167  1.00 27.92      A    C
ATOM   2414  CD1 TYR P  17       2.380 221.058   3.798  1.00 34.15      A    C
ATOM   2415  CE1 TYR P  17       2.543 221.600   2.518  1.00 38.06      A    C
ATOM   2416  CZ  TYR P  17       1.502 221.490   1.601  1.00 38.13      A    C
ATOM   2417  OH  TYR P  17       1.661 222.045   0.351  1.00 45.24      A    O
ATOM   2418  CE2 TYR P  17       0.312 220.874   1.963  1.00 35.07      A    C
ATOM   2419  CD2 TYR P  17       0.167 220.345   3.230  1.00 29.37      A    C
ATOM   2420  C   TYR P  17       1.393 217.987   7.175  1.00 17.25      A    C
ATOM   2421  O   TYR P  17       1.918 218.607   8.101  1.00 18.61      A    O
ATOM   2422  N   ASP P  18       0.630 216.905   7.379  1.00 17.28      A    N
ATOM   2423  CA  ASP P  18       0.308 216.410   8.724  1.00 16.33      A    C
ATOM   2424  CB  ASP P  18      -0.878 215.433   8.660  1.00 14.89      A    C
ATOM   2425  CG  ASP P  18      -1.484 215.135  10.033  1.00 15.92      A    C
ATOM   2426  OD1 ASP P  18      -1.216 215.865  11.012  1.00 14.76      A    O
ATOM   2427  OD2 ASP P  18      -2.254 214.152  10.122  1.00 19.96      A    O
ATOM   2428  C   ASP P  18       1.509 215.723   9.367  1.00 17.77      A    C
ATOM   2429  O   ASP P  18       2.155 214.883   8.729  1.00 17.32      A    O
ATOM   2430  N   ALA P  19       1.797 216.084  10.617  1.00 18.40      A    N
ATOM   2431  CA  ALA P  19       2.905 215.500  11.378  1.00 19.30      A    C
ATOM   2432  CB  ALA P  19       3.684 216.606  12.088  1.00 20.13      A    C
ATOM   2433  C   ALA P  19       2.374 214.473  12.380  1.00 20.21      A    C
ATOM   2434  O   ALA P  19       2.084 214.811  13.535  1.00 21.40      A    O
ATOM   2435  N   ILE P  20       2.241 213.231  11.920  1.00 16.64      A    N
ATOM   2436  CA  ILE P  20       1.742 212.125  12.736  1.00 16.28      A    C
ATOM   2437  CB  ILE P  20       0.850 211.156  11.924  1.00 15.56      A    C
ATOM   2438  CG1 ILE P  20      -0.187 211.929  11.095  1.00 10.33      A    C
ATOM   2439  CD1 ILE P  20      -1.171 211.049  10.349  1.00 10.85      A    C
ATOM   2440  CG2 ILE P  20       0.149 210.153  12.844  1.00 18.10      A    C
ATOM   2441  C   ILE P  20       2.945 211.362  13.297  1.00 18.45      A    C
ATOM   2442  O   ILE P  20       3.807 210.928  12.518  1.00 18.57      A    O
ATOM   2443  N   PRO P  21       3.041 211.204  14.638  1.00 19.57      A    N
ATOM   2444  CA  PRO P  21       4.080 210.339  15.206  1.00 18.57      A    C
ATOM   2445  CB  PRO P  21       3.919 210.529  16.722  1.00 18.35      A    C
ATOM   2446  CG  PRO P  21       3.250 211.847  16.874  1.00 20.71      A    C
ATOM   2447  CD  PRO P  21       2.345 211.979  15.689  1.00 19.51      A    C
ATOM   2448  C   PRO P  21       3.897 208.864  14.827  1.00 16.68      A    C
ATOM   2449  O   PRO P  21       2.798 208.321  14.989  1.00 18.43      A    O
ATOM   2450  N   ALA P  22       4.951 208.243  14.308  1.00 13.99      A    N
ATOM   2451  CA  ALA P  22       4.906 206.843  13.877  1.00 11.75      A    C
ATOM   2452  CB  ALA P  22       4.165 206.728  12.553  1.00 12.88      A    C
ATOM   2453  C   ALA P  22       6.307 206.245  13.756  1.00 10.90      A    C
ATOM   2454  O   ALA P  22       7.229 206.913  13.275  1.00 10.73      A    O
ATOM   2455  N   PHE P  23       6.453 204.993  14.182  1.00 10.75      A    N
ATOM   2456  CA  PHE P  23       7.741 204.291  14.183  1.00  9.56      A    C
ATOM   2457  CB  PHE P  23       7.845 203.390  15.413  1.00 12.03      A    C
ATOM   2458  CG  PHE P  23       7.686 204.119  16.718  1.00 12.05      A    C
ATOM   2459  CD1 PHE P  23       8.775 204.731  17.329  1.00 12.84      A    C
ATOM   2460  CE1 PHE P  23       8.629 205.405  18.534  1.00 14.11      A    C
ATOM   2461  CZ  PHE P  23       7.382 205.475  19.143  1.00 13.34      A    C
ATOM   2462  CE2 PHE P  23       6.283 204.869  18.540  1.00 12.95      A    C
ATOM   2463  CD2 PHE P  23       6.440 204.196  17.338  1.00 11.71      A    C
ATOM   2464  C   PHE P  23       7.933 203.457  12.919  1.00 10.29      A    C
ATOM   2465  O   PHE P  23       6.992 203.261  12.141  1.00 11.46      A    O
ATOM   2466  N   TYR P  24       9.159 202.970  12.726  1.00  9.10      A    N
ATOM   2467  CA  TYR P  24       9.500 202.108  11.586  1.00 10.21      A    C
ATOM   2468  CB  TYR P  24       9.718 202.931  10.315  1.00 10.00      A    C
ATOM   2469  CG  TYR P  24      10.962 203.812  10.344  1.00 11.10      A    C
ATOM   2470  CD1 TYR P  24      10.930 205.008  10.895  1.00 13.88      A    C
ATOM   2471  CE1 TYR P  24      12.087 205.869  11.066  1.00  7.38      A    C
ATOM   2472  CZ  TYR P  24      13.243 205.453  10.418  1.00 11.04      A    C
ATOM   2473  OH  TYR P  24      14.364 206.245  10.454  1.00 12.78      A    O
ATOM   2474  CE2 TYR P  24      13.273 204.241   9.750  1.00  8.74      A    C
ATOM   2475  CD2 TYR P  24      12.143 203.435   9.713  1.00 11.15      A    C
ATOM   2476  C   TYR P  24      10.734 201.255  11.881  1.00 10.30      A    C
ATOM   2477  O   TYR P  24      11.600 201.657  12.669  1.00 10.58      A    O
ATOM   2478  N   TYR P  25      10.810 200.090  11.243  1.00  9.74      A    N
ATOM   2479  CA  TYR P  25      11.938 199.171  11.405  1.00 10.25      A    C
ATOM   2480  CB  TYR P  25      11.491 197.723  11.185  1.00  8.54      A    C
ATOM   2481  CG  TYR P  25      12.600 196.704  11.349  1.00 12.73      A    C
ATOM   2482  CD1 TYR P  25      13.019 196.302  12.624  1.00 13.70      A    C
ATOM   2483  CE1 TYR P  25      14.038 195.368  12.780  1.00 15.70      A    C
ATOM   2484  CZ  TYR P  25      14.651 194.824  11.658  1.00 17.54      A    C
ATOM   2485  OH  TYR P  25      15.654 193.898  11.811  1.00 16.99      A    O
ATOM   2486  CE2 TYR P  25      14.251 195.203  10.384  1.00 16.22      A    C
ATOM   2487  CD2 TYR P  25      13.234 196.136  10.241  1.00 14.30      A    C
ATOM   2488  C   TYR P  25      13.065 199.530  10.432  1.00 12.69      A    C
ATOM   2489  O   TYR P  25      12.906 199.383   9.216  1.00 14.47      A    O
ATOM   2490  N   ASN P  26      14.189 200.001  10.973  1.00 12.98      A    N
ATOM   2491  CA  ASN P  26      15.380 200.296  10.176  1.00 14.86      A    C
ATOM   2492  CB  ASN P  26      16.275 201.301  10.908  1.00 16.70      A    C
ATOM   2493  CG  ASN P  26      17.243 202.026   9.981  1.00 15.41      A    C
ATOM   2494  OD1 ASN P  26      17.614 201.522   8.916  1.00 22.04      A    O
ATOM   2495  ND2 ASN P  26      17.665 203.219  10.388  1.00 20.42      A    N
ATOM   2496  C   ASN P  26      16.147 199.001   9.909  1.00 17.83      A    C
ATOM   2497  O   ASN P  26      16.417 198.236  10.842  1.00 17.78      A    O
ATOM   2498  N   GLN P  27      16.494 198.752   8.648  1.00 19.12      A    N
ATOM   2499  CA  GLN P  27      17.196 197.528   8.244  1.00 21.02      A    C
ATOM   2500  CB  GLN P  27      17.075 197.321   6.722  1.00 21.97      A    C
ATOM   2501  CG  GLN P  27      17.737 196.065   6.157  1.00 27.59      A    C
ATOM   2502  CD  GLN P  27      16.966 194.775   6.418  1.00 28.57      A    C
ATOM   2503  OE1 GLN P  27      16.176 194.699   7.363  1.00 31.28      A    O
ATOM   2504  NE2 GLN P  27      17.201 193.766   5.596  1.00 27.31      A    N
ATOM   2505  C   GLN P  27      18.661 197.524   8.677  1.00 21.34      A    C
ATOM   2506  O   GLN P  27      19.168 196.492   9.116  1.00 22.70      A    O
ATOM   2507  N   ALA P  28      19.327 198.673   8.562  1.00 21.75      A    N
ATOM   2508  CA  ALA P  28      20.744 198.807   8.922  1.00 25.17      A    C
ATOM   2509  CB  ALA P  28      21.309 200.117   8.398  1.00 20.16      A    C
ATOM   2510  C   ALA P  28      20.958 198.701  10.433  1.00 26.36      A    C
ATOM   2511  O   ALA P  28      21.749 197.875  10.901  1.00 26.31      A    O
ATOM   2512  N   ALA P  29      20.234 199.537  11.180  1.00 26.83      A    N
ATOM   2513  CA  ALA P  29      20.367 199.591  12.643  1.00 24.98      A    C
ATOM   2514  CB  ALA P  29      19.897 200.951  13.155  1.00 19.90      A    C
ATOM   2515  C   ALA P  29      19.621 198.478  13.393  1.00 23.56      A    C
ATOM   2516  O   ALA P  29      19.918 198.233  14.565  1.00 24.34      A    O
ATOM   2517  N   LYS P  30      18.660 197.822  12.723  1.00 21.79      A    N
ATOM   2518  CA  LYS P  30      17.849 196.742  13.308  1.00 21.84      A    C
ATOM   2519  CB  LYS P  30      18.714 195.532  13.705  1.00 24.17      A    C
ATOM   2520  CG  LYS P  30      19.640 195.023  12.619  1.00 25.21      A    C
ATOM   2521  CD  LYS P  30      20.319 193.734  13.033  1.00 26.16      A    C
ATOM   2522  CE  LYS P  30      21.215 193.193  11.944  1.00 27.52      A    C
ATOM   2523  NZ  LYS P  30      21.867 191.917  12.331  1.00 30.27      A    N
ATOM   2524  C   LYS P  30      17.004 197.216  14.497  1.00 20.64      A    C
ATOM   2525  O   LYS P  30      16.670 196.465  15.417  1.00 20.36      A    O
ATOM   2526  OXT LYS P  30      16.606 198.381  14.555  1.00 29.92           O
TER    2527      LYS P  30
ATOM   2528  N   ALA Q   1      23.368 207.070  17.573  1.00 33.21      B    N
ATOM   2529  CA  ALA Q   1      22.034 206.447  17.581  1.00 25.15      B    C
ATOM   2530  CB  ALA Q   1      21.427 206.456  19.007  1.00 28.01      B    C
ATOM   2531  C   ALA Q   1      21.082 207.149  16.615  1.00 21.40      B    C
ATOM   2532  O   ALA Q   1      20.912 208.363  16.700  1.00 23.26      B    O
ATOM   2533  N   CYS Q   2      20.477 206.377  15.717  1.00 15.99      B    N
ATOM   2534  CA  CYS Q   2      19.556 206.929  14.726  1.00 16.53      B    C
ATOM   2535  CB  CYS Q   2      19.393 205.978  13.545  1.00 16.05      B    C
ATOM   2536  SG  CYS Q   2      20.923 205.736  12.583  1.00 19.43      B    S
ATOM   2537  C   CYS Q   2      18.199 207.240  15.350  1.00 19.39      B    C
ATOM   2538  O   CYS Q   2      17.266 206.430  15.278  1.00 21.83      B    O
ATOM   2539  N   GLU Q   3      18.082 208.424  15.946  1.00 20.18      B    N
ATOM   2540  CA  GLU Q   3      16.840 208.856  16.565  1.00 25.32      B    C
ATOM   2541  CB  GLU Q   3      17.080 209.902  17.627  1.00 36.85      B    C
ATOM   2542  CG  GLU Q   3      17.983 209.492  18.729  1.00 70.11      B    C
ATOM   2543  CD  GLU Q   3      18.141 210.551  19.867  1.00 84.05      B    C
ATOM   2544  OE1 GLU Q   3      18.176 211.719  19.541  1.00 74.53      B    O
ATOM   2545  OE2 GLU Q   3      18.180 210.082  21.020  1.00 75.18      B    O
ATOM   2546  C   GLU Q   3      15.839 209.392  15.523  1.00 26.49      B    C
ATOM   2547  O   GLU Q   3      16.269 209.950  14.524  1.00 19.79      B    O
ATOM   2548  N   ALA Q   4      14.548 209.202  15.785  1.00 32.88      B    N
ATOM   2549  CA  ALA Q   4      13.406 209.591  14.943  1.00 35.99      B    C
ATOM   2550  CB  ALA Q   4      12.162 208.782  14.979  1.00 25.32      B    C
ATOM   2551  C   ALA Q   4      13.239 211.139  14.993  1.00 24.77      B    C
ATOM   2552  O   ALA Q   4      13.451 211.731  15.977  1.00 30.85      B    O
ATOM   2553  N   PHE Q   5      12.916 211.733  13.828  1.00 27.10      B    N
ATOM   2554  CA  PHE Q   5      12.590 213.180  13.758  1.00 25.63      B    C
ATOM   2555  CB  PHE Q   5      13.911 214.012  13.658  1.00 21.90      B    C
ATOM   2556  CG  PHE Q   5      14.647 213.866  12.352  1.00 17.62      B    C
ATOM   2557  CD1 PHE Q   5      15.399 212.723  12.087  1.00 12.89      B    C
ATOM   2558  CE1 PHE Q   5      16.058 212.581  10.875  1.00 14.87      B    C
ATOM   2559  CZ  PHE Q   5      15.956 213.561   9.916  1.00 18.58      B    C
ATOM   2560  CE2 PHE Q   5      15.206 214.709  10.157  1.00 17.69      B    C
ATOM   2561  CD2 PHE Q   5      14.539 214.847  11.366  1.00 18.96      B    C
ATOM   2562  C   PHE Q   5      11.661 213.493  12.569  1.00 17.25      B    C
ATOM   2563  O   PHE Q   5      11.647 212.821  11.578  1.00 24.17      B    O
ATOM   2564  N   ASP Q   6      10.906 214.587  12.772  1.00 27.16      B    N
ATOM   2565  CA  ASP Q   6       9.924 215.004  11.739  1.00 27.34      B    C
ATOM   2566  CB  ASP Q   6       8.716 215.625  12.480  1.00 44.12      B    C
ATOM   2567  CG  ASP Q   6       7.968 214.622  13.426  1.00 40.95      B    C
ATOM   2568  OD1 ASP Q   6       8.223 213.466  13.275  1.00 44.66      B    O
ATOM   2569  OD2 ASP Q   6       7.308 215.160  14.177  1.00 59.25      B    O
ATOM   2570  C   ASP Q   6      10.543 216.024  10.801  1.00 17.59      B    C
ATOM   2571  O   ASP Q   6      10.638 217.218  11.067  1.00 18.24      B    O
ATOM   2572  N   ALA Q   7      10.959 215.505   9.653  1.00 15.49      B    N
ATOM   2573  CA  ALA Q   7      11.549 216.315   8.580  1.00 13.48      B    C
ATOM   2574  CB  ALA Q   7      12.393 215.433   7.656  1.00 23.73      B    C
ATOM   2575  C   ALA Q   7      10.456 217.022   7.788  1.00 14.40      B    C
ATOM   2576  O   ALA Q   7       9.451 216.409   7.424  1.00 18.41      B    O
ATOM   2577  N   ALA Q   8      10.669 218.308   7.499  1.00 11.48      B    N
ATOM   2578  CA  ALA Q   8       9.694 219.119   6.789  1.00  9.84      B    C
ATOM   2579  CB  ALA Q   8       9.941 220.601   7.028  1.00 19.61      B    C
ATOM   2580  C   ALA Q   8       9.732 218.811   5.283  1.00 11.14      B    C
ATOM   2581  O   ALA Q   8       8.741 218.625   4.619  1.00 14.64      B    O
ATOM   2582  OXT ALA Q   8      10.836 218.793   4.659  1.00 31.45           O
TER    2583      ALA Q   8
ATOM   2584  N   GLY R   1       0.237 211.549   7.311  1.00  7.80      C    N
ATOM   2585  CA  GLY R   1      -0.908 212.228   6.643  1.00  8.83      C    C
ATOM   2586  C   GLY R   1      -1.448 211.424   5.477  1.00 10.61      C    C
ATOM   2587  O   GLY R   1      -2.583 210.946   5.516  1.00 12.57      C    O
ATOM   2588  N   CYS R   2      -0.626 211.279   4.438  1.00 10.31      C    N
ATOM   2589  CA  CYS R   2      -0.999 210.539   3.226  1.00  9.86      C    C
ATOM   2590  CB  CYS R   2      -1.744 211.462   2.256  1.00 10.21      C    C
ATOM   2591  SG  CYS R   2      -0.738 212.795   1.560  1.00 14.40      C    S
ATOM   2592  C   CYS R   2       0.223 209.946   2.532  1.00 12.24      C    C
ATOM   2593  O   CYS R   2       1.355 210.375   2.767  1.00 13.25      C    O
ATOM   2594  N   GLY R   3      -0.020 208.958   1.667  1.00 13.38      C    N
ATOM   2595  CA  GLY R   3       1.038 208.310   0.899  1.00 12.87      C    C
ATOM   2596  C   GLY R   3       1.902 207.407   1.762  1.00 12.52      C    C
ATOM   2597  O   GLY R   3       1.381 206.624   2.564  1.00 11.88      C    O
ATOM   2598  N   GLY R   4       3.221 207.517   1.599  1.00 12.51      C    N
ATOM   2599  CA  GLY R   4       4.176 206.738   2.388  1.00 15.18      C    C
ATOM   2600  C   GLY R   4       4.242 205.299   1.961  1.00 15.52      C    C
ATOM   2601  O   GLY R   4       4.310 205.002   0.871  1.00 18.20      C    O
ATOM   2602  N   ASN R   5       4.235 204.365   2.892  1.00 13.91      C    N
ATOM   2603  CA  ASN R   5       4.324 202.926   2.605  1.00 12.29      C    C
ATOM   2604  CB  ASN R   5       5.750 202.556   2.159  1.00  7.98      C    C
ATOM   2605  CG  ASN R   5       6.830 203.122   3.067  1.00  9.64      C    C
ATOM   2606  OD1 ASN R   5       6.555 203.636   4.155  1.00  7.98      C    O
ATOM   2607  ND2 ASN R   5       8.076 203.035   2.617  1.00  7.60      C    N
ATOM   2608  C   ASN R   5       3.876 202.069   3.797  1.00 13.11      C    C
ATOM   2609  O   ASN R   5       3.567 202.596   4.869  1.00 14.76      C    O
ATOM   2610  N   SER R   6       3.835 200.750   3.598  1.00 13.83      C    N
ATOM   2611  CA  SER R   6       3.445 199.794   4.643  1.00 14.48      C    C
ATOM   2612  CB  SER R   6       3.325 198.388   4.058  1.00 17.31      C    C
ATOM   2613  OG  SER R   6       4.502 198.012   3.365  1.00 21.18      C    O
ATOM   2614  C   SER R   6       4.385 199.766   5.859  1.00 12.69      C    C
ATOM   2615  O   SER R   6       3.952 199.386   6.948  1.00 13.49      C    O
ATOM   2616  N   ASN R   7       5.646 200.153   5.665  1.00  8.75      C    N
ATOM   2617  CA  ASN R   7       6.592 200.307   6.778  1.00  8.99      C    C
ATOM   2618  CB  ASN R   7       8.027 200.439   6.242  1.00 11.28      C    C
ATOM   2619  CG  ASN R   7       9.083 200.415   7.343  1.00 12.09      C    C
ATOM   2620  OD1 ASN R   7       8.864 199.869   8.428  1.00  7.87      C    O
ATOM   2621  ND2 ASN R   7      10.242 200.996   7.062  1.00  8.58      C    N
ATOM   2622  C   ASN R   7       6.199 201.511   7.647  1.00  7.59      C    C
ATOM   2623  O   ASN R   7       6.751 202.610   7.518  1.00  7.68      C    O
ATOM   2624  N   ARG R   8       5.218 201.288   8.521  1.00  8.69      C    N
ATOM   2625  CA  ARG R   8       4.650 202.329   9.377  1.00 10.29      C    C
ATOM   2626  CB  ARG R   8       3.711 203.230   8.568  1.00 14.41      C    C
ATOM   2627  CG  ARG R   8       3.337 204.542   9.247  1.00 13.60      C    C
ATOM   2628  CD  ARG R   8       2.024 205.102   8.719  1.00 13.91      C    C
ATOM   2629  NE  ARG R   8       2.048 205.337   7.278  1.00 15.27      C    N
ATOM   2630  CZ  ARG R   8       1.005 205.749   6.549  1.00 14.17      C    C
ATOM   2631  NH1 ARG R   8      -0.179 205.986   7.114  1.00 12.05      C    N
ATOM   2632  NH2 ARG R   8       1.150 205.928   5.241  1.00 16.34      C    N
ATOM   2633  C   ARG R   8       3.876 201.682  10.524  1.00 10.78      C    C
ATOM   2634  O   ARG R   8       3.066 200.778  10.295  1.00 10.61      C    O
ATOM   2635  N   PHE R   9       4.129 202.142  11.749  1.00 10.72      C    N
ATOM   2636  CA  PHE R   9       3.445 201.646  12.949  1.00 11.61      C    C
ATOM   2637  CB  PHE R   9       4.333 200.646  13.698  1.00 11.32      C    C
ATOM   2638  CG  PHE R   9       4.720 199.444  12.878  1.00 13.48      C    C
ATOM   2639  CD1 PHE R   9       3.886 198.333  12.808  1.00 10.19      C    C
ATOM   2640  CE1 PHE R   9       4.237 197.225  12.049  1.00 11.29      C    C
ATOM   2641  CZ  PHE R   9       5.437 197.216  11.348  1.00 10.52      C    C
ATOM   2642  CE2 PHE R   9       6.277 198.322  11.408  1.00 12.66      C    C
ATOM   2643  CD2 PHE R   9       5.915 199.427  12.165  1.00 13.52      C    C
ATOM   2644  C   PHE R   9       3.087 202.806  13.876  1.00 12.71      C    C
ATOM   2645  O   PHE R   9       3.820 203.797  13.948  1.00 14.38      C    O
ATOM   2646  N   LYS R  10       1.965 202.678  14.576  1.00 13.89      C    N
ATOM   2647  CA  LYS R  10       1.499 203.707  15.516  1.00 14.89      C    C
ATOM   2648  CB  LYS R  10       0.036 203.468  15.903  1.00 17.23      C    C
ATOM   2649  CG  LYS R  10      -0.945 203.587  14.751  1.00 19.04      C    C
ATOM   2650  CD  LYS R  10      -2.376 203.374  15.223  1.00 25.82      C    C
ATOM   2651  CE  LYS R  10      -3.371 203.589  14.098  1.00 29.12      C    C
ATOM   2652  NZ  LYS R  10      -4.777 203.383  14.555  1.00 34.47      C    N
ATOM   2653  C   LYS R  10       2.365 203.728  16.769  1.00 14.90      C    C
ATOM   2654  O   LYS R  10       2.922 204.767  17.131  1.00 16.08      C    O
ATOM   2655  N   THR R  11       2.476 202.568  17.418  1.00 14.32      C    N
ATOM   2656  CA  THR R  11       3.265 202.399  18.639  1.00 12.66      C    C
ATOM   2657  CB  THR R  11       2.425 201.757  19.759  1.00 12.34      C    C
ATOM   2658  OG1 THR R  11       1.920 200.488  19.321  1.00 11.28      C    O
ATOM   2659  CG2 THR R  11       1.259 202.658  20.135  1.00 13.79      C    C
ATOM   2660  C   THR R  11       4.501 201.530  18.386  1.00 12.39      C    C
ATOM   2661  O   THR R  11       4.576 200.823  17.378  1.00 13.04      C    O
ATOM   2662  N   ILE R  12       5.457 201.597  19.311  1.00 11.68      C    N
ATOM   2663  CA  ILE R  12       6.688 200.792  19.244  1.00 12.35      C    C
ATOM   2664  CB  ILE R  12       7.765 201.309  20.249  1.00 14.62      C    C
ATOM   2665  CG1 ILE R  12       9.168 200.778  19.908  1.00 15.74      C    C
ATOM   2666  CD1 ILE R  12       9.722 201.257  18.585  1.00 13.17      C    C
ATOM   2667  CG2 ILE R  12       7.403 200.964  21.688  1.00 14.09      C    C
ATOM   2668  C   ILE R  12       6.429 199.287  19.435  1.00 13.51      C    C
ATOM   2669  O   ILE R  12       7.190 198.462  18.922  1.00 14.29      C    O
ATOM   2670  N   GLU R  13       5.365 198.934  20.158  1.00 11.29      C    N
ATOM   2671  CA  GLU R  13       4.989 197.530  20.378  1.00 11.38      C    C
ATOM   2672  CB  GLU R  13       3.860 197.404  21.411  1.00  8.40      C    C
ATOM   2673  CG  GLU R  13       4.248 197.775  22.840  1.00 10.61      C    C
ATOM   2674  CD  GLU R  13       3.923 199.210  23.209  1.00 13.53      C    C
ATOM   2675  OE1 GLU R  13       4.090 200.107  22.354  1.00 16.80      C    O
ATOM   2676  OE2 GLU R  13       3.503 199.458  24.360  1.00 18.58      C    O
ATOM   2677  C   GLU R  13       4.565 196.834  19.079  1.00 12.08      C    C
ATOM   2678  O   GLU R  13       4.893 195.663  18.868  1.00 12.29      C    O
ATOM   2679  N   GLU R  14       3.829 197.553  18.230  1.00 12.89      C    N
ATOM   2680  CA  GLU R  14       3.404 197.039  16.921  1.00 14.46      C    C
ATOM   2681  CB  GLU R  14       2.366 197.968  16.281  1.00 19.98      C    C
ATOM   2682  CG  GLU R  14       1.044 198.068  17.028  1.00 31.69      C    C
ATOM   2683  CD  GLU R  14       0.216 196.794  16.948  1.00 36.44      C    C
ATOM   2684  OE1 GLU R  14       0.065 196.231  15.828  1.00 38.32      C    O
ATOM   2685  OE2 GLU R  14      -0.291 196.322  18.001  1.00 41.01      C    O
ATOM   2686  C   GLU R  14       4.579 196.842  15.956  1.00 14.73      C    C
ATOM   2687  O   GLU R  14       4.568 195.909  15.154  1.00 16.99      C    O
ATOM   2688  N   CYS R  15       5.576 197.726  16.040  1.00 13.34      C    N
ATOM   2689  CA  CYS R  15       6.771 197.646  15.194  1.00 12.79      C    C
ATOM   2690  CB  CYS R  15       7.587 198.940  15.293  1.00  8.57      C    C
ATOM   2691  SG  CYS R  15       9.003 199.023  14.171  1.00 15.96      C    S
ATOM   2692  C   CYS R  15       7.665 196.446  15.533  1.00 13.65      C    C
ATOM   2693  O   CYS R  15       8.179 195.782  14.634  1.00 12.49      C    O
ATOM   2694  N   ARG R  16       7.845 196.188  16.832  1.00 12.79      C    N
ATOM   2695  CA  ARG R  16       8.699 195.088  17.300  1.00 11.14      C    C
ATOM   2696  CB  ARG R  16       9.028 195.244  18.787  1.00 11.86      C    C
ATOM   2697  CG  ARG R  16       9.949 196.415  19.090  1.00 19.97      C    C
ATOM   2698  CD  ARG R  16      10.198 196.555  20.585  1.00 21.76      C    C
ATOM   2699  NE  ARG R  16      10.972 195.434  21.128  1.00 21.86      C    N
ATOM   2700  CZ  ARG R  16      12.297 195.273  20.996  1.00 19.07      C    C
ATOM   2701  NH1 ARG R  16      13.043 196.151  20.319  1.00 18.32      C    N
ATOM   2702  NH2 ARG R  16      12.876 194.207  21.540  1.00 19.80      C    N
ATOM   2703  C   ARG R  16       8.084 193.710  17.048  1.00 11.17      C    C
ATOM   2704  O   ARG R  16       8.765 192.814  16.546  1.00 12.65      C    O
ATOM   2705  N   ARG R  17       6.810 193.543  17.399  1.00 10.04      C    N
ATOM   2706  CA  ARG R  17       6.108 192.259  17.210  1.00 12.52      C    C
ATOM   2707  CB  ARG R  17       4.715 192.285  17.863  1.00  8.23      C    C
ATOM   2708  CG  ARG R  17       4.726 192.110  19.374  1.00  7.02      C    C
ATOM   2709  CD  ARG R  17       3.345 191.765  19.914  1.00  8.38      C    C
ATOM   2710  NE  ARG R  17       2.436 192.910  19.898  1.00 10.69      C    N
ATOM   2711  CZ  ARG R  17       2.356 193.860  20.837  1.00 11.20      C    C
ATOM   2712  NH1 ARG R  17       3.137 193.837  21.920  1.00 12.13      C    N
ATOM   2713  NH2 ARG R  17       1.475 194.848  20.694  1.00 11.71      C    N
ATOM   2714  C   ARG R  17       5.984 191.839  15.739  1.00 14.68      C    C
ATOM   2715  O   ARG R  17       6.081 190.645  15.431  1.00 15.12      C    O
ATOM   2716  N   THR R  18       5.767 192.809  14.854  1.00 17.56      C    N
ATOM   2717  CA  THR R  18       5.633 192.544  13.420  1.00 16.46      C    C
ATOM   2718  CB  THR R  18       5.012 193.752  12.681  1.00 14.63      C    C
ATOM   2719  OG1 THR R  18       3.773 194.111  13.305  1.00 15.99      C    O
ATOM   2720  CG2 THR R  18       4.760 193.429  11.207  1.00  9.89      C    C
ATOM   2721  C   THR R  18       6.975 192.183  12.768  1.00 15.41      C    C
ATOM   2722  O   THR R  18       7.057 191.199  12.031  1.00 16.22      C    O
ATOM   2723  N   CYS R  19       8.006 192.981  13.053  1.00 14.39      C    N
ATOM   2724  CA  CYS R  19       9.314 192.849  12.392  1.00 15.53      C    C
ATOM   2725  CB  CYS R  19       9.901 194.233  12.113  1.00 13.74      C    C
ATOM   2726  SG  CYS R  19       8.855 195.298  11.088  1.00 14.75      C    S
ATOM   2727  C   CYS R  19      10.319 192.019  13.188  1.00 17.78      C    C
ATOM   2728  O   CYS R  19      10.833 191.022  12.679  1.00 19.26      C    O
ATOM   2729  N   ILE R  20      10.595 192.431  14.424  1.00 18.15      C    N
ATOM   2730  CA  ILE R  20      11.648 191.803  15.249  1.00 18.97      C    C
ATOM   2731  CB  ILE R  20      12.126 192.742  16.389  1.00 17.44      C    C
ATOM   2732  CG1 ILE R  20      12.706 194.039  15.816  1.00 16.24      C    C
ATOM   2733  CD1 ILE R  20      12.762 195.190  16.801  1.00 16.85      C    C
ATOM   2734  CG2 ILE R  20      13.173 192.050  17.257  1.00 18.66      C    C
ATOM   2735  C   ILE R  20      11.177 190.459  15.807  1.00 19.87      C    C
ATOM   2736  O   ILE R  20      11.705 189.410  15.425  1.00 19.00      C    O
ATOM   2737  N   GLY R  21      10.193 190.492  16.703  1.00 23.66      C    N
ATOM   2738  CA  GLY R  21       9.671 189.287  17.364  1.00 27.46      C    C
ATOM   2739  C   GLY R  21       8.920 189.577  18.645  1.00 30.24      C    C
ATOM   2740  O   GLY R  21       8.411 188.657  19.284  1.00 34.43      C    O
ATOM   2741  OXT GLY R  21       8.790 190.726  19.068  1.00 33.56      C    O
TER    2742      GLY R  21
ATOM   2743  N   ALA S   1      16.665 228.249   7.849  1.00 36.07      A    N
ATOM   2744  CA  ALA S   1      16.679 228.743   9.264  1.00 34.95      A    C
ATOM   2745  CB  ALA S   1      17.486 230.043   9.393  1.00 20.07      A    C
ATOM   2746  C   ALA S   1      15.271 228.904   9.885  1.00 32.81      A    C
ATOM   2747  O   ALA S   1      14.985 228.270  10.904  1.00 34.90      A    O
ATOM   2748  N   PRO S   2      14.381 229.717   9.242  1.00 30.41      A    N
ATOM   2749  CA  PRO S   2      13.024 229.830   9.804  1.00 25.49      A    C
ATOM   2750  CB  PRO S   2      12.515 231.124   9.175  1.00 26.69      A    C
ATOM   2751  CG  PRO S   2      13.204 231.199   7.871  1.00 27.06      A    C
ATOM   2752  CD  PRO S   2      14.564 230.562   8.052  1.00 28.67      A    C
ATOM   2753  C   PRO S   2      12.124 228.654   9.408  1.00 23.82      A    C
ATOM   2754  O   PRO S   2      12.497 227.838   8.555  1.00 22.63      A    O
ATOM   2755  N   ARG S   3      10.947 228.592  10.022  1.00 21.73      A    N
ATOM   2756  CA  ARG S   3       9.986 227.518   9.772  1.00 19.58      A    C
ATOM   2757  CB  ARG S   3       8.973 227.418  10.919  1.00 16.38      A    C
ATOM   2758  CG  ARG S   3       9.580 226.971  12.246  1.00 14.54      A    C
ATOM   2759  CD  ARG S   3       8.660 227.232  13.436  1.00 18.39      A    C
ATOM   2760  NE  ARG S   3       7.505 226.326  13.455  1.00 19.52      A    N
ATOM   2761  CZ  ARG S   3       6.291 226.587  12.956  1.00 19.76      A    C
ATOM   2762  NH1 ARG S   3       6.004 227.741  12.345  1.00 19.71      A    N
ATOM   2763  NH2 ARG S   3       5.341 225.659  13.061  1.00 19.68      A    N
ATOM   2764  C   ARG S   3       9.255 227.714   8.448  1.00 19.91      A    C
ATOM   2765  O   ARG S   3       9.277 226.835   7.584  1.00 21.44      A    O
ATOM   2766  N   ARG S   4       8.625 228.880   8.293  1.00 17.77      A    N
ATOM   2767  CA  ARG S   4       7.819 229.210   7.108  1.00 17.32      A    C
ATOM   2768  CB  ARG S   4       6.571 229.988   7.507  1.00 17.04      A    C
ATOM   2769  CG  ARG S   4       5.598 229.229   8.403  1.00 21.07      A    C
ATOM   2770  CD  ARG S   4       4.840 228.147   7.654  1.00 24.66      A    C
ATOM   2771  NE  ARG S   4       3.977 227.342   8.528  1.00 33.13      A    N
ATOM   2772  CZ  ARG S   4       4.397 226.370   9.344  1.00 39.05      A    C
ATOM   2773  NH1 ARG S   4       5.694 226.042   9.424  1.00 43.49      A    N
ATOM   2774  NH2 ARG S   4       3.524 225.719  10.098  1.00 42.12      A    N
ATOM   2775  C   ARG S   4       8.613 230.013   6.081  1.00 16.60      A    C
ATOM   2776  O   ARG S   4       9.650 230.612   6.397  1.00 15.62      A    O
ATOM   2777  N   LYS S   5       8.123 230.009   4.842  1.00 16.56      A    N
ATOM   2778  CA  LYS S   5       8.768 230.706   3.713  1.00 16.47      A    C
ATOM   2779  CB  LYS S   5       8.277 230.129   2.379  1.00 18.96      A    C
ATOM   2780  CG  LYS S   5       8.584 228.651   2.181  1.00 21.21      A    C
ATOM   2781  CD  LYS S   5       8.119 228.175   0.817  1.00 26.00      A    C
ATOM   2782  CE  LYS S   5       8.353 226.682   0.629  1.00 31.68      A    C
ATOM   2783  NZ  LYS S   5       9.797 226.314   0.641  1.00 35.48      A    N
ATOM   2784  C   LYS S   5       8.568 232.224   3.722  1.00 13.65      A    C
ATOM   2785  O   LYS S   5       9.345 232.951   3.099  1.00 14.01      A    O
ATOM   2786  N   LEU S   6       7.522 232.701   4.402  1.00 11.86      A    N
ATOM   2787  CA  LEU S   6       7.251 234.143   4.515  1.00 10.15      A    C
ATOM   2788  CB  LEU S   6       5.835 234.389   5.067  1.00 12.70      A    C
ATOM   2789  CG  LEU S   6       5.482 233.936   6.495  1.00 15.65      A    C
ATOM   2790  CD1 LEU S   6       5.765 235.017   7.542  1.00 17.41      A    C
ATOM   2791  CD2 LEU S   6       4.023 233.509   6.582  1.00 11.08      A    C
ATOM   2792  C   LEU S   6       8.277 234.918   5.354  1.00  7.81      A    C
ATOM   2793  O   LEU S   6       8.469 236.117   5.137  1.00  8.59      A    O
ATOM   2794  N   CYS S   7       8.925 234.239   6.302  1.00  8.04      A    N
ATOM   2795  CA  CYS S   7       9.856 234.885   7.238  1.00  7.70      A    C
ATOM   2796  CB  CYS S   7      10.183 233.938   8.398  1.00  7.03      A    C
ATOM   2797  SG  CYS S   7       8.731 233.373   9.315  1.00 14.70      A    S
ATOM   2798  C   CYS S   7      11.162 235.388   6.606  1.00  9.03      A    C
ATOM   2799  O   CYS S   7      11.737 236.367   7.086  1.00 10.07      A    O
ATOM   2800  N   ILE S   8      11.622 234.726   5.543  1.00  8.81      A    N
ATOM   2801  CA  ILE S   8      12.870 235.122   4.853  1.00 10.78      A    C
ATOM   2802  CB  ILE S   8      13.461 233.973   3.989  1.00 14.64      A    C
ATOM   2803  CG1 ILE S   8      12.530 233.566   2.836  1.00 11.77      A    C
ATOM   2804  CD1 ILE S   8      13.252 232.917   1.677  1.00 11.23      A    C
ATOM   2805  CG2 ILE S   8      13.779 232.765   4.857  1.00 19.68      A    C
ATOM   2806  C   ILE S   8      12.771 236.404   4.003  1.00 10.25      A    C
ATOM   2807  O   ILE S   8      13.803 236.915   3.554  1.00 10.60      A    O
ATOM   2808  N   LEU S   9      11.557 236.907   3.774  1.00 10.79      A    N
ATOM   2809  CA  LEU S   9      11.348 238.123   2.970  1.00 12.79      A    C
ATOM   2810  CB  LEU S   9       9.853 238.345   2.700  1.00 12.82      A    C
ATOM   2811  CG  LEU S   9       9.121 237.289   1.861  1.00 12.75      A    C
ATOM   2812  CD1 LEU S   9       7.615 237.503   1.923  1.00 13.78      A    C
ATOM   2813  CD2 LEU S   9       9.606 237.304   0.416  1.00 11.18      A    C
ATOM   2814  C   LEU S   9      11.924 239.374   3.635  1.00 15.99      A    C
ATOM   2815  O   LEU S   9      12.034 239.448   4.864  1.00 16.77      A    O
ATOM   2816  N   HIS S  10      12.299 240.350   2.801  1.00 16.67      A    N
ATOM   2817  CA  HIS S  10      12.871 241.613   3.265  1.00 18.59      A    C
ATOM   2818  CB  HIS S  10      13.569 242.333   2.107  1.00 28.53      A    C
ATOM   2819  CG  HIS S  10      14.460 243.463   2.540  1.00 36.08      A    C
ATOM   2820  ND1 HIS S  10      13.987 244.757   2.685  1.00 44.00      A    N
ATOM   2821  CE1 HIS S  10      14.988 245.532   3.086  1.00 40.30      A    C
ATOM   2822  NE2 HIS S  10      16.077 244.797   3.191  1.00 36.49      A    N
ATOM   2823  CD2 HIS S  10      15.779 243.507   2.862  1.00 42.25      A    C
ATOM   2824  C   HIS S  10      11.788 242.508   3.871  1.00 17.92      A    C
ATOM   2825  O   HIS S  10      10.616 242.412   3.502  1.00 18.59      A    O
ATOM   2826  N   ALA S  11      12.189 243.386   4.797  1.00 15.72      A    N
ATOM   2827  CA  ALA S  11      11.264 244.317   5.439  1.00 16.08      A    C
ATOM   2828  CB  ALA S  11      11.925 244.965   6.648  1.00 19.50      A    C
ATOM   2829  C   ALA S  11      10.784 245.400   4.470  1.00 14.13      A    C
ATOM   2830  O   ALA S  11      11.585 245.930   3.689  1.00 14.11      A    O
ATOM   2831  N   ASN S  12       9.490 245.699   4.510  1.00 11.48      A    N
ATOM   2832  CA  ASN S  12       8.867 246.672   3.610  1.00 12.90      A    C
ATOM   2833  CB  ASN S  12       8.443 245.982   2.300  1.00 16.35      A    C
ATOM   2834  CG  ASN S  12       7.911 246.953   1.265  1.00 15.95      A    C
ATOM   2835  OD1 ASN S  12       8.301 248.121   1.214  1.00 15.35      A    O
ATOM   2836  ND2 ASN S  12       7.018 246.463   0.413  1.00 15.64      A    N
ATOM   2837  C   ASN S  12       7.656 247.336   4.287  1.00 13.65      A    C
ATOM   2838  O   ASN S  12       6.626 246.682   4.471  1.00 13.99      A    O
ATOM   2839  N   PRO S  13       7.783 248.625   4.685  1.00 13.23      A    N
ATOM   2840  CA  PRO S  13       6.638 249.351   5.254  1.00 12.82      A    C
ATOM   2841  CB  PRO S  13       7.230 250.708   5.648  1.00 12.58      A    C
ATOM   2842  CG  PRO S  13       8.687 250.458   5.812  1.00 14.71      A    C
ATOM   2843  CD  PRO S  13       9.032 249.399   4.807  1.00 13.38      A    C
ATOM   2844  C   PRO S  13       5.473 249.537   4.272  1.00 12.61      A    C
ATOM   2845  O   PRO S  13       4.329 249.226   4.622  1.00 16.45      A    O
ATOM   2846  N   GLY S  14       5.773 250.032   3.073  1.00 11.66      A    N
ATOM   2847  CA  GLY S  14       4.775 250.227   2.017  1.00 12.25      A    C
ATOM   2848  C   GLY S  14       4.802 251.623   1.430  1.00 14.97      A    C
ATOM   2849  O   GLY S  14       5.862 252.249   1.342  1.00 13.46      A    O
ATOM   2850  N   ARG S  15       3.622 252.118   1.035  1.00 16.89      A    N
ATOM   2851  CA  ARG S  15       3.464 253.439   0.411  1.00 18.42      A    C
ATOM   2852  CB  ARG S  15       3.084 253.276  -1.066  1.00 20.40      A    C
ATOM   2853  CG  ARG S  15       1.687 252.721  -1.321  1.00 20.22      A    C
ATOM   2854  CD  ARG S  15       1.513 252.258  -2.763  1.00 19.81      A    C
ATOM   2855  NE  ARG S  15       0.162 251.784  -3.035  1.00 20.43      A    N
ATOM   2856  CZ  ARG S  15      -0.331 250.591  -2.675  1.00 18.98      A    C
ATOM   2857  NH1 ARG S  15       0.409 249.701  -2.010  1.00 21.68      A    N
ATOM   2858  NH2 ARG S  15      -1.590 250.284  -2.991  1.00 12.85      A    N
ATOM   2859  C   ARG S  15       2.465 254.373   1.116  1.00 19.22      A    C
ATOM   2860  O   ARG S  15       2.137 255.442   0.587  1.00 20.89      A    O
ATOM   2861  N   CYS S  16       1.990 253.983   2.307  1.00 17.78      A    N
ATOM   2862  CA  CYS S  16       1.041 254.792   3.091  1.00 16.47      A    C
ATOM   2863  CB  CYS S  16      -0.069 253.908   3.681  1.00 14.74      A    C
ATOM   2864  SG  CYS S  16      -1.398 253.518   2.520  1.00 16.11      A    S
ATOM   2865  C   CYS S  16       1.746 255.574   4.195  1.00 15.20      A    C
ATOM   2866  O   CYS S  16       2.876 255.256   4.573  1.00 14.07      A    O
ATOM   2867  N   TYR S  17       1.057 256.590   4.711  1.00 15.88      A    N
ATOM   2868  CA  TYR S  17       1.610 257.504   5.719  1.00 17.91      A    C
ATOM   2869  CB  TYR S  17       1.008 258.901   5.551  1.00 23.34      A    C
ATOM   2870  CG  TYR S  17       1.179 259.481   4.155  1.00 27.89      A    C
ATOM   2871  CD1 TYR S  17       2.366 260.108   3.810  1.00 34.74      A    C
ATOM   2872  CE1 TYR S  17       2.556 260.653   2.541  1.00 37.74      A    C
ATOM   2873  CZ  TYR S  17       1.517 260.558   1.613  1.00 38.38      A    C
ATOM   2874  OH  TYR S  17       1.666 261.104   0.355  1.00 44.62      A    O
ATOM   2875  CE2 TYR S  17       0.320 259.944   1.938  1.00 35.12      A    C
ATOM   2876  CD2 TYR S  17       0.154 259.408   3.208  1.00 29.00      A    C
ATOM   2877  C   TYR S  17       1.392 257.043   7.173  1.00 17.28      A    C
ATOM   2878  O   TYR S  17       1.918 257.668   8.100  1.00 18.52      A    O
ATOM   2879  N   ASP S  18       0.632 255.964   7.379  1.00 17.26      A    N
ATOM   2880  CA  ASP S  18       0.308 255.469   8.722  1.00 16.37      A    C
ATOM   2881  CB  ASP S  18      -0.879 254.492   8.658  1.00 14.92      A    C
ATOM   2882  CG  ASP S  18      -1.485 254.196  10.033  1.00 15.95      A    C
ATOM   2883  OD1 ASP S  18      -1.215 254.925  11.011  1.00 14.78      A    O
ATOM   2884  OD2 ASP S  18      -2.254 253.213  10.124  1.00 20.01      A    O
ATOM   2885  C   ASP S  18       1.509 254.785   9.363  1.00 17.70      A    C
ATOM   2886  O   ASP S  18       2.156 253.944   8.727  1.00 17.29      A    O
ATOM   2887  N   ALA S  19       1.797 255.142  10.617  1.00 18.41      A    N
ATOM   2888  CA  ALA S  19       2.905 254.558  11.379  1.00 19.42      A    C
ATOM   2889  CB  ALA S  19       3.683 255.666  12.087  1.00 20.11      A    C
ATOM   2890  C   ALA S  19       2.376 253.530  12.382  1.00 20.25      A    C
ATOM   2891  O   ALA S  19       2.083 253.872  13.535  1.00 21.44      A    O
ATOM   2892  N   ILE S  20       2.242 252.290  11.923  1.00 16.62      A    N
ATOM   2893  CA  ILE S  20       1.743 251.183  12.740  1.00 16.29      A    C
ATOM   2894  CB  ILE S  20       0.853 250.216  11.925  1.00 15.50      A    C
ATOM   2895  CG1 ILE S  20      -0.186 250.989  11.096  1.00 10.36      A    C
ATOM   2896  CD1 ILE S  20      -1.173 250.109  10.350  1.00 10.82      A    C
ATOM   2897  CG2 ILE S  20       0.149 249.215  12.843  1.00 18.14      A    C
ATOM   2898  C   ILE S  20       2.949 250.420  13.300  1.00 18.57      A    C
ATOM   2899  O   ILE S  20       3.805 249.987  12.515  1.00 18.54      A    O
ATOM   2900  N   PRO S  21       3.039 250.264  14.641  1.00 19.67      A    N
ATOM   2901  CA  PRO S  21       4.080 249.399  15.211  1.00 18.42      A    C
ATOM   2902  CB  PRO S  21       3.919 249.591  16.723  1.00 18.33      A    C
ATOM   2903  CG  PRO S  21       3.249 250.910  16.874  1.00 20.64      A    C
ATOM   2904  CD  PRO S  21       2.345 251.037  15.691  1.00 19.50      A    C
ATOM   2905  C   PRO S  21       3.897 247.924  14.828  1.00 16.72      A    C
ATOM   2906  O   PRO S  21       2.799 247.379  14.993  1.00 18.42      A    O
ATOM   2907  N   ALA S  22       4.951 247.302  14.309  1.00 14.01      A    N
ATOM   2908  CA  ALA S  22       4.908 245.903  13.878  1.00 11.73      A    C
ATOM   2909  CB  ALA S  22       4.167 245.790  12.554  1.00 12.92      A    C
ATOM   2910  C   ALA S  22       6.306 245.306  13.755  1.00 10.91      A    C
ATOM   2911  O   ALA S  22       7.230 245.973  13.273  1.00 10.70      A    O
ATOM   2912  N   PHE S  23       6.455 244.052  14.182  1.00 10.81      A    N
ATOM   2913  CA  PHE S  23       7.741 243.352  14.183  1.00  9.57      A    C
ATOM   2914  CB  PHE S  23       7.846 242.448  15.413  1.00 12.02      A    C
ATOM   2915  CG  PHE S  23       7.688 243.177  16.716  1.00 12.07      A    C
ATOM   2916  CD1 PHE S  23       8.778 243.788  17.328  1.00 12.81      A    C
ATOM   2917  CE1 PHE S  23       8.629 244.464  18.534  1.00 14.12      A    C
ATOM   2918  CZ  PHE S  23       7.381 244.536  19.141  1.00 13.34      A    C
ATOM   2919  CE2 PHE S  23       6.284 243.929  18.540  1.00 12.92      A    C
ATOM   2920  CD2 PHE S  23       6.438 243.255  17.339  1.00 11.73      A    C
ATOM   2921  C   PHE S  23       7.933 242.517  12.919  1.00 10.29      A    C
ATOM   2922  O   PHE S  23       6.993 242.322  12.141  1.00 11.48      A    O
ATOM   2923  N   TYR S  24       9.158 242.032  12.726  1.00  9.06      A    N
ATOM   2924  CA  TYR S  24       9.499 241.167  11.588  1.00 10.17      A    C
ATOM   2925  CB  TYR S  24       9.721 242.000  10.320  1.00 10.08      A    C
ATOM   2926  CG  TYR S  24      10.958 242.897  10.357  1.00 10.55      A    C
ATOM   2927  CD1 TYR S  24      10.943 244.104  11.008  1.00 12.53      A    C
ATOM   2928  CE1 TYR S  24      12.087 244.932  11.066  1.00  7.28      A    C
ATOM   2929  CZ  TYR S  24      13.242 244.512  10.421  1.00 11.06      A    C
ATOM   2930  OH  TYR S  24      14.365 245.306  10.455  1.00 12.76      A    O
ATOM   2931  CE2 TYR S  24      13.273 243.301   9.750  1.00  8.76      A    C
ATOM   2932  CD2 TYR S  24      12.140 242.501   9.718  1.00 11.01      A    C
ATOM   2933  C   TYR S  24      10.736 240.319  11.883  1.00 10.33      A    C
ATOM   2934  O   TYR S  24      11.600 240.718  12.668  1.00 10.59      A    O
ATOM   2935  N   TYR S  25      10.810 239.150  11.244  1.00  9.75      A    N
ATOM   2936  CA  TYR S  25      11.938 238.234  11.405  1.00 10.29      A    C
ATOM   2937  CB  TYR S  25      11.491 236.782  11.186  1.00  8.54      A    C
ATOM   2938  CG  TYR S  25      12.601 235.762  11.351  1.00 12.73      A    C
ATOM   2939  CD1 TYR S  25      13.023 235.360  12.625  1.00 13.67      A    C
ATOM   2940  CE1 TYR S  25      14.039 234.424  12.783  1.00 15.64      A    C
ATOM   2941  CZ  TYR S  25      14.651 233.885  11.658  1.00 17.58      A    C
ATOM   2942  OH  TYR S  25      15.656 232.958  11.812  1.00 16.99      A    O
ATOM   2943  CE2 TYR S  25      14.252 234.262  10.386  1.00 16.19      A    C
ATOM   2944  CD2 TYR S  25      13.234 235.197  10.241  1.00 14.28      A    C
ATOM   2945  C   TYR S  25      13.063 238.591  10.430  1.00 12.68      A    C
ATOM   2946  O   TYR S  25      12.906 238.441   9.216  1.00 14.43      A    O
ATOM   2947  N   ASN S  26      14.188 239.061  10.973  1.00 13.00      A    N
ATOM   2948  CA  ASN S  26      15.378 239.353  10.178  1.00 14.79      A    C
ATOM   2949  CB  ASN S  26      16.276 240.362  10.905  1.00 16.77      A    C
ATOM   2950  CG  ASN S  26      17.245 241.085   9.977  1.00 15.40      A    C
ATOM   2951  OD1 ASN S  26      17.614 240.583   8.917  1.00 22.01      A    O
ATOM   2952  ND2 ASN S  26      17.663 242.281  10.388  1.00 20.49      A    N
ATOM   2953  C   ASN S  26      16.146 238.060   9.914  1.00 17.79      A    C
ATOM   2954  O   ASN S  26      16.417 237.298  10.846  1.00 17.78      A    O
ATOM   2955  N   GLN S  27      16.492 237.814   8.652  1.00 19.03      A    N
ATOM   2956  CA  GLN S  27      17.195 236.586   8.241  1.00 21.01      A    C
ATOM   2957  CB  GLN S  27      17.074 236.376   6.722  1.00 22.04      A    C
ATOM   2958  CG  GLN S  27      17.737 235.125   6.148  1.00 27.68      A    C
ATOM   2959  CD  GLN S  27      16.968 233.839   6.421  1.00 28.64      A    C
ATOM   2960  OE1 GLN S  27      16.171 233.759   7.370  1.00 31.33      A    O
ATOM   2961  NE2 GLN S  27      17.205 232.832   5.599  1.00 27.24      A    N
ATOM   2962  C   GLN S  27      18.659 236.583   8.681  1.00 21.37      A    C
ATOM   2963  O   GLN S  27      19.168 235.556   9.117  1.00 22.71      A    O
ATOM   2964  N   ALA S  28      19.326 237.731   8.561  1.00 21.63      A    N
ATOM   2965  CA  ALA S  28      20.740 237.866   8.927  1.00 25.18      A    C
ATOM   2966  CB  ALA S  28      21.308 239.174   8.393  1.00 20.09      A    C
ATOM   2967  C   ALA S  28      20.960 237.763  10.431  1.00 26.33      A    C
ATOM   2968  O   ALA S  28      21.747 236.936  10.900  1.00 26.25      A    O
ATOM   2969  N   ALA S  29      20.233 238.593  11.182  1.00 26.78      A    N
ATOM   2970  CA  ALA S  29      20.365 238.654  12.640  1.00 25.04      A    C
ATOM   2971  CB  ALA S  29      19.899 240.010  13.159  1.00 19.91      A    C
ATOM   2972  C   ALA S  29      19.622 237.536  13.395  1.00 23.71      A    C
ATOM   2973  O   ALA S  29      19.917 237.294  14.565  1.00 24.33      A    O
ATOM   2974  N   LYS S  30      18.664 236.887  12.726  1.00 21.87      A    N
ATOM   2975  CA  LYS S  30      17.847 235.803  13.304  1.00 21.71      A    C
ATOM   2976  CB  LYS S  30      18.714 234.591  13.712  1.00 24.29      A    C
ATOM   2977  CG  LYS S  30      19.638 234.084  12.614  1.00 25.17      A    C
ATOM   2978  CD  LYS S  30      20.319 232.800  13.036  1.00 25.92      A    C
ATOM   2979  CE  LYS S  30      21.215 232.248  11.945  1.00 27.48      A    C
ATOM   2980  NZ  LYS S  30      21.870 230.974  12.333  1.00 30.36      A    N
ATOM   2981  C   LYS S  30      17.000 236.277  14.492  1.00 20.64      A    C
ATOM   2982  O   LYS S  30      16.673 235.526  15.416  1.00 20.33      A    O
ATOM   2983  OXT LYS S  30      16.611 237.443  14.561  1.00 29.92           O
TER    2984      LYS S  30
ATOM   2985  N   ALA T   1      23.639 246.089  17.165  1.00 32.54      B    N
ATOM   2986  CA  ALA T   1      22.287 245.553  17.354  1.00 24.42      B    C
ATOM   2987  CB  ALA T   1      21.857 245.708  18.823  1.00 26.97      B    C
ATOM   2988  C   ALA T   1      21.284 246.244  16.437  1.00 21.01      B    C
ATOM   2989  O   ALA T   1      21.179 247.474  16.453  1.00 22.62      B    O
ATOM   2990  N   CYS T   2      20.538 245.455  15.662  1.00 15.96      B    N
ATOM   2991  CA  CYS T   2      19.556 245.993  14.718  1.00 16.56      B    C
ATOM   2992  CB  CYS T   2      19.232 244.975  13.628  1.00 15.68      B    C
ATOM   2993  SG  CYS T   2      20.649 244.583  12.552  1.00 18.70      B    S
ATOM   2994  C   CYS T   2      18.278 246.412  15.453  1.00 19.28      B    C
ATOM   2995  O   CYS T   2      17.305 245.656  15.532  1.00 21.28      B    O
ATOM   2996  N   GLU T   3      18.291 247.640  15.973  1.00 19.76      B    N
ATOM   2997  CA  GLU T   3      17.144 248.208  16.688  1.00 24.72      B    C
ATOM   2998  CB  GLU T   3      17.567 249.337  17.622  1.00 35.20      B    C
ATOM   2999  CG  GLU T   3      18.604 248.924  18.667  1.00 64.27      B    C
ATOM   3000  CD  GLU T   3      18.911 250.044  19.677  1.00 80.32      B    C
ATOM   3001  OE1 GLU T   3      18.898 251.210  19.289  1.00 68.98      B    O
ATOM   3002  OE2 GLU T   3      19.022 249.656  20.883  1.00 69.51      B    O
ATOM   3003  C   GLU T   3      16.087 248.734  15.708  1.00 25.45      B    C
ATOM   3004  O   GLU T   3      16.423 249.180  14.620  1.00 19.44      B    O
ATOM   3005  N   ALA T   4      14.816 248.637  16.124  1.00 31.44      B    N
ATOM   3006  CA  ALA T   4      13.670 249.064  15.361  1.00 32.94      B    C
ATOM   3007  CB  ALA T   4      12.378 248.371  15.647  1.00 23.73      B    C
ATOM   3008  C   ALA T   4      13.587 250.600  15.258  1.00 23.35      B    C
ATOM   3009  O   ALA T   4      13.863 251.216  16.234  1.00 29.25      B    O
ATOM   3010  N   PHE T   5      13.109 251.127  14.147  1.00 25.97      B    N
ATOM   3011  CA  PHE T   5      12.858 252.579  13.986  1.00 24.14      B    C
ATOM   3012  CB  PHE T   5      14.204 253.295  13.712  1.00 21.25      B    C
ATOM   3013  CG  PHE T   5      14.795 253.021  12.350  1.00 17.54      B    C
ATOM   3014  CD1 PHE T   5      15.459 251.827  12.094  1.00 12.86      B    C
ATOM   3015  CE1 PHE T   5      15.987 251.568  10.836  1.00 14.79      B    C
ATOM   3016  CZ  PHE T   5      15.840 252.490   9.813  1.00 18.20      B    C
ATOM   3017  CE2 PHE T   5      15.172 253.690  10.053  1.00 17.71      B    C
ATOM   3018  CD2 PHE T   5      14.650 253.940  11.311  1.00 18.74      B    C
ATOM   3019  C   PHE T   5      11.833 252.862  12.881  1.00 16.33      B    C
ATOM   3020  O   PHE T   5      11.712 252.125  11.952  1.00 23.30      B    O
ATOM   3021  N   ASP T   6      11.159 253.992  13.079  1.00 25.45      B    N
ATOM   3022  CA  ASP T   6      10.095 254.431  12.151  1.00 25.45      B    C
ATOM   3023  CB  ASP T   6       8.991 255.167  12.932  1.00 40.94      B    C
ATOM   3024  CG  ASP T   6       8.306 254.322  13.979  1.00 35.49      B    C
ATOM   3025  OD1 ASP T   6       8.542 253.116  14.006  1.00 40.49      B    O
ATOM   3026  OD2 ASP T   6       7.670 254.881  14.785  1.00 55.10      B    O
ATOM   3027  C   ASP T   6      10.675 255.282  11.029  1.00 16.79      B    C
ATOM   3028  O   ASP T   6      10.855 256.501  11.215  1.00 17.43      B    O
ATOM   3029  N   ALA T   7      10.950 254.692   9.880  1.00 14.87      B    N
ATOM   3030  CA  ALA T   7      11.472 255.407   8.713  1.00 13.36      B    C
ATOM   3031  CB  ALA T   7      12.179 254.414   7.770  1.00 22.82      B    C
ATOM   3032  C   ALA T   7      10.330 256.116   7.985  1.00 14.15      B    C
ATOM   3033  O   ALA T   7       9.274 255.534   7.760  1.00 17.48      B    O
ATOM   3034  N   ALA T   8      10.592 257.363   7.592  1.00 11.32      B    N
ATOM   3035  CA  ALA T   8       9.599 258.182   6.906  1.00  9.71      B    C
ATOM   3036  CB  ALA T   8       9.941 259.666   7.032  1.00 19.70      B    C
ATOM   3037  C   ALA T   8       9.495 257.790   5.425  1.00 10.36      B    C
ATOM   3038  O   ALA T   8       8.424 257.605   4.879  1.00 13.53      B    O
ATOM   3039  OXT ALA T   8      10.518 257.609   4.742  1.00 31.10           O
TER    3040      ALA T   8
ATOM   3041  N   GLY U   1       0.237 250.609   7.311  1.00  7.81      C    N
ATOM   3042  CA  GLY U   1      -0.907 251.288   6.642  1.00  8.83      C    C
ATOM   3043  C   GLY U   1      -1.449 250.483   5.477  1.00 10.62      C    C
ATOM   3044  O   GLY U   1      -2.584 250.006   5.516  1.00 12.56      C    O
ATOM   3045  N   CYS U   2      -0.626 250.338   4.438  1.00 10.32      C    N
ATOM   3046  CA  CYS U   2      -0.998 249.600   3.225  1.00  9.84      C    C
ATOM   3047  CB  CYS U   2      -1.745 250.523   2.257  1.00 10.24      C    C
ATOM   3048  SG  CYS U   2      -0.739 251.856   1.560  1.00 14.41      C    S
ATOM   3049  C   CYS U   2       0.221 249.006   2.532  1.00 12.22      C    C
ATOM   3050  O   CYS U   2       1.355 249.434   2.767  1.00 13.27      C    O
ATOM   3051  N   GLY U   3      -0.020 248.021   1.666  1.00 13.39      C    N
ATOM   3052  CA  GLY U   3       1.039 247.369   0.899  1.00 12.84      C    C
ATOM   3053  C   GLY U   3       1.902 246.467   1.762  1.00 12.53      C    C
ATOM   3054  O   GLY U   3       1.382 245.685   2.564  1.00 11.89      C    O
ATOM   3055  N   GLY U   4       3.222 246.577   1.600  1.00 12.49      C    N
ATOM   3056  CA  GLY U   4       4.175 245.794   2.388  1.00 15.28      C    C
ATOM   3057  C   GLY U   4       4.243 244.350   1.939  1.00 15.51      C    C
ATOM   3058  O   GLY U   4       4.309 244.067   0.799  1.00 18.14      C    O
ATOM   3059  N   ASN U   5       4.232 243.426   2.889  1.00 13.97      C    N
ATOM   3060  CA  ASN U   5       4.323 241.987   2.605  1.00 12.25      C    C
ATOM   3061  CB  ASN U   5       5.749 241.616   2.157  1.00  7.97      C    C
ATOM   3062  CG  ASN U   5       6.833 242.183   3.067  1.00  9.62      C    C
ATOM   3063  OD1 ASN U   5       6.555 242.696   4.155  1.00  7.98      C    O
ATOM   3064  ND2 ASN U   5       8.076 242.096   2.617  1.00  7.60      C    N
ATOM   3065  C   ASN U   5       3.877 241.126   3.796  1.00 13.10      C    C
ATOM   3066  O   ASN U   5       3.567 241.656   4.869  1.00 14.74      C    O
ATOM   3067  N   SER U   6       3.835 239.809   3.595  1.00 13.79      C    N
ATOM   3068  CA  SER U   6       3.445 238.855   4.642  1.00 14.42      C    C
ATOM   3069  CB  SER U   6       3.324 237.447   4.060  1.00 17.28      C    C
ATOM   3070  OG  SER U   6       4.501 237.074   3.365  1.00 21.25      C    O
ATOM   3071  C   SER U   6       4.381 238.825   5.858  1.00 12.59      C    C
ATOM   3072  O   SER U   6       3.953 238.446   6.947  1.00 13.50      C    O
ATOM   3073  N   ASN U   7       5.646 239.214   5.666  1.00  8.76      C    N
ATOM   3074  CA  ASN U   7       6.591 239.368   6.778  1.00  8.96      C    C
ATOM   3075  CB  ASN U   7       8.030 239.502   6.243  1.00 11.30      C    C
ATOM   3076  CG  ASN U   7       9.081 239.474   7.343  1.00 12.05      C    C
ATOM   3077  OD1 ASN U   7       8.864 238.929   8.428  1.00  7.87      C    O
ATOM   3078  ND2 ASN U   7      10.242 240.057   7.061  1.00  8.59      C    N
ATOM   3079  C   ASN U   7       6.200 240.571   7.647  1.00  7.62      C    C
ATOM   3080  O   ASN U   7       6.751 241.669   7.517  1.00  7.69      C    O
ATOM   3081  N   ARG U   8       5.218 240.345   8.521  1.00  8.67      C    N
ATOM   3082  CA  ARG U   8       4.649 241.389   9.378  1.00 10.29      C    C
ATOM   3083  CB  ARG U   8       3.708 242.290   8.565  1.00 14.37      C    C
ATOM   3084  CG  ARG U   8       3.336 243.600   9.251  1.00 13.66      C    C
ATOM   3085  CD  ARG U   8       2.024 244.163   8.721  1.00 13.88      C    C
ATOM   3086  NE  ARG U   8       2.049 244.396   7.278  1.00 15.32      C    N
ATOM   3087  CZ  ARG U   8       1.007 244.810   6.549  1.00 14.17      C    C
ATOM   3088  NH1 ARG U   8      -0.180 245.046   7.112  1.00 12.02      C    N
ATOM   3089  NH2 ARG U   8       1.150 244.987   5.240  1.00 16.30      C    N
ATOM   3090  C   ARG U   8       3.876 240.741  10.525  1.00 10.77      C    C
ATOM   3091  O   ARG U   8       3.065 239.838  10.294  1.00 10.60      C    O
ATOM   3092  N   PHE U   9       4.130 241.202  11.749  1.00 10.74      C    N
ATOM   3093  CA  PHE U   9       3.444 240.707  12.950  1.00 11.59      C    C
ATOM   3094  CB  PHE U   9       4.331 239.705  13.698  1.00 11.34      C    C
ATOM   3095  CG  PHE U   9       4.718 238.504  12.879  1.00 13.47      C    C
ATOM   3096  CD1 PHE U   9       3.886 237.394  12.807  1.00 10.21      C    C
ATOM   3097  CE1 PHE U   9       4.237 236.285  12.048  1.00 11.32      C    C
ATOM   3098  CZ  PHE U   9       5.436 236.278  11.347  1.00 10.52      C    C
ATOM   3099  CE2 PHE U   9       6.278 237.382  11.409  1.00 12.69      C    C
ATOM   3100  CD2 PHE U   9       5.916 238.486  12.165  1.00 13.54      C    C
ATOM   3101  C   PHE U   9       3.088 241.865  13.877  1.00 12.69      C    C
ATOM   3102  O   PHE U   9       3.820 242.855  13.947  1.00 14.36      C    O
ATOM   3103  N   LYS U  10       1.965 241.738  14.580  1.00 13.88      C    N
ATOM   3104  CA  LYS U  10       1.498 242.767  15.516  1.00 15.00      C    C
ATOM   3105  CB  LYS U  10       0.034 242.527  15.906  1.00 17.17      C    C
ATOM   3106  CG  LYS U  10      -0.944 242.646  14.750  1.00 19.07      C    C
ATOM   3107  CD  LYS U  10      -2.378 242.438  15.225  1.00 25.97      C    C
ATOM   3108  CE  LYS U  10      -3.373 242.644  14.091  1.00 29.09      C    C
ATOM   3109  NZ  LYS U  10      -4.781 242.435  14.560  1.00 34.38      C    N
ATOM   3110  C   LYS U  10       2.365 242.787  16.769  1.00 14.93      C    C
ATOM   3111  O   LYS U  10       2.924 243.828  17.130  1.00 16.11      C    O
ATOM   3112  N   THR U  11       2.474 241.627  17.418  1.00 14.30      C    N
ATOM   3113  CA  THR U  11       3.266 241.459  18.639  1.00 12.67      C    C
ATOM   3114  CB  THR U  11       2.423 240.817  19.761  1.00 12.37      C    C
ATOM   3115  OG1 THR U  11       1.919 239.549  19.322  1.00 11.26      C    O
ATOM   3116  CG2 THR U  11       1.256 241.719  20.134  1.00 13.78      C    C
ATOM   3117  C   THR U  11       4.498 240.590  18.387  1.00 12.37      C    C
ATOM   3118  O   THR U  11       4.578 239.883  17.378  1.00 13.04      C    O
ATOM   3119  N   ILE U  12       5.456 240.657  19.312  1.00 11.66      C    N
ATOM   3120  CA  ILE U  12       6.688 239.851  19.243  1.00 12.34      C    C
ATOM   3121  CB  ILE U  12       7.764 240.371  20.246  1.00 14.62      C    C
ATOM   3122  CG1 ILE U  12       9.167 239.838  19.910  1.00 15.82      C    C
ATOM   3123  CD1 ILE U  12       9.720 240.315  18.585  1.00 13.20      C    C
ATOM   3124  CG2 ILE U  12       7.406 240.024  21.687  1.00 14.03      C    C
ATOM   3125  C   ILE U  12       6.430 238.347  19.435  1.00 13.48      C    C
ATOM   3126  O   ILE U  12       7.188 237.521  18.923  1.00 14.26      C    O
ATOM   3127  N   GLU U  13       5.366 237.994  20.158  1.00 11.29      C    N
ATOM   3128  CA  GLU U  13       4.989 236.589  20.378  1.00 11.43      C    C
ATOM   3129  CB  GLU U  13       3.861 236.464  21.411  1.00  8.39      C    C
ATOM   3130  CG  GLU U  13       4.249 236.835  22.839  1.00 10.59      C    C
ATOM   3131  CD  GLU U  13       3.924 238.269  23.212  1.00 13.54      C    C
ATOM   3132  OE1 GLU U  13       4.090 239.167  22.352  1.00 16.78      C    O
ATOM   3133  OE2 GLU U  13       3.503 238.515  24.360  1.00 18.64      C    O
ATOM   3134  C   GLU U  13       4.565 235.891  19.081  1.00 12.14      C    C
ATOM   3135  O   GLU U  13       4.893 234.722  18.868  1.00 12.29      C    O
ATOM   3136  N   GLU U  14       3.830 236.613  18.231  1.00 12.89      C    N
ATOM   3137  CA  GLU U  14       3.404 236.100  16.923  1.00 14.42      C    C
ATOM   3138  CB  GLU U  14       2.364 237.033  16.286  1.00 19.99      C    C
ATOM   3139  CG  GLU U  14       1.038 237.117  17.031  1.00 31.32      C    C
ATOM   3140  CD  GLU U  14       0.213 235.835  16.946  1.00 36.52      C    C
ATOM   3141  OE1 GLU U  14       0.063 235.294  15.827  1.00 38.44      C    O
ATOM   3142  OE2 GLU U  14      -0.290 235.386  18.003  1.00 40.87      C    O
ATOM   3143  C   GLU U  14       4.577 235.904  15.955  1.00 14.79      C    C
ATOM   3144  O   GLU U  14       4.571 234.968  15.153  1.00 17.01      C    O
ATOM   3145  N   CYS U  15       5.578 236.785  16.038  1.00 13.33      C    N
ATOM   3146  CA  CYS U  15       6.771 236.704  15.193  1.00 12.80      C    C
ATOM   3147  CB  CYS U  15       7.587 238.000  15.293  1.00  8.57      C    C
ATOM   3148  SG  CYS U  15       9.003 238.083  14.171  1.00 15.97      C    S
ATOM   3149  C   CYS U  15       7.663 235.504  15.534  1.00 13.65      C    C
ATOM   3150  O   CYS U  15       8.179 234.843  14.633  1.00 12.48      C    O
ATOM   3151  N   ARG U  16       7.848 235.248  16.831  1.00 12.80      C    N
ATOM   3152  CA  ARG U  16       8.698 234.148  17.302  1.00 11.15      C    C
ATOM   3153  CB  ARG U  16       9.028 234.304  18.790  1.00 11.88      C    C
ATOM   3154  CG  ARG U  16       9.945 235.476  19.093  1.00 19.90      C    C
ATOM   3155  CD  ARG U  16      10.198 235.611  20.582  1.00 21.85      C    C
ATOM   3156  NE  ARG U  16      10.973 234.497  21.127  1.00 21.88      C    N
ATOM   3157  CZ  ARG U  16      12.297 234.331  20.995  1.00 19.07      C    C
ATOM   3158  NH1 ARG U  16      13.044 235.209  20.325  1.00 18.34      C    N
ATOM   3159  NH2 ARG U  16      12.883 233.270  21.541  1.00 19.81      C    N
ATOM   3160  C   ARG U  16       8.082 232.770  17.048  1.00 11.28      C    C
ATOM   3161  O   ARG U  16       8.766 231.874  16.545  1.00 12.68      C    O
ATOM   3162  N   ARG U  17       6.808 232.603  17.399  1.00 10.05      C    N
ATOM   3163  CA  ARG U  17       6.108 231.319  17.212  1.00 12.47      C    C
ATOM   3164  CB  ARG U  17       4.714 231.344  17.863  1.00  8.24      C    C
ATOM   3165  CG  ARG U  17       4.727 231.171  19.374  1.00  7.01      C    C
ATOM   3166  CD  ARG U  17       3.346 230.825  19.914  1.00  8.38      C    C
ATOM   3167  NE  ARG U  17       2.436 231.969  19.898  1.00 10.70      C    N
ATOM   3168  CZ  ARG U  17       2.356 232.919  20.834  1.00 11.18      C    C
ATOM   3169  NH1 ARG U  17       3.137 232.898  21.920  1.00 12.17      C    N
ATOM   3170  NH2 ARG U  17       1.475 233.906  20.694  1.00 11.66      C    N
ATOM   3171  C   ARG U  17       5.984 230.897  15.747  1.00 14.65      C    C
ATOM   3172  O   ARG U  17       6.082 229.708  15.430  1.00 15.07      C    O
ATOM   3173  N   THR U  18       5.766 231.868  14.856  1.00 17.54      C    N
ATOM   3174  CA  THR U  18       5.636 231.607  13.423  1.00 16.43      C    C
ATOM   3175  CB  THR U  18       5.013 232.811  12.679  1.00 14.59      C    C
ATOM   3176  OG1 THR U  18       3.773 233.171  13.302  1.00 16.04      C    O
ATOM   3177  CG2 THR U  18       4.760 232.490  11.207  1.00  9.91      C    C
ATOM   3178  C   THR U  18       6.979 231.242  12.765  1.00 15.52      C    C
ATOM   3179  O   THR U  18       7.060 230.259  12.031  1.00 16.16      C    O
ATOM   3180  N   CYS U  19       8.006 232.042  13.052  1.00 14.40      C    N
ATOM   3181  CA  CYS U  19       9.317 231.912  12.392  1.00 15.56      C    C
ATOM   3182  CB  CYS U  19       9.900 233.293  12.111  1.00 13.84      C    C
ATOM   3183  SG  CYS U  19       8.856 234.358  11.089  1.00 14.73      C    S
ATOM   3184  C   CYS U  19      10.322 231.078  13.188  1.00 17.61      C    C
ATOM   3185  O   CYS U  19      10.833 230.079  12.679  1.00 19.23      C    O
ATOM   3186  N   ILE U  20      10.595 231.488  14.427  1.00 18.20      C    N
ATOM   3187  CA  ILE U  20      11.648 230.867  15.253  1.00 18.93      C    C
ATOM   3188  CB  ILE U  20      12.127 231.800  16.385  1.00 17.42      C    C
ATOM   3189  CG1 ILE U  20      12.704 233.102  15.811  1.00 16.30      C    C
ATOM   3190  CD1 ILE U  20      12.765 234.246  16.801  1.00 16.91      C    C
ATOM   3191  CG2 ILE U  20      13.174 231.111  17.256  1.00 18.54      C    C
ATOM   3192  C   ILE U  20      11.179 229.520  15.809  1.00 19.84      C    C
ATOM   3193  O   ILE U  20      11.705 228.469  15.426  1.00 18.92      C    O
ATOM   3194  N   GLY U  21      10.190 229.550  16.703  1.00 23.75      C    N
ATOM   3195  CA  GLY U  21       9.674 228.348  17.365  1.00 27.65      C    C
ATOM   3196  C   GLY U  21       8.913 228.639  18.637  1.00 30.04      C    C
ATOM   3197  O   GLY U  21       8.417 227.713  19.287  1.00 34.53      C    O
ATOM   3198  OXT GLY U  21       8.791 229.782  19.071  1.00 33.40      C    O
END
