# Supplementary material for: Supercell refinement: a cautionary tale
Source: Acta Crystallogr D Struct Biol. 2019 Aug 28;75(Pt 9):852–60. doi: 10.1107/S2059798319011082 (PMC6719663; doi:10.1107/S2059798319011082)
Supplement: Supplementary file 3 [file d-75-00852-sup3.zip › 2018_m15_o0p0_n_refmac1.pdb]

HEADER    ----                                    06-JUL-18   xxxx              
COMPND    ---                                                                   
REMARK   3
REMARK   3 REFINEMENT.
REMARK   3   PROGRAM     : REFMAC 5.8.0189  
REMARK   3   AUTHORS     : MURSHUDOV,SKUBAK,LEBEDEV,PANNU,
REMARK   3                 STEINER,NICHOLLS,WINN,LONG,VAGIN
REMARK   3
REMARK   3    REFINEMENT TARGET : MAXIMUM LIKELIHOOD
REMARK   3
REMARK   3  DATA USED IN REFINEMENT.
REMARK   3   RESOLUTION RANGE HIGH (ANGSTROMS) :   1.00
REMARK   3   RESOLUTION RANGE LOW  (ANGSTROMS) : 136.71
REMARK   3   DATA CUTOFF            (SIGMA(F)) : NONE
REMARK   3   COMPLETENESS FOR RANGE        (%) :  71.49
REMARK   3   NUMBER OF REFLECTIONS             :  172938
REMARK   3
REMARK   3  FIT TO DATA USED IN REFINEMENT.
REMARK   3   CROSS-VALIDATION METHOD          : THROUGHOUT
REMARK   3   FREE R VALUE TEST SET SELECTION  : RANDOM
REMARK   3   R VALUE     (WORKING + TEST SET) : 0.01842
REMARK   3   R VALUE            (WORKING SET) :  0.01838
REMARK   3   FREE R VALUE                     :  0.01919
REMARK   3   FREE R VALUE TEST SET SIZE   (%) :  5.0
REMARK   3   FREE R VALUE TEST SET COUNT      :  9094
REMARK   3
REMARK   3  FIT IN THE HIGHEST RESOLUTION BIN.
REMARK   3   TOTAL NUMBER OF BINS USED           :      20
REMARK   3   BIN RESOLUTION RANGE HIGH           :    1.000
REMARK   3   BIN RESOLUTION RANGE LOW            :    1.026
REMARK   3   REFLECTION IN BIN     (WORKING SET) :    12490
REMARK   3   BIN COMPLETENESS (WORKING+TEST) (%) :    71.35
REMARK   3   BIN R VALUE           (WORKING SET) :    0.060
REMARK   3   BIN FREE R VALUE SET COUNT          :      701
REMARK   3   BIN FREE R VALUE                    :    0.058
REMARK   3
REMARK   3  NUMBER OF NON-HYDROGEN ATOMS USED IN REFINEMENT.
REMARK   3   ALL ATOMS                :     3178
REMARK   3
REMARK   3  B VALUES.
REMARK   3   FROM WILSON PLOT           (A**2) : NULL
REMARK   3   MEAN B VALUE      (OVERALL, A**2) :  18.224
REMARK   3   OVERALL ANISOTROPIC B VALUE.
REMARK   3    B11 (A**2) :     0.00
REMARK   3    B22 (A**2) :    -0.00
REMARK   3    B33 (A**2) :    -0.00
REMARK   3    B12 (A**2) :     0.00
REMARK   3    B13 (A**2) :    -0.00
REMARK   3    B23 (A**2) :     0.00
REMARK   3
REMARK   3  ESTIMATED OVERALL COORDINATE ERROR.
REMARK   3   ESU BASED ON R VALUE                            (A):   0.003
REMARK   3   ESU BASED ON FREE R VALUE                       (A):   0.003
REMARK   3   ESU BASED ON MAXIMUM LIKELIHOOD                 (A):   0.005
REMARK   3   ESU FOR B VALUES BASED ON MAXIMUM LIKELIHOOD (A**2):   0.115
REMARK   3
REMARK   3 CORRELATION COEFFICIENTS.
REMARK   3   CORRELATION COEFFICIENT FO-FC      :   1.000
REMARK   3   CORRELATION COEFFICIENT FO-FC FREE :   1.000
REMARK   3
REMARK   3  RMS DEVIATIONS FROM IDEAL VALUES        COUNT    RMS    WEIGHT
REMARK   3   BOND LENGTHS REFINED ATOMS        (A):  3241 ; 0.008 ; 0.019
REMARK   3   BOND ANGLES REFINED ATOMS   (DEGREES):  4354 ; 0.921 ; 1.959
REMARK   3   TORSION ANGLES, PERIOD 1    (DEGREES):   392 ; 2.691 ; 5.000
REMARK   3   TORSION ANGLES, PERIOD 2    (DEGREES):   161 ;19.077 ;21.739
REMARK   3   TORSION ANGLES, PERIOD 3    (DEGREES):   504 ;11.024 ;15.000
REMARK   3   TORSION ANGLES, PERIOD 4    (DEGREES):    42 ; 9.718 ;15.000
REMARK   3   CHIRAL-CENTER RESTRAINTS       (A**3):   434 ; 0.049 ; 0.200
REMARK   3   GENERAL PLANES REFINED ATOMS      (A):  2583 ; 0.005 ; 0.021
REMARK   3
REMARK   3  ISOTROPIC THERMAL FACTOR RESTRAINTS.     COUNT   RMS    WEIGHT
REMARK   3   MAIN-CHAIN BOND REFINED ATOMS  (A**2):  1631 ; 2.227 ; 1.612
REMARK   3   MAIN-CHAIN ANGLE REFINED ATOMS (A**2):  2002 ; 3.247 ; 2.407
REMARK   3   SIDE-CHAIN BOND REFINED ATOMS  (A**2):  1610 ; 5.061 ; 1.941
REMARK   3   LONG RANGE B REFINED ATOMS (A**2)    :  9288 ; 7.502 ;29.254
REMARK   3
REMARK   3  NCS RESTRAINTS STATISTICS
REMARK   3   NUMBER OF NCS GROUPS : NULL
REMARK   3
REMARK   3  TWIN DETAILS
REMARK   3   NUMBER OF TWIN DOMAINS  : NULL
REMARK   3
REMARK   3
REMARK   3  TLS DETAILS
REMARK   3   NUMBER OF TLS GROUPS  : NULL
REMARK   3
REMARK   3
REMARK   3  BULK SOLVENT MODELLING.
REMARK   3   METHOD USED :  MASK
REMARK   3   PARAMETERS FOR MASK CALCULATION
REMARK   3   VDW PROBE RADIUS   :   1.20
REMARK   3   ION PROBE RADIUS   :   0.80
REMARK   3   SHRINKAGE RADIUS   :   0.80
REMARK   3
REMARK   3  OTHER REFINEMENT REMARKS:
REMARK   3  U VALUES      : REFINED INDIVIDUALLY
REMARK   3
SSBOND   1 CYS A    7    CYS C   19
SSBOND   2 CYS A   16    CYS C    2
SSBOND   3 CYS D    7    CYS F   19
SSBOND   4 CYS D   16    CYS F    2
SSBOND   5 CYS G    7    CYS I   19
SSBOND   6 CYS G   16    CYS I    2
SSBOND   7 CYS J    7    CYS L   19
SSBOND   8 CYS J   16    CYS L    2
SSBOND   9 CYS M    7    CYS O   19
SSBOND  10 CYS M   16    CYS O    2
SSBOND  11 CYS P    7    CYS R   19
SSBOND  12 CYS P   16    CYS R    2
SSBOND  13 CYS S    7    CYS U   19
SSBOND  14 CYS S   16    CYS U    2
CRYST1   73.530  273.420   23.150  90.00  90.00  90.00 P 21 21 21               
SCALE1      0.013600  0.000000  0.000000        0.00000                         
SCALE2     -0.000000  0.003657  0.000000        0.00000                         
SCALE3      0.000000 -0.000000  0.043197        0.00000                         
ATOM      1  N   ALA A   1      16.671  -6.112   7.850  1.00 36.21      A    N
ATOM      2  CA  ALA A   1      16.679  -5.616   9.265  1.00 35.37      A    C
ATOM      3  CB  ALA A   1      17.485  -4.316   9.394  1.00 20.02      A    C
ATOM      4  C   ALA A   1      15.268  -5.460   9.879  1.00 33.40      A    C
ATOM      5  O   ALA A   1      14.987  -6.084  10.896  1.00 34.92      A    O
ATOM      6  N   PRO A   2      14.383  -4.648   9.251  1.00 30.40      A    N
ATOM      7  CA  PRO A   2      13.022  -4.535   9.797  1.00 25.58      A    C
ATOM      8  CB  PRO A   2      12.517  -3.235   9.178  1.00 26.59      A    C
ATOM      9  CG  PRO A   2      13.209  -3.161   7.866  1.00 27.34      A    C
ATOM     10  CD  PRO A   2      14.558  -3.801   8.057  1.00 28.43      A    C
ATOM     11  C   PRO A   2      12.122  -5.709   9.401  1.00 23.81      A    C
ATOM     12  O   PRO A   2      12.499  -6.524   8.556  1.00 22.65      A    O
ATOM     13  N   ARG A   3      10.951  -5.770  10.021  1.00 21.94      A    N
ATOM     14  CA  ARG A   3       9.986  -6.847   9.773  1.00 19.64      A    C
ATOM     15  CB  ARG A   3       8.974  -6.942  10.923  1.00 16.38      A    C
ATOM     16  CG  ARG A   3       9.579  -7.390  12.245  1.00 14.49      A    C
ATOM     17  CD  ARG A   3       8.662  -7.129  13.430  1.00 18.33      A    C
ATOM     18  NE  ARG A   3       7.503  -8.033  13.457  1.00 19.45      A    N
ATOM     19  CZ  ARG A   3       6.291  -7.775  12.952  1.00 19.91      A    C
ATOM     20  NH1 ARG A   3       6.001  -6.621  12.349  1.00 19.72      A    N
ATOM     21  NH2 ARG A   3       5.338  -8.698  13.063  1.00 19.67      A    N
ATOM     22  C   ARG A   3       9.254  -6.648   8.448  1.00 20.12      A    C
ATOM     23  O   ARG A   3       9.276  -7.523   7.581  1.00 21.51      A    O
ATOM     24  N   ARG A   4       8.625  -5.479   8.295  1.00 17.68      A    N
ATOM     25  CA  ARG A   4       7.824  -5.150   7.106  1.00 17.22      A    C
ATOM     26  CB  ARG A   4       6.570  -4.369   7.507  1.00 16.97      A    C
ATOM     27  CG  ARG A   4       5.604  -5.130   8.408  1.00 21.11      A    C
ATOM     28  CD  ARG A   4       4.842  -6.208   7.651  1.00 24.49      A    C
ATOM     29  NE  ARG A   4       3.987  -7.015   8.527  1.00 32.93      A    N
ATOM     30  CZ  ARG A   4       4.408  -7.984   9.347  1.00 38.79      A    C
ATOM     31  NH1 ARG A   4       5.696  -8.313   9.430  1.00 44.00      A    N
ATOM     32  NH2 ARG A   4       3.516  -8.637  10.084  1.00 41.47      A    N
ATOM     33  C   ARG A   4       8.616  -4.350   6.074  1.00 16.60      A    C
ATOM     34  O   ARG A   4       9.650  -3.747   6.396  1.00 15.59      A    O
ATOM     35  N   LYS A   5       8.123  -4.351   4.839  1.00 16.59      A    N
ATOM     36  CA  LYS A   5       8.769  -3.657   3.715  1.00 16.44      A    C
ATOM     37  CB  LYS A   5       8.274  -4.230   2.381  1.00 19.00      A    C
ATOM     38  CG  LYS A   5       8.588  -5.701   2.182  1.00 21.28      A    C
ATOM     39  CD  LYS A   5       8.118  -6.184   0.820  1.00 25.75      A    C
ATOM     40  CE  LYS A   5       8.356  -7.679   0.628  1.00 31.61      A    C
ATOM     41  NZ  LYS A   5       9.810  -8.025   0.645  1.00 35.12      A    N
ATOM     42  C   LYS A   5       8.567  -2.137   3.723  1.00 13.62      A    C
ATOM     43  O   LYS A   5       9.346  -1.410   3.101  1.00 14.01      A    O
ATOM     44  N   LEU A   6       7.522  -1.661   4.403  1.00 11.84      A    N
ATOM     45  CA  LEU A   6       7.251  -0.218   4.516  1.00 10.15      A    C
ATOM     46  CB  LEU A   6       5.834   0.028   5.066  1.00 12.76      A    C
ATOM     47  CG  LEU A   6       5.483  -0.423   6.496  1.00 15.71      A    C
ATOM     48  CD1 LEU A   6       5.761   0.657   7.542  1.00 17.44      A    C
ATOM     49  CD2 LEU A   6       4.022  -0.851   6.581  1.00 11.06      A    C
ATOM     50  C   LEU A   6       8.277   0.558   5.355  1.00  7.80      A    C
ATOM     51  O   LEU A   6       8.469   1.757   5.137  1.00  8.60      A    O
ATOM     52  N   CYS A   7       8.926  -0.120   6.303  1.00  8.03      A    N
ATOM     53  CA  CYS A   7       9.856   0.525   7.239  1.00  7.69      A    C
ATOM     54  CB  CYS A   7      10.182  -0.422   8.398  1.00  7.02      A    C
ATOM     55  SG  CYS A   7       8.730  -0.988   9.315  1.00 14.72      A    S
ATOM     56  C   CYS A   7      11.161   1.026   6.608  1.00  9.02      A    C
ATOM     57  O   CYS A   7      11.737   2.007   7.085  1.00 10.06      A    O
ATOM     58  N   ILE A   8      11.623   0.366   5.542  1.00  8.84      A    N
ATOM     59  CA  ILE A   8      12.869   0.762   4.854  1.00 10.76      A    C
ATOM     60  CB  ILE A   8      13.463  -0.386   3.990  1.00 14.68      A    C
ATOM     61  CG1 ILE A   8      12.532  -0.793   2.836  1.00 11.76      A    C
ATOM     62  CD1 ILE A   8      13.252  -1.443   1.679  1.00 11.25      A    C
ATOM     63  CG2 ILE A   8      13.780  -1.593   4.861  1.00 19.75      A    C
ATOM     64  C   ILE A   8      12.772   2.045   4.003  1.00 10.27      A    C
ATOM     65  O   ILE A   8      13.803   2.555   3.555  1.00 10.61      A    O
ATOM     66  N   LEU A   9      11.555   2.548   3.772  1.00 10.81      A    N
ATOM     67  CA  LEU A   9      11.348   3.764   2.971  1.00 12.77      A    C
ATOM     68  CB  LEU A   9       9.851   3.985   2.698  1.00 12.81      A    C
ATOM     69  CG  LEU A   9       9.122   2.928   1.860  1.00 12.75      A    C
ATOM     70  CD1 LEU A   9       7.616   3.142   1.925  1.00 13.74      A    C
ATOM     71  CD2 LEU A   9       9.606   2.946   0.416  1.00 11.21      A    C
ATOM     72  C   LEU A   9      11.927   5.016   3.632  1.00 16.01      A    C
ATOM     73  O   LEU A   9      12.034   5.089   4.861  1.00 16.74      A    O
ATOM     74  N   HIS A  10      12.298   5.991   2.801  1.00 16.71      A    N
ATOM     75  CA  HIS A  10      12.872   7.255   3.270  1.00 18.52      A    C
ATOM     76  CB  HIS A  10      13.571   7.973   2.112  1.00 28.52      A    C
ATOM     77  CG  HIS A  10      14.456   9.111   2.542  1.00 36.23      A    C
ATOM     78  ND1 HIS A  10      13.988  10.402   2.688  1.00 44.82      A    N
ATOM     79  CE1 HIS A  10      14.983  11.175   3.074  1.00 40.73      A    C
ATOM     80  NE2 HIS A  10      16.078  10.441   3.184  1.00 36.74      A    N
ATOM     81  CD2 HIS A  10      15.777   9.139   2.855  1.00 42.17      A    C
ATOM     82  C   HIS A  10      11.789   8.153   3.871  1.00 17.89      A    C
ATOM     83  O   HIS A  10      10.615   8.051   3.503  1.00 18.57      A    O
ATOM     84  N   ALA A  11      12.188   9.027   4.799  1.00 15.73      A    N
ATOM     85  CA  ALA A  11      11.267   9.960   5.444  1.00 16.14      A    C
ATOM     86  CB  ALA A  11      11.930  10.609   6.650  1.00 19.53      A    C
ATOM     87  C   ALA A  11      10.786  11.038   4.467  1.00 14.09      A    C
ATOM     88  O   ALA A  11      11.584  11.571   3.688  1.00 14.12      A    O
ATOM     89  N   ASN A  12       9.489  11.338   4.510  1.00 11.48      A    N
ATOM     90  CA  ASN A  12       8.866  12.313   3.612  1.00 12.92      A    C
ATOM     91  CB  ASN A  12       8.444  11.624   2.302  1.00 16.28      A    C
ATOM     92  CG  ASN A  12       7.907  12.593   1.263  1.00 15.92      A    C
ATOM     93  OD1 ASN A  12       8.300  13.760   1.214  1.00 15.34      A    O
ATOM     94  ND2 ASN A  12       7.019  12.104   0.410  1.00 15.65      A    N
ATOM     95  C   ASN A  12       7.657  12.977   4.286  1.00 13.70      A    C
ATOM     96  O   ASN A  12       6.625  12.322   4.470  1.00 13.97      A    O
ATOM     97  N   PRO A  13       7.783  14.266   4.684  1.00 13.22      A    N
ATOM     98  CA  PRO A  13       6.636  14.990   5.257  1.00 12.82      A    C
ATOM     99  CB  PRO A  13       7.230  16.349   5.648  1.00 12.58      A    C
ATOM    100  CG  PRO A  13       8.686  16.097   5.812  1.00 14.70      A    C
ATOM    101  CD  PRO A  13       9.030  15.040   4.809  1.00 13.32      A    C
ATOM    102  C   PRO A  13       5.473  15.175   4.273  1.00 12.66      A    C
ATOM    103  O   PRO A  13       4.327  14.864   4.621  1.00 16.43      A    O
ATOM    104  N   GLY A  14       5.772  15.672   3.073  1.00 11.66      A    N
ATOM    105  CA  GLY A  14       4.773  15.864   2.016  1.00 12.23      A    C
ATOM    106  C   GLY A  14       4.798  17.264   1.432  1.00 14.89      A    C
ATOM    107  O   GLY A  14       5.861  17.888   1.343  1.00 13.48      A    O
ATOM    108  N   ARG A  15       3.620  17.757   1.035  1.00 16.91      A    N
ATOM    109  CA  ARG A  15       3.465  19.082   0.413  1.00 18.51      A    C
ATOM    110  CB  ARG A  15       3.084  18.912  -1.068  1.00 20.43      A    C
ATOM    111  CG  ARG A  15       1.685  18.359  -1.324  1.00 20.10      A    C
ATOM    112  CD  ARG A  15       1.513  17.900  -2.760  1.00 19.77      A    C
ATOM    113  NE  ARG A  15       0.161  17.424  -3.028  1.00 20.43      A    N
ATOM    114  CZ  ARG A  15      -0.332  16.230  -2.678  1.00 18.94      A    C
ATOM    115  NH1 ARG A  15       0.408  15.340  -2.013  1.00 21.65      A    N
ATOM    116  NH2 ARG A  15      -1.589  15.922  -2.991  1.00 12.84      A    N
ATOM    117  C   ARG A  15       2.464  20.014   1.120  1.00 19.28      A    C
ATOM    118  O   ARG A  15       2.137  21.080   0.588  1.00 20.91      A    O
ATOM    119  N   CYS A  16       1.991  19.626   2.306  1.00 17.74      A    N
ATOM    120  CA  CYS A  16       1.039  20.431   3.085  1.00 16.44      A    C
ATOM    121  CB  CYS A  16      -0.068  19.549   3.681  1.00 14.68      A    C
ATOM    122  SG  CYS A  16      -1.398  19.158   2.520  1.00 16.12      A    S
ATOM    123  C   CYS A  16       1.745  21.216   4.194  1.00 15.19      A    C
ATOM    124  O   CYS A  16       2.875  20.896   4.573  1.00 14.06      A    O
ATOM    125  N   TYR A  17       1.056  22.230   4.711  1.00 15.82      A    N
ATOM    126  CA  TYR A  17       1.608  23.144   5.721  1.00 17.88      A    C
ATOM    127  CB  TYR A  17       1.009  24.544   5.551  1.00 23.36      A    C
ATOM    128  CG  TYR A  17       1.184  25.126   4.163  1.00 27.95      A    C
ATOM    129  CD1 TYR A  17       2.377  25.756   3.796  1.00 34.62      A    C
ATOM    130  CE1 TYR A  17       2.551  26.302   2.529  1.00 38.31      A    C
ATOM    131  CZ  TYR A  17       1.511  26.198   1.609  1.00 38.51      A    C
ATOM    132  OH  TYR A  17       1.670  26.744   0.354  1.00 45.03      A    O
ATOM    133  CE2 TYR A  17       0.318  25.583   1.944  1.00 35.30      A    C
ATOM    134  CD2 TYR A  17       0.166  25.050   3.215  1.00 29.30      A    C
ATOM    135  C   TYR A  17       1.393  22.684   7.171  1.00 17.25      A    C
ATOM    136  O   TYR A  17       1.918  23.307   8.099  1.00 18.57      A    O
ATOM    137  N   ASP A  18       0.631  21.603   7.377  1.00 17.27      A    N
ATOM    138  CA  ASP A  18       0.307  21.111   8.724  1.00 16.35      A    C
ATOM    139  CB  ASP A  18      -0.879  20.134   8.658  1.00 14.86      A    C
ATOM    140  CG  ASP A  18      -1.483  19.832  10.030  1.00 15.94      A    C
ATOM    141  OD1 ASP A  18      -1.216  20.564  11.011  1.00 14.78      A    O
ATOM    142  OD2 ASP A  18      -2.254  18.851  10.121  1.00 20.02      A    O
ATOM    143  C   ASP A  18       1.511  20.424   9.365  1.00 17.80      A    C
ATOM    144  O   ASP A  18       2.156  19.582   8.728  1.00 17.32      A    O
ATOM    145  N   ALA A  19       1.796  20.784  10.616  1.00 18.36      A    N
ATOM    146  CA  ALA A  19       2.906  20.201  11.380  1.00 19.32      A    C
ATOM    147  CB  ALA A  19       3.686  21.303  12.089  1.00 20.06      A    C
ATOM    148  C   ALA A  19       2.373  19.174  12.378  1.00 20.29      A    C
ATOM    149  O   ALA A  19       2.084  19.511  13.534  1.00 21.36      A    O
ATOM    150  N   ILE A  20       2.241  17.933  11.922  1.00 16.64      A    N
ATOM    151  CA  ILE A  20       1.744  16.824  12.739  1.00 16.25      A    C
ATOM    152  CB  ILE A  20       0.850  15.856  11.925  1.00 15.56      A    C
ATOM    153  CG1 ILE A  20      -0.187  16.628  11.096  1.00 10.32      A    C
ATOM    154  CD1 ILE A  20      -1.171  15.750  10.349  1.00 10.83      A    C
ATOM    155  CG2 ILE A  20       0.147  14.852  12.843  1.00 18.14      A    C
ATOM    156  C   ILE A  20       2.946  16.060  13.296  1.00 18.54      A    C
ATOM    157  O   ILE A  20       3.806  15.630  12.518  1.00 18.54      A    O
ATOM    158  N   PRO A  21       3.040  15.906  14.638  1.00 19.66      A    N
ATOM    159  CA  PRO A  21       4.081  15.043  15.205  1.00 18.38      A    C
ATOM    160  CB  PRO A  21       3.919  15.227  16.720  1.00 18.24      A    C
ATOM    161  CG  PRO A  21       3.246  16.545  16.873  1.00 20.70      A    C
ATOM    162  CD  PRO A  21       2.343  16.677  15.691  1.00 19.55      A    C
ATOM    163  C   PRO A  21       3.895  13.564  14.825  1.00 16.67      A    C
ATOM    164  O   PRO A  21       2.799  13.020  14.991  1.00 18.42      A    O
ATOM    165  N   ALA A  22       4.952  12.943  14.308  1.00 14.01      A    N
ATOM    166  CA  ALA A  22       4.907  11.542  13.877  1.00 11.72      A    C
ATOM    167  CB  ALA A  22       4.165  11.428  12.552  1.00 12.88      A    C
ATOM    168  C   ALA A  22       6.308  10.947  13.755  1.00 10.89      A    C
ATOM    169  O   ALA A  22       7.230  11.612  13.274  1.00 10.70      A    O
ATOM    170  N   PHE A  23       6.454   9.692  14.181  1.00 10.77      A    N
ATOM    171  CA  PHE A  23       7.740   8.992  14.183  1.00  9.54      A    C
ATOM    172  CB  PHE A  23       7.846   8.088  15.415  1.00 12.04      A    C
ATOM    173  CG  PHE A  23       7.687   8.818  16.718  1.00 12.06      A    C
ATOM    174  CD1 PHE A  23       8.774   9.431  17.330  1.00 12.86      A    C
ATOM    175  CE1 PHE A  23       8.628  10.105  18.535  1.00 14.16      A    C
ATOM    176  CZ  PHE A  23       7.381  10.176  19.143  1.00 13.33      A    C
ATOM    177  CE2 PHE A  23       6.286   9.569  18.541  1.00 12.96      A    C
ATOM    178  CD2 PHE A  23       6.439   8.897  17.337  1.00 11.70      A    C
ATOM    179  C   PHE A  23       7.933   8.158  12.918  1.00 10.29      A    C
ATOM    180  O   PHE A  23       6.992   7.961  12.140  1.00 11.49      A    O
ATOM    181  N   TYR A  24       9.159   7.672  12.725  1.00  9.05      A    N
ATOM    182  CA  TYR A  24       9.499   6.810  11.587  1.00 10.20      A    C
ATOM    183  CB  TYR A  24       9.724   7.652  10.322  1.00 10.03      A    C
ATOM    184  CG  TYR A  24      10.958   8.533  10.359  1.00  9.67      A    C
ATOM    185  CD1 TYR A  24      10.951   9.754  11.035  1.00 10.35      A    C
ATOM    186  CE1 TYR A  24      12.083  10.559  11.070  1.00  7.12      A    C
ATOM    187  CZ  TYR A  24      13.240  10.150  10.425  1.00 11.13      A    C
ATOM    188  OH  TYR A  24      14.363  10.945  10.456  1.00 12.78      A    O
ATOM    189  CE2 TYR A  24      13.273   8.942   9.750  1.00  8.76      A    C
ATOM    190  CD2 TYR A  24      12.139   8.141   9.717  1.00 10.87      A    C
ATOM    191  C   TYR A  24      10.734   5.957  11.881  1.00 10.40      A    C
ATOM    192  O   TYR A  24      11.600   6.357  12.668  1.00 10.56      A    O
ATOM    193  N   TYR A  25      10.810   4.790  11.244  1.00  9.77      A    N
ATOM    194  CA  TYR A  25      11.938   3.871  11.406  1.00 10.29      A    C
ATOM    195  CB  TYR A  25      11.492   2.423  11.185  1.00  8.51      A    C
ATOM    196  CG  TYR A  25      12.600   1.402  11.350  1.00 12.74      A    C
ATOM    197  CD1 TYR A  25      13.020   1.002  12.622  1.00 13.71      A    C
ATOM    198  CE1 TYR A  25      14.037   0.068  12.780  1.00 15.71      A    C
ATOM    199  CZ  TYR A  25      14.649  -0.478  11.660  1.00 17.56      A    C
ATOM    200  OH  TYR A  25      15.656  -1.402  11.813  1.00 17.01      A    O
ATOM    201  CE2 TYR A  25      14.252  -0.095  10.386  1.00 16.16      A    C
ATOM    202  CD2 TYR A  25      13.234   0.838  10.243  1.00 14.33      A    C
ATOM    203  C   TYR A  25      13.063   4.231  10.431  1.00 12.72      A    C
ATOM    204  O   TYR A  25      12.906   4.083   9.215  1.00 14.44      A    O
ATOM    205  N   ASN A  26      14.189   4.700  10.973  1.00 12.99      A    N
ATOM    206  CA  ASN A  26      15.381   4.995  10.176  1.00 14.80      A    C
ATOM    207  CB  ASN A  26      16.276   6.002  10.907  1.00 16.67      A    C
ATOM    208  CG  ASN A  26      17.244   6.728   9.980  1.00 15.42      A    C
ATOM    209  OD1 ASN A  26      17.613   6.222   8.915  1.00 22.03      A    O
ATOM    210  ND2 ASN A  26      17.665   7.920  10.388  1.00 20.52      A    N
ATOM    211  C   ASN A  26      16.146   3.699   9.910  1.00 17.87      A    C
ATOM    212  O   ASN A  26      16.418   2.938  10.843  1.00 17.77      A    O
ATOM    213  N   GLN A  27      16.493   3.452   8.647  1.00 19.06      A    N
ATOM    214  CA  GLN A  27      17.193   2.227   8.244  1.00 20.96      A    C
ATOM    215  CB  GLN A  27      17.078   2.023   6.723  1.00 22.05      A    C
ATOM    216  CG  GLN A  27      17.733   0.768   6.156  1.00 27.73      A    C
ATOM    217  CD  GLN A  27      16.964  -0.520   6.430  1.00 28.66      A    C
ATOM    218  OE1 GLN A  27      16.172  -0.600   7.366  1.00 31.27      A    O
ATOM    219  NE2 GLN A  27      17.207  -1.529   5.599  1.00 27.16      A    N
ATOM    220  C   GLN A  27      18.661   2.224   8.679  1.00 21.30      A    C
ATOM    221  O   GLN A  27      19.171   1.190   9.119  1.00 22.74      A    O
ATOM    222  N   ALA A  28      19.323   3.372   8.560  1.00 21.64      A    N
ATOM    223  CA  ALA A  28      20.739   3.505   8.921  1.00 25.25      A    C
ATOM    224  CB  ALA A  28      21.309   4.817   8.397  1.00 20.07      A    C
ATOM    225  C   ALA A  28      20.953   3.405  10.431  1.00 26.55      A    C
ATOM    226  O   ALA A  28      21.746   2.580  10.895  1.00 26.21      A    O
ATOM    227  N   ALA A  29      20.235   4.237  11.181  1.00 26.91      A    N
ATOM    228  CA  ALA A  29      20.368   4.296  12.644  1.00 24.98      A    C
ATOM    229  CB  ALA A  29      19.897   5.652  13.155  1.00 19.81      A    C
ATOM    230  C   ALA A  29      19.620   3.177  13.391  1.00 23.65      A    C
ATOM    231  O   ALA A  29      19.916   2.932  14.564  1.00 24.31      A    O
ATOM    232  N   LYS A  30      18.661   2.523  12.724  1.00 21.83      A    N
ATOM    233  CA  LYS A  30      17.851   1.441  13.308  1.00 21.72      A    C
ATOM    234  CB  LYS A  30      18.713   0.231  13.707  1.00 24.21      A    C
ATOM    235  CG  LYS A  30      19.637  -0.275  12.617  1.00 25.09      A    C
ATOM    236  CD  LYS A  30      20.319  -1.563  13.031  1.00 25.93      A    C
ATOM    237  CE  LYS A  30      21.220  -2.104  11.939  1.00 27.48      A    C
ATOM    238  NZ  LYS A  30      21.868  -3.384  12.330  1.00 30.29      A    N
ATOM    239  C   LYS A  30      17.002   1.917  14.497  1.00 20.58      A    C
ATOM    240  O   LYS A  30      16.671   1.163  15.415  1.00 20.31      A    O
ATOM    241  OXT LYS A  30      16.605   3.085  14.563  1.00 29.99           O
TER     242      LYS A  30
ATOM    243  N   ALA B   1      23.573  11.745  17.265  1.00 32.93      B    N
ATOM    244  CA  ALA B   1      22.210  11.178  17.434  1.00 24.44      B    C
ATOM    245  CB  ALA B   1      21.761  11.313  18.856  1.00 26.90      B    C
ATOM    246  C   ALA B   1      21.230  11.873  16.486  1.00 20.94      B    C
ATOM    247  O   ALA B   1      21.116  13.098  16.524  1.00 22.48      B    O
ATOM    248  N   CYS B   2      20.523  11.089  15.673  1.00 15.81      B    N
ATOM    249  CA  CYS B   2      19.554  11.632  14.723  1.00 16.52      B    C
ATOM    250  CB  CYS B   2      19.274  10.626  13.602  1.00 15.68      B    C
ATOM    251  SG  CYS B   2      20.716  10.272  12.552  1.00 18.45      B    S
ATOM    252  C   CYS B   2      18.253  12.026  15.422  1.00 19.05      B    C
ATOM    253  O   CYS B   2      17.294  11.248  15.465  1.00 21.15      B    O
ATOM    254  N   GLU B   3      18.235  13.238  15.969  1.00 19.57      B    N
ATOM    255  CA  GLU B   3      17.063  13.758  16.656  1.00 24.33      B    C
ATOM    256  CB  GLU B   3      17.437  14.893  17.628  1.00 35.93      B    C
ATOM    257  CG  GLU B   3      18.400  14.461  18.689  1.00 64.60      B    C
ATOM    258  CD  GLU B   3      18.690  15.527  19.740  1.00 85.49      B    C
ATOM    259  OE1 GLU B   3      18.715  16.743  19.371  1.00 67.27      B    O
ATOM    260  OE2 GLU B   3      18.888  15.204  20.923  1.00 70.13      B    O
ATOM    261  C   GLU B   3      16.024  14.291  15.655  1.00 25.52      B    C
ATOM    262  O   GLU B   3      16.379  14.771  14.594  1.00 19.32      B    O
ATOM    263  N   ALA B   4      14.756  14.172  16.050  1.00 31.63      B    N
ATOM    264  CA  ALA B   4      13.660  14.608  15.191  1.00 32.23      B    C
ATOM    265  CB  ALA B   4      12.341  13.963  15.628  1.00 20.35      B    C
ATOM    266  C   ALA B   4      13.498  16.129  15.183  1.00 22.64      B    C
ATOM    267  O   ALA B   4      13.773  16.779  16.206  1.00 28.82      B    O
ATOM    268  N   PHE B   5      13.050  16.697  14.067  1.00 25.95      B    N
ATOM    269  CA  PHE B   5      12.822  18.147  13.959  1.00 23.93      B    C
ATOM    270  CB  PHE B   5      14.141  18.893  13.701  1.00 20.84      B    C
ATOM    271  CG  PHE B   5      14.753  18.639  12.345  1.00 17.41      B    C
ATOM    272  CD1 PHE B   5      15.442  17.451  12.091  1.00 12.86      B    C
ATOM    273  CE1 PHE B   5      16.008  17.232  10.844  1.00 14.65      B    C
ATOM    274  CZ  PHE B   5      15.874  18.165   9.838  1.00 18.12      B    C
ATOM    275  CE2 PHE B   5      15.186  19.352  10.081  1.00 17.65      B    C
ATOM    276  CD2 PHE B   5      14.619  19.572  11.328  1.00 18.82      B    C
ATOM    277  C   PHE B   5      11.797  18.446  12.837  1.00 15.90      B    C
ATOM    278  O   PHE B   5      11.698  17.715  11.864  1.00 22.02      B    O
ATOM    279  N   ASP B   6      11.089  19.572  13.011  1.00 25.41      B    N
ATOM    280  CA  ASP B   6      10.060  19.983  12.060  1.00 25.63      B    C
ATOM    281  CB  ASP B   6       8.931  20.719  12.791  1.00 40.28      B    C
ATOM    282  CG  ASP B   6       8.282  19.869  13.885  1.00 32.55      B    C
ATOM    283  OD1 ASP B   6       8.514  18.635  13.941  1.00 40.14      B    O
ATOM    284  OD2 ASP B   6       7.512  20.404  14.698  1.00 51.24      B    O
ATOM    285  C   ASP B   6      10.638  20.889  10.980  1.00 16.13      B    C
ATOM    286  O   ASP B   6      10.798  22.093  11.182  1.00 17.15      B    O
ATOM    287  N   ALA B   7      10.951  20.301   9.839  1.00 14.36      B    N
ATOM    288  CA  ALA B   7      11.488  21.034   8.683  1.00 13.18      B    C
ATOM    289  CB  ALA B   7      12.233  20.067   7.738  1.00 23.08      B    C
ATOM    290  C   ALA B   7      10.364  21.748   7.923  1.00 13.83      B    C
ATOM    291  O   ALA B   7       9.312  21.160   7.686  1.00 17.43      B    O
ATOM    292  N   ALA B   8      10.614  23.006   7.566  1.00 11.28      B    N
ATOM    293  CA  ALA B   8       9.623  23.821   6.873  1.00  9.55      B    C
ATOM    294  CB  ALA B   8       9.941  25.303   7.027  1.00 19.87      B    C
ATOM    295  C   ALA B   8       9.549  23.447   5.377  1.00  9.94      B    C
ATOM    296  O   ALA B   8       8.475  23.255   4.829  1.00 13.04      B    O
ATOM    297  OXT ALA B   8      10.554  23.308   4.743  1.00 30.76           O
TER     298      ALA B   8
ATOM    299  N   GLY C   1       0.237  16.249   7.310  1.00  7.80      C    N
ATOM    300  CA  GLY C   1      -0.907  16.928   6.641  1.00  8.82      C    C
ATOM    301  C   GLY C   1      -1.448  16.124   5.476  1.00 10.61      C    C
ATOM    302  O   GLY C   1      -2.582  15.646   5.516  1.00 12.57      C    O
ATOM    303  N   CYS C   2      -0.625  15.978   4.438  1.00 10.32      C    N
ATOM    304  CA  CYS C   2      -0.998  15.240   3.226  1.00  9.84      C    C
ATOM    305  CB  CYS C   2      -1.744  16.163   2.256  1.00 10.21      C    C
ATOM    306  SG  CYS C   2      -0.738  17.496   1.560  1.00 14.40      C    S
ATOM    307  C   CYS C   2       0.223  14.647   2.532  1.00 12.25      C    C
ATOM    308  O   CYS C   2       1.355  15.074   2.766  1.00 13.25      C    O
ATOM    309  N   GLY C   3      -0.021  13.660   1.667  1.00 13.39      C    N
ATOM    310  CA  GLY C   3       1.038  13.010   0.900  1.00 12.87      C    C
ATOM    311  C   GLY C   3       1.902  12.106   1.761  1.00 12.52      C    C
ATOM    312  O   GLY C   3       1.383  11.323   2.562  1.00 11.87      C    O
ATOM    313  N   GLY C   4       3.221  12.215   1.600  1.00 12.51      C    N
ATOM    314  CA  GLY C   4       4.176  11.433   2.387  1.00 15.23      C    C
ATOM    315  C   GLY C   4       4.241   9.988   1.928  1.00 15.53      C    C
ATOM    316  O   GLY C   4       4.306   9.715   0.721  1.00 17.32      C    O
ATOM    317  N   ASN C   5       4.234   9.065   2.886  1.00 13.95      C    N
ATOM    318  CA  ASN C   5       4.324   7.625   2.606  1.00 12.28      C    C
ATOM    319  CB  ASN C   5       5.750   7.256   2.158  1.00  7.95      C    C
ATOM    320  CG  ASN C   5       6.830   7.823   3.067  1.00  9.63      C    C
ATOM    321  OD1 ASN C   5       6.555   8.335   4.155  1.00  7.97      C    O
ATOM    322  ND2 ASN C   5       8.076   7.736   2.618  1.00  7.60      C    N
ATOM    323  C   ASN C   5       3.876   6.769   3.796  1.00 13.09      C    C
ATOM    324  O   ASN C   5       3.566   7.297   4.866  1.00 14.76      C    O
ATOM    325  N   SER C   6       3.835   5.449   3.596  1.00 13.83      C    N
ATOM    326  CA  SER C   6       3.445   4.495   4.643  1.00 14.48      C    C
ATOM    327  CB  SER C   6       3.322   3.087   4.058  1.00 17.36      C    C
ATOM    328  OG  SER C   6       4.501   2.714   3.367  1.00 21.28      C    O
ATOM    329  C   SER C   6       4.383   4.466   5.856  1.00 12.67      C    C
ATOM    330  O   SER C   6       3.952   4.086   6.948  1.00 13.51      C    O
ATOM    331  N   ASN C   7       5.646   4.854   5.666  1.00  8.75      C    N
ATOM    332  CA  ASN C   7       6.591   5.008   6.778  1.00  8.97      C    C
ATOM    333  CB  ASN C   7       8.029   5.141   6.245  1.00 11.30      C    C
ATOM    334  CG  ASN C   7       9.084   5.115   7.344  1.00 12.11      C    C
ATOM    335  OD1 ASN C   7       8.864   4.570   8.429  1.00  7.87      C    O
ATOM    336  ND2 ASN C   7      10.242   5.696   7.060  1.00  8.58      C    N
ATOM    337  C   ASN C   7       6.198   6.212   7.647  1.00  7.61      C    C
ATOM    338  O   ASN C   7       6.752   7.309   7.518  1.00  7.68      C    O
ATOM    339  N   ARG C   8       5.218   5.987   8.520  1.00  8.67      C    N
ATOM    340  CA  ARG C   8       4.650   7.029   9.377  1.00 10.25      C    C
ATOM    341  CB  ARG C   8       3.710   7.929   8.566  1.00 14.40      C    C
ATOM    342  CG  ARG C   8       3.337   9.240   9.248  1.00 13.63      C    C
ATOM    343  CD  ARG C   8       2.024   9.802   8.721  1.00 13.88      C    C
ATOM    344  NE  ARG C   8       2.048  10.039   7.277  1.00 15.29      C    N
ATOM    345  CZ  ARG C   8       1.007  10.448   6.549  1.00 14.20      C    C
ATOM    346  NH1 ARG C   8      -0.180  10.686   7.114  1.00 12.04      C    N
ATOM    347  NH2 ARG C   8       1.149  10.628   5.241  1.00 16.38      C    N
ATOM    348  C   ARG C   8       3.875   6.382  10.524  1.00 10.78      C    C
ATOM    349  O   ARG C   8       3.065   5.478  10.295  1.00 10.61      C    O
ATOM    350  N   PHE C   9       4.128   6.843  11.749  1.00 10.71      C    N
ATOM    351  CA  PHE C   9       3.446   6.346  12.950  1.00 11.62      C    C
ATOM    352  CB  PHE C   9       4.332   5.345  13.697  1.00 11.30      C    C
ATOM    353  CG  PHE C   9       4.720   4.145  12.876  1.00 13.48      C    C
ATOM    354  CD1 PHE C   9       3.885   3.034  12.808  1.00 10.18      C    C
ATOM    355  CE1 PHE C   9       4.238   1.925  12.050  1.00 11.31      C    C
ATOM    356  CZ  PHE C   9       5.436   1.917  11.348  1.00 10.54      C    C
ATOM    357  CE2 PHE C   9       6.276   3.022  11.406  1.00 12.66      C    C
ATOM    358  CD2 PHE C   9       5.917   4.125  12.165  1.00 13.56      C    C
ATOM    359  C   PHE C   9       3.087   7.506  13.878  1.00 12.70      C    C
ATOM    360  O   PHE C   9       3.820   8.496  13.948  1.00 14.38      C    O
ATOM    361  N   LYS C  10       1.964   7.377  14.579  1.00 13.87      C    N
ATOM    362  CA  LYS C  10       1.498   8.405  15.516  1.00 14.91      C    C
ATOM    363  CB  LYS C  10       0.036   8.168  15.905  1.00 17.17      C    C
ATOM    364  CG  LYS C  10      -0.944   8.287  14.750  1.00 19.06      C    C
ATOM    365  CD  LYS C  10      -2.377   8.074  15.222  1.00 26.00      C    C
ATOM    366  CE  LYS C  10      -3.377   8.286  14.096  1.00 29.38      C    C
ATOM    367  NZ  LYS C  10      -4.777   8.079  14.555  1.00 34.52      C    N
ATOM    368  C   LYS C  10       2.366   8.428  16.769  1.00 14.90      C    C
ATOM    369  O   LYS C  10       2.922   9.467  17.131  1.00 16.09      C    O
ATOM    370  N   THR C  11       2.475   7.269  17.417  1.00 14.31      C    N
ATOM    371  CA  THR C  11       3.266   7.099  18.640  1.00 12.65      C    C
ATOM    372  CB  THR C  11       2.423   6.456  19.758  1.00 12.35      C    C
ATOM    373  OG1 THR C  11       1.920   5.188  19.322  1.00 11.26      C    O
ATOM    374  CG2 THR C  11       1.258   7.359  20.135  1.00 13.79      C    C
ATOM    375  C   THR C  11       4.500   6.231  18.387  1.00 12.37      C    C
ATOM    376  O   THR C  11       4.576   5.522  17.378  1.00 13.05      C    O
ATOM    377  N   ILE C  12       5.457   6.296  19.311  1.00 11.67      C    N
ATOM    378  CA  ILE C  12       6.689   5.491  19.244  1.00 12.32      C    C
ATOM    379  CB  ILE C  12       7.764   6.010  20.247  1.00 14.62      C    C
ATOM    380  CG1 ILE C  12       9.167   5.479  19.908  1.00 15.77      C    C
ATOM    381  CD1 ILE C  12       9.721   5.957  18.583  1.00 13.16      C    C
ATOM    382  CG2 ILE C  12       7.404   5.664  21.688  1.00 14.04      C    C
ATOM    383  C   ILE C  12       6.429   3.987  19.437  1.00 13.54      C    C
ATOM    384  O   ILE C  12       7.189   3.162  18.922  1.00 14.25      C    O
ATOM    385  N   GLU C  13       5.365   3.635  20.160  1.00 11.29      C    N
ATOM    386  CA  GLU C  13       4.988   2.229  20.378  1.00 11.42      C    C
ATOM    387  CB  GLU C  13       3.860   2.105  21.411  1.00  8.37      C    C
ATOM    388  CG  GLU C  13       4.248   2.474  22.840  1.00 10.60      C    C
ATOM    389  CD  GLU C  13       3.925   3.911  23.209  1.00 13.55      C    C
ATOM    390  OE1 GLU C  13       4.089   4.806  22.354  1.00 16.83      C    O
ATOM    391  OE2 GLU C  13       3.504   4.156  24.358  1.00 18.57      C    O
ATOM    392  C   GLU C  13       4.564   1.533  19.081  1.00 12.09      C    C
ATOM    393  O   GLU C  13       4.893   0.363  18.868  1.00 12.28      C    O
ATOM    394  N   GLU C  14       3.829   2.253  18.231  1.00 12.87      C    N
ATOM    395  CA  GLU C  14       3.404   1.737  16.923  1.00 14.41      C    C
ATOM    396  CB  GLU C  14       2.366   2.671  16.281  1.00 19.99      C    C
ATOM    397  CG  GLU C  14       1.045   2.765  17.024  1.00 31.90      C    C
ATOM    398  CD  GLU C  14       0.218   1.490  16.940  1.00 37.30      C    C
ATOM    399  OE1 GLU C  14       0.064   0.931  15.829  1.00 38.60      C    O
ATOM    400  OE2 GLU C  14      -0.286   1.020  17.985  1.00 41.05      C    O
ATOM    401  C   GLU C  14       4.578   1.542  15.957  1.00 14.75      C    C
ATOM    402  O   GLU C  14       4.570   0.608  15.153  1.00 16.99      C    O
ATOM    403  N   CYS C  15       5.576   2.426  16.039  1.00 13.34      C    N
ATOM    404  CA  CYS C  15       6.771   2.347  15.194  1.00 12.80      C    C
ATOM    405  CB  CYS C  15       7.586   3.640  15.293  1.00  8.56      C    C
ATOM    406  SG  CYS C  15       9.003   3.723  14.171  1.00 15.97      C    S
ATOM    407  C   CYS C  15       7.664   1.148  15.534  1.00 13.67      C    C
ATOM    408  O   CYS C  15       8.179   0.481  14.634  1.00 12.48      C    O
ATOM    409  N   ARG C  16       7.846   0.889  16.831  1.00 12.76      C    N
ATOM    410  CA  ARG C  16       8.700  -0.213  17.299  1.00 11.14      C    C
ATOM    411  CB  ARG C  16       9.028  -0.056  18.788  1.00 11.84      C    C
ATOM    412  CG  ARG C  16       9.948   1.113  19.090  1.00 19.98      C    C
ATOM    413  CD  ARG C  16      10.199   1.254  20.587  1.00 21.87      C    C
ATOM    414  NE  ARG C  16      10.972   0.135  21.128  1.00 21.88      C    N
ATOM    415  CZ  ARG C  16      12.295  -0.030  20.996  1.00 19.04      C    C
ATOM    416  NH1 ARG C  16      13.044   0.849  20.324  1.00 18.30      C    N
ATOM    417  NH2 ARG C  16      12.877  -1.091  21.542  1.00 19.81      C    N
ATOM    418  C   ARG C  16       8.083  -1.590  17.047  1.00 11.19      C    C
ATOM    419  O   ARG C  16       8.765  -2.487  16.545  1.00 12.67      C    O
ATOM    420  N   ARG C  17       6.810  -1.757  17.399  1.00 10.04      C    N
ATOM    421  CA  ARG C  17       6.108  -3.041  17.213  1.00 12.51      C    C
ATOM    422  CB  ARG C  17       4.715  -3.015  17.862  1.00  8.23      C    C
ATOM    423  CG  ARG C  17       4.726  -3.189  19.374  1.00  7.01      C    C
ATOM    424  CD  ARG C  17       3.345  -3.536  19.913  1.00  8.39      C    C
ATOM    425  NE  ARG C  17       2.436  -2.391  19.897  1.00 10.69      C    N
ATOM    426  CZ  ARG C  17       2.355  -1.441  20.837  1.00 11.20      C    C
ATOM    427  NH1 ARG C  17       3.137  -1.463  21.921  1.00 12.15      C    N
ATOM    428  NH2 ARG C  17       1.476  -0.452  20.695  1.00 11.69      C    N
ATOM    429  C   ARG C  17       5.982  -3.462  15.742  1.00 14.65      C    C
ATOM    430  O   ARG C  17       6.082  -4.654  15.431  1.00 15.11      C    O
ATOM    431  N   THR C  18       5.767  -2.491  14.855  1.00 17.58      C    N
ATOM    432  CA  THR C  18       5.632  -2.758  13.422  1.00 16.45      C    C
ATOM    433  CB  THR C  18       5.011  -1.549  12.681  1.00 14.62      C    C
ATOM    434  OG1 THR C  18       3.773  -1.190  13.305  1.00 16.02      C    O
ATOM    435  CG2 THR C  18       4.760  -1.871  11.206  1.00  9.90      C    C
ATOM    436  C   THR C  18       6.975  -3.115  12.771  1.00 15.38      C    C
ATOM    437  O   THR C  18       7.057  -4.099  12.032  1.00 16.23      C    O
ATOM    438  N   CYS C  19       8.005  -2.319  13.051  1.00 14.40      C    N
ATOM    439  CA  CYS C  19       9.314  -2.450  12.393  1.00 15.50      C    C
ATOM    440  CB  CYS C  19       9.901  -1.068  12.113  1.00 13.79      C    C
ATOM    441  SG  CYS C  19       8.855  -0.003  11.088  1.00 14.75      C    S
ATOM    442  C   CYS C  19      10.321  -3.284  13.188  1.00 17.73      C    C
ATOM    443  O   CYS C  19      10.834  -4.283  12.678  1.00 19.24      C    O
ATOM    444  N   ILE C  20      10.595  -2.869  14.422  1.00 18.10      C    N
ATOM    445  CA  ILE C  20      11.647  -3.496  15.243  1.00 18.94      C    C
ATOM    446  CB  ILE C  20      12.127  -2.558  16.387  1.00 17.44      C    C
ATOM    447  CG1 ILE C  20      12.705  -1.258  15.813  1.00 16.25      C    C
ATOM    448  CD1 ILE C  20      12.764  -0.109  16.803  1.00 16.84      C    C
ATOM    449  CG2 ILE C  20      13.173  -3.248  17.258  1.00 18.58      C    C
ATOM    450  C   ILE C  20      11.175  -4.840  15.807  1.00 19.86      C    C
ATOM    451  O   ILE C  20      11.704  -5.890  15.423  1.00 18.99      C    O
ATOM    452  N   GLY C  21      10.192  -4.807  16.703  1.00 23.71      C    N
ATOM    453  CA  GLY C  21       9.672  -6.012  17.354  1.00 27.43      C    C
ATOM    454  C   GLY C  21       8.920  -5.726  18.640  1.00 30.19      C    C
ATOM    455  O   GLY C  21       8.412  -6.644  19.293  1.00 34.37      C    O
ATOM    456  OXT GLY C  21       8.788  -4.573  19.067  1.00 33.35      C    O
TER     457      GLY C  21
ATOM    458  N   ALA D   1      16.670  32.949   7.846  1.00 36.30      A    N
ATOM    459  CA  ALA D   1      16.676  33.440   9.266  1.00 35.21      A    C
ATOM    460  CB  ALA D   1      17.484  34.742   9.396  1.00 20.04      A    C
ATOM    461  C   ALA D   1      15.269  33.600   9.878  1.00 33.31      A    C
ATOM    462  O   ALA D   1      14.987  32.973  10.902  1.00 34.88      A    O
ATOM    463  N   PRO D   2      14.383  34.414   9.248  1.00 30.50      A    N
ATOM    464  CA  PRO D   2      13.026  34.525   9.803  1.00 25.67      A    C
ATOM    465  CB  PRO D   2      12.516  35.822   9.176  1.00 26.55      A    C
ATOM    466  CG  PRO D   2      13.206  35.899   7.869  1.00 27.36      A    C
ATOM    467  CD  PRO D   2      14.559  35.260   8.054  1.00 28.55      A    C
ATOM    468  C   PRO D   2      12.125  33.355   9.403  1.00 23.89      A    C
ATOM    469  O   PRO D   2      12.497  32.537   8.557  1.00 22.60      A    O
ATOM    470  N   ARG D   3      10.947  33.289  10.017  1.00 21.79      A    N
ATOM    471  CA  ARG D   3       9.985  32.212   9.774  1.00 19.60      A    C
ATOM    472  CB  ARG D   3       8.973  32.117  10.921  1.00 16.37      A    C
ATOM    473  CG  ARG D   3       9.581  31.672  12.245  1.00 14.52      A    C
ATOM    474  CD  ARG D   3       8.661  31.930  13.431  1.00 18.40      A    C
ATOM    475  NE  ARG D   3       7.505  31.028  13.456  1.00 19.44      A    N
ATOM    476  CZ  ARG D   3       6.289  31.285  12.956  1.00 19.80      A    C
ATOM    477  NH1 ARG D   3       6.002  32.439  12.346  1.00 19.67      A    N
ATOM    478  NH2 ARG D   3       5.339  30.361  13.062  1.00 19.58      A    N
ATOM    479  C   ARG D   3       9.256  32.413   8.445  1.00 19.97      A    C
ATOM    480  O   ARG D   3       9.277  31.536   7.582  1.00 21.52      A    O
ATOM    481  N   ARG D   4       8.625  33.583   8.294  1.00 17.70      A    N
ATOM    482  CA  ARG D   4       7.822  33.908   7.106  1.00 17.20      A    C
ATOM    483  CB  ARG D   4       6.572  34.688   7.508  1.00 17.02      A    C
ATOM    484  CG  ARG D   4       5.602  33.928   8.404  1.00 20.99      A    C
ATOM    485  CD  ARG D   4       4.843  32.851   7.646  1.00 24.48      A    C
ATOM    486  NE  ARG D   4       3.987  32.049   8.524  1.00 32.89      A    N
ATOM    487  CZ  ARG D   4       4.402  31.075   9.345  1.00 38.81      A    C
ATOM    488  NH1 ARG D   4       5.694  30.744   9.424  1.00 43.86      A    N
ATOM    489  NH2 ARG D   4       3.520  30.431  10.078  1.00 41.41      A    N
ATOM    490  C   ARG D   4       8.616  34.711   6.078  1.00 16.56      A    C
ATOM    491  O   ARG D   4       9.651  35.312   6.397  1.00 15.58      A    O
ATOM    492  N   LYS D   5       8.123  34.710   4.840  1.00 16.61      A    N
ATOM    493  CA  LYS D   5       8.768  35.405   3.716  1.00 16.47      A    C
ATOM    494  CB  LYS D   5       8.279  34.830   2.383  1.00 19.02      A    C
ATOM    495  CG  LYS D   5       8.586  33.355   2.180  1.00 21.26      A    C
ATOM    496  CD  LYS D   5       8.119  32.879   0.817  1.00 25.93      A    C
ATOM    497  CE  LYS D   5       8.356  31.391   0.632  1.00 31.59      A    C
ATOM    498  NZ  LYS D   5       9.806  31.042   0.647  1.00 35.08      A    N
ATOM    499  C   LYS D   5       8.569  36.923   3.724  1.00 13.65      A    C
ATOM    500  O   LYS D   5       9.345  37.650   3.100  1.00 14.02      A    O
ATOM    501  N   LEU D   6       7.522  37.400   4.402  1.00 11.84      A    N
ATOM    502  CA  LEU D   6       7.251  38.843   4.515  1.00 10.14      A    C
ATOM    503  CB  LEU D   6       5.834  39.089   5.065  1.00 12.72      A    C
ATOM    504  CG  LEU D   6       5.481  38.635   6.495  1.00 15.69      A    C
ATOM    505  CD1 LEU D   6       5.762  39.716   7.541  1.00 17.42      A    C
ATOM    506  CD2 LEU D   6       4.021  38.208   6.581  1.00 11.03      A    C
ATOM    507  C   LEU D   6       8.278  39.619   5.355  1.00  7.81      A    C
ATOM    508  O   LEU D   6       8.469  40.817   5.138  1.00  8.61      A    O
ATOM    509  N   CYS D   7       8.926  38.940   6.302  1.00  8.02      A    N
ATOM    510  CA  CYS D   7       9.856  39.586   7.239  1.00  7.68      A    C
ATOM    511  CB  CYS D   7      10.182  38.638   8.397  1.00  7.02      A    C
ATOM    512  SG  CYS D   7       8.731  38.073   9.315  1.00 14.71      A    S
ATOM    513  C   CYS D   7      11.161  40.086   6.606  1.00  9.02      A    C
ATOM    514  O   CYS D   7      11.737  41.067   7.086  1.00 10.08      A    O
ATOM    515  N   ILE D   8      11.622  39.426   5.542  1.00  8.82      A    N
ATOM    516  CA  ILE D   8      12.869  39.822   4.855  1.00 10.75      A    C
ATOM    517  CB  ILE D   8      13.463  38.672   3.990  1.00 14.66      A    C
ATOM    518  CG1 ILE D   8      12.530  38.266   2.835  1.00 11.75      A    C
ATOM    519  CD1 ILE D   8      13.252  37.617   1.678  1.00 11.24      A    C
ATOM    520  CG2 ILE D   8      13.781  37.465   4.861  1.00 19.76      A    C
ATOM    521  C   ILE D   8      12.772  41.104   4.002  1.00 10.26      A    C
ATOM    522  O   ILE D   8      13.803  41.615   3.553  1.00 10.59      A    O
ATOM    523  N   LEU D   9      11.557  41.608   3.773  1.00 10.77      A    N
ATOM    524  CA  LEU D   9      11.348  42.823   2.970  1.00 12.77      A    C
ATOM    525  CB  LEU D   9       9.851  43.045   2.699  1.00 12.81      A    C
ATOM    526  CG  LEU D   9       9.123  41.989   1.860  1.00 12.74      A    C
ATOM    527  CD1 LEU D   9       7.616  42.203   1.922  1.00 13.77      A    C
ATOM    528  CD2 LEU D   9       9.607  42.005   0.416  1.00 11.18      A    C
ATOM    529  C   LEU D   9      11.927  44.074   3.633  1.00 16.01      A    C
ATOM    530  O   LEU D   9      12.034  44.150   4.862  1.00 16.81      A    O
ATOM    531  N   HIS D  10      12.299  45.051   2.801  1.00 16.69      A    N
ATOM    532  CA  HIS D  10      12.872  46.316   3.268  1.00 18.53      A    C
ATOM    533  CB  HIS D  10      13.575  47.034   2.111  1.00 28.52      A    C
ATOM    534  CG  HIS D  10      14.455  48.172   2.534  1.00 36.39      A    C
ATOM    535  ND1 HIS D  10      13.984  49.454   2.687  1.00 44.61      A    N
ATOM    536  CE1 HIS D  10      14.986  50.230   3.068  1.00 40.91      A    C
ATOM    537  NE2 HIS D  10      16.075  49.501   3.187  1.00 36.66      A    N
ATOM    538  CD2 HIS D  10      15.776  48.202   2.864  1.00 42.32      A    C
ATOM    539  C   HIS D  10      11.790  47.212   3.868  1.00 17.93      A    C
ATOM    540  O   HIS D  10      10.616  47.110   3.504  1.00 18.58      A    O
ATOM    541  N   ALA D  11      12.187  48.087   4.798  1.00 15.69      A    N
ATOM    542  CA  ALA D  11      11.266  49.019   5.441  1.00 16.13      A    C
ATOM    543  CB  ALA D  11      11.929  49.668   6.651  1.00 19.56      A    C
ATOM    544  C   ALA D  11      10.788  50.099   4.468  1.00 14.13      A    C
ATOM    545  O   ALA D  11      11.585  50.631   3.689  1.00 14.11      A    O
ATOM    546  N   ASN D  12       9.489  50.398   4.510  1.00 11.47      A    N
ATOM    547  CA  ASN D  12       8.867  51.371   3.612  1.00 12.89      A    C
ATOM    548  CB  ASN D  12       8.444  50.682   2.303  1.00 16.35      A    C
ATOM    549  CG  ASN D  12       7.911  51.655   1.263  1.00 15.98      A    C
ATOM    550  OD1 ASN D  12       8.301  52.822   1.213  1.00 15.35      A    O
ATOM    551  ND2 ASN D  12       7.019  51.164   0.413  1.00 15.66      A    N
ATOM    552  C   ASN D  12       7.657  52.035   4.285  1.00 13.66      A    C
ATOM    553  O   ASN D  12       6.626  51.382   4.471  1.00 13.99      A    O
ATOM    554  N   PRO D  13       7.783  53.324   4.683  1.00 13.21      A    N
ATOM    555  CA  PRO D  13       6.637  54.051   5.253  1.00 12.81      A    C
ATOM    556  CB  PRO D  13       7.230  55.409   5.646  1.00 12.58      A    C
ATOM    557  CG  PRO D  13       8.687  55.158   5.813  1.00 14.69      A    C
ATOM    558  CD  PRO D  13       9.032  54.100   4.808  1.00 13.32      A    C
ATOM    559  C   PRO D  13       5.473  54.236   4.273  1.00 12.63      A    C
ATOM    560  O   PRO D  13       4.328  53.925   4.622  1.00 16.46      A    O
ATOM    561  N   GLY D  14       5.772  54.732   3.072  1.00 11.66      A    N
ATOM    562  CA  GLY D  14       4.774  54.926   2.016  1.00 12.26      A    C
ATOM    563  C   GLY D  14       4.801  56.324   1.432  1.00 14.93      A    C
ATOM    564  O   GLY D  14       5.861  56.948   1.343  1.00 13.49      A    O
ATOM    565  N   ARG D  15       3.620  56.816   1.034  1.00 16.94      A    N
ATOM    566  CA  ARG D  15       3.469  58.140   0.411  1.00 18.47      A    C
ATOM    567  CB  ARG D  15       3.081  57.975  -1.069  1.00 20.44      A    C
ATOM    568  CG  ARG D  15       1.684  57.416  -1.319  1.00 20.14      A    C
ATOM    569  CD  ARG D  15       1.512  56.961  -2.761  1.00 19.81      A    C
ATOM    570  NE  ARG D  15       0.162  56.484  -3.034  1.00 20.48      A    N
ATOM    571  CZ  ARG D  15      -0.331  55.292  -2.676  1.00 18.97      A    C
ATOM    572  NH1 ARG D  15       0.410  54.399  -2.011  1.00 21.71      A    N
ATOM    573  NH2 ARG D  15      -1.589  54.982  -2.991  1.00 12.83      A    N
ATOM    574  C   ARG D  15       2.465  59.072   1.121  1.00 19.30      A    C
ATOM    575  O   ARG D  15       2.137  60.139   0.589  1.00 20.88      A    O
ATOM    576  N   CYS D  16       1.991  58.685   2.310  1.00 17.74      A    N
ATOM    577  CA  CYS D  16       1.039  59.493   3.087  1.00 16.47      A    C
ATOM    578  CB  CYS D  16      -0.069  58.608   3.680  1.00 14.72      A    C
ATOM    579  SG  CYS D  16      -1.398  58.217   2.521  1.00 16.11      A    S
ATOM    580  C   CYS D  16       1.746  60.275   4.194  1.00 15.20      A    C
ATOM    581  O   CYS D  16       2.876  59.956   4.573  1.00 14.05      A    O
ATOM    582  N   TYR D  17       1.057  61.289   4.710  1.00 15.88      A    N
ATOM    583  CA  TYR D  17       1.609  62.203   5.720  1.00 17.87      A    C
ATOM    584  CB  TYR D  17       1.007  63.603   5.552  1.00 23.37      A    C
ATOM    585  CG  TYR D  17       1.188  64.187   4.160  1.00 28.13      A    C
ATOM    586  CD1 TYR D  17       2.376  64.819   3.797  1.00 34.97      A    C
ATOM    587  CE1 TYR D  17       2.544  65.351   2.536  1.00 38.26      A    C
ATOM    588  CZ  TYR D  17       1.510  65.255   1.600  1.00 38.87      A    C
ATOM    589  OH  TYR D  17       1.675  65.802   0.350  1.00 44.88      A    O
ATOM    590  CE2 TYR D  17       0.320  64.642   1.948  1.00 35.14      A    C
ATOM    591  CD2 TYR D  17       0.166  64.108   3.218  1.00 29.09      A    C
ATOM    592  C   TYR D  17       1.391  61.742   7.171  1.00 17.25      A    C
ATOM    593  O   TYR D  17       1.917  62.368   8.097  1.00 18.55      A    O
ATOM    594  N   ASP D  18       0.633  60.664   7.376  1.00 17.27      A    N
ATOM    595  CA  ASP D  18       0.306  60.169   8.721  1.00 16.40      A    C
ATOM    596  CB  ASP D  18      -0.881  59.194   8.660  1.00 14.89      A    C
ATOM    597  CG  ASP D  18      -1.485  58.894  10.030  1.00 16.03      A    C
ATOM    598  OD1 ASP D  18      -1.216  59.623  11.011  1.00 14.78      A    O
ATOM    599  OD2 ASP D  18      -2.251  57.911  10.124  1.00 20.00      A    O
ATOM    600  C   ASP D  18       1.512  59.481   9.362  1.00 17.72      A    C
ATOM    601  O   ASP D  18       2.157  58.642   8.728  1.00 17.30      A    O
ATOM    602  N   ALA D  19       1.798  59.842  10.614  1.00 18.36      A    N
ATOM    603  CA  ALA D  19       2.906  59.259  11.382  1.00 19.41      A    C
ATOM    604  CB  ALA D  19       3.685  60.363  12.087  1.00 20.05      A    C
ATOM    605  C   ALA D  19       2.373  58.233  12.379  1.00 20.27      A    C
ATOM    606  O   ALA D  19       2.084  58.573  13.533  1.00 21.42      A    O
ATOM    607  N   ILE D  20       2.242  56.990  11.923  1.00 16.63      A    N
ATOM    608  CA  ILE D  20       1.742  55.885  12.742  1.00 16.25      A    C
ATOM    609  CB  ILE D  20       0.852  54.917  11.924  1.00 15.51      A    C
ATOM    610  CG1 ILE D  20      -0.187  55.689  11.097  1.00 10.33      A    C
ATOM    611  CD1 ILE D  20      -1.173  54.810  10.349  1.00 10.83      A    C
ATOM    612  CG2 ILE D  20       0.148  53.916  12.844  1.00 18.13      A    C
ATOM    613  C   ILE D  20       2.947  55.122  13.299  1.00 18.58      A    C
ATOM    614  O   ILE D  20       3.804  54.688  12.518  1.00 18.53      A    O
ATOM    615  N   PRO D  21       3.040  54.965  14.639  1.00 19.69      A    N
ATOM    616  CA  PRO D  21       4.079  54.095  15.207  1.00 18.37      A    C
ATOM    617  CB  PRO D  21       3.922  54.290  16.723  1.00 18.22      A    C
ATOM    618  CG  PRO D  21       3.250  55.606  16.875  1.00 20.70      A    C
ATOM    619  CD  PRO D  21       2.346  55.732  15.691  1.00 19.57      A    C
ATOM    620  C   PRO D  21       3.895  52.622  14.824  1.00 16.70      A    C
ATOM    621  O   PRO D  21       2.799  52.080  14.992  1.00 18.42      A    O
ATOM    622  N   ALA D  22       4.953  52.002  14.309  1.00 14.00      A    N
ATOM    623  CA  ALA D  22       4.906  50.602  13.878  1.00 11.71      A    C
ATOM    624  CB  ALA D  22       4.167  50.489  12.552  1.00 12.92      A    C
ATOM    625  C   ALA D  22       6.308  50.007  13.754  1.00 10.92      A    C
ATOM    626  O   ALA D  22       7.231  50.672  13.272  1.00 10.68      A    O
ATOM    627  N   PHE D  23       6.453  48.752  14.182  1.00 10.79      A    N
ATOM    628  CA  PHE D  23       7.740  48.051  14.183  1.00  9.55      A    C
ATOM    629  CB  PHE D  23       7.848  47.147  15.414  1.00 12.02      A    C
ATOM    630  CG  PHE D  23       7.686  47.876  16.715  1.00 12.07      A    C
ATOM    631  CD1 PHE D  23       8.775  48.490  17.329  1.00 12.83      A    C
ATOM    632  CE1 PHE D  23       8.627  49.165  18.536  1.00 14.10      A    C
ATOM    633  CZ  PHE D  23       7.381  49.236  19.141  1.00 13.33      A    C
ATOM    634  CE2 PHE D  23       6.286  48.630  18.540  1.00 12.92      A    C
ATOM    635  CD2 PHE D  23       6.439  47.956  17.339  1.00 11.74      A    C
ATOM    636  C   PHE D  23       7.933  47.217  12.918  1.00 10.30      A    C
ATOM    637  O   PHE D  23       6.993  47.022  12.141  1.00 11.50      A    O
ATOM    638  N   TYR D  24       9.158  46.733  12.725  1.00  9.05      A    N
ATOM    639  CA  TYR D  24       9.498  45.870  11.588  1.00 10.19      A    C
ATOM    640  CB  TYR D  24       9.724  46.712  10.324  1.00 10.05      A    C
ATOM    641  CG  TYR D  24      10.958  47.591  10.357  1.00  9.66      A    C
ATOM    642  CD1 TYR D  24      10.952  48.814  11.042  1.00 10.26      A    C
ATOM    643  CE1 TYR D  24      12.083  49.616  11.073  1.00  7.13      A    C
ATOM    644  CZ  TYR D  24      13.239  49.206  10.429  1.00 11.20      A    C
ATOM    645  OH  TYR D  24      14.364  50.005  10.456  1.00 12.78      A    O
ATOM    646  CE2 TYR D  24      13.273  48.001   9.749  1.00  8.75      A    C
ATOM    647  CD2 TYR D  24      12.139  47.201   9.717  1.00 10.84      A    C
ATOM    648  C   TYR D  24      10.734  45.018  11.883  1.00 10.39      A    C
ATOM    649  O   TYR D  24      11.600  45.417  12.668  1.00 10.57      A    O
ATOM    650  N   TYR D  25      10.810  43.850  11.244  1.00  9.79      A    N
ATOM    651  CA  TYR D  25      11.938  42.932  11.405  1.00 10.29      A    C
ATOM    652  CB  TYR D  25      11.491  41.482  11.185  1.00  8.52      A    C
ATOM    653  CG  TYR D  25      12.600  40.462  11.352  1.00 12.73      A    C
ATOM    654  CD1 TYR D  25      13.022  40.060  12.624  1.00 13.67      A    C
ATOM    655  CE1 TYR D  25      14.038  39.127  12.781  1.00 15.66      A    C
ATOM    656  CZ  TYR D  25      14.650  38.584  11.657  1.00 17.57      A    C
ATOM    657  OH  TYR D  25      15.657  37.658  11.813  1.00 17.00      A    O
ATOM    658  CE2 TYR D  25      14.251  38.965  10.387  1.00 16.20      A    C
ATOM    659  CD2 TYR D  25      13.235  39.898  10.242  1.00 14.31      A    C
ATOM    660  C   TYR D  25      13.062  43.291  10.431  1.00 12.70      A    C
ATOM    661  O   TYR D  25      12.907  43.142   9.216  1.00 14.44      A    O
ATOM    662  N   ASN D  26      14.188  43.760  10.974  1.00 12.99      A    N
ATOM    663  CA  ASN D  26      15.378  44.053  10.178  1.00 14.80      A    C
ATOM    664  CB  ASN D  26      16.275  45.063  10.906  1.00 16.72      A    C
ATOM    665  CG  ASN D  26      17.244  45.786   9.977  1.00 15.38      A    C
ATOM    666  OD1 ASN D  26      17.612  45.282   8.914  1.00 22.03      A    O
ATOM    667  ND2 ASN D  26      17.664  46.979  10.386  1.00 20.53      A    N
ATOM    668  C   ASN D  26      16.146  42.757   9.915  1.00 17.82      A    C
ATOM    669  O   ASN D  26      16.419  41.996  10.846  1.00 17.79      A    O
ATOM    670  N   GLN D  27      16.492  42.513   8.648  1.00 19.05      A    N
ATOM    671  CA  GLN D  27      17.190  41.285   8.241  1.00 21.11      A    C
ATOM    672  CB  GLN D  27      17.079  41.081   6.717  1.00 22.14      A    C
ATOM    673  CG  GLN D  27      17.738  39.825   6.155  1.00 27.77      A    C
ATOM    674  CD  GLN D  27      16.964  38.543   6.429  1.00 28.66      A    C
ATOM    675  OE1 GLN D  27      16.170  38.460   7.367  1.00 31.24      A    O
ATOM    676  NE2 GLN D  27      17.204  37.532   5.599  1.00 27.09      A    N
ATOM    677  C   GLN D  27      18.657  41.281   8.680  1.00 21.39      A    C
ATOM    678  O   GLN D  27      19.173  40.251   9.119  1.00 22.78      A    O
ATOM    679  N   ALA D  28      19.324  42.429   8.561  1.00 21.54      A    N
ATOM    680  CA  ALA D  28      20.738  42.565   8.924  1.00 25.33      A    C
ATOM    681  CB  ALA D  28      21.307  43.875   8.395  1.00 19.99      A    C
ATOM    682  C   ALA D  28      20.960  42.459  10.431  1.00 26.51      A    C
ATOM    683  O   ALA D  28      21.747  41.639  10.898  1.00 26.35      A    O
ATOM    684  N   ALA D  29      20.235  43.294  11.175  1.00 26.82      A    N
ATOM    685  CA  ALA D  29      20.368  43.353  12.639  1.00 25.09      A    C
ATOM    686  CB  ALA D  29      19.898  44.709  13.155  1.00 19.87      A    C
ATOM    687  C   ALA D  29      19.620  42.238  13.392  1.00 23.76      A    C
ATOM    688  O   ALA D  29      19.915  41.994  14.564  1.00 24.25      A    O
ATOM    689  N   LYS D  30      18.664  41.586  12.726  1.00 21.84      A    N
ATOM    690  CA  LYS D  30      17.849  40.501  13.302  1.00 21.63      A    C
ATOM    691  CB  LYS D  30      18.711  39.293  13.710  1.00 24.32      A    C
ATOM    692  CG  LYS D  30      19.633  38.785  12.616  1.00 25.20      A    C
ATOM    693  CD  LYS D  30      20.319  37.499  13.033  1.00 26.05      A    C
ATOM    694  CE  LYS D  30      21.220  36.949  11.942  1.00 27.47      A    C
ATOM    695  NZ  LYS D  30      21.867  35.673  12.329  1.00 30.44      A    N
ATOM    696  C   LYS D  30      17.001  40.978  14.492  1.00 20.47      A    C
ATOM    697  O   LYS D  30      16.672  40.223  15.414  1.00 20.28      A    O
ATOM    698  OXT LYS D  30      16.608  42.147  14.564  1.00 30.04           O
TER     699      LYS D  30
ATOM    700  N   ALA E   1      23.493  50.818  17.381  1.00 32.85      B    N
ATOM    701  CA  ALA E   1      22.141  50.232  17.498  1.00 24.35      B    C
ATOM    702  CB  ALA E   1      21.642  50.325  18.907  1.00 27.41      B    C
ATOM    703  C   ALA E   1      21.170  50.925  16.538  1.00 20.98      B    C
ATOM    704  O   ALA E   1      21.038  52.149  16.595  1.00 22.52      B    O
ATOM    705  N   CYS E   2      20.504  50.143  15.690  1.00 15.83      B    N
ATOM    706  CA  CYS E   2      19.557  50.694  14.717  1.00 16.52      B    C
ATOM    707  CB  CYS E   2      19.320  49.705  13.577  1.00 15.64      B    C
ATOM    708  SG  CYS E   2      20.796  49.389  12.559  1.00 18.51      B    S
ATOM    709  C   CYS E   2      18.229  51.051  15.398  1.00 19.04      B    C
ATOM    710  O   CYS E   2      17.281  50.258  15.394  1.00 21.23      B    O
ATOM    711  N   GLU E   3      18.170  52.254  15.964  1.00 19.59      B    N
ATOM    712  CA  GLU E   3      16.973  52.740  16.630  1.00 24.31      B    C
ATOM    713  CB  GLU E   3      17.304  53.855  17.630  1.00 35.93      B    C
ATOM    714  CG  GLU E   3      18.246  53.399  18.718  1.00 65.16      B    C
ATOM    715  CD  GLU E   3      18.470  54.488  19.767  1.00 85.77      B    C
ATOM    716  OE1 GLU E   3      18.493  55.687  19.444  1.00 67.97      B    O
ATOM    717  OE2 GLU E   3      18.647  54.119  20.958  1.00 69.85      B    O
ATOM    718  C   GLU E   3      15.958  53.277  15.602  1.00 25.43      B    C
ATOM    719  O   GLU E   3      16.334  53.788  14.567  1.00 19.39      B    O
ATOM    720  N   ALA E   4      14.677  53.132  15.960  1.00 31.59      B    N
ATOM    721  CA  ALA E   4      13.595  53.564  15.068  1.00 32.13      B    C
ATOM    722  CB  ALA E   4      12.279  52.890  15.463  1.00 20.56      B    C
ATOM    723  C   ALA E   4      13.412  55.089  15.102  1.00 22.70      B    C
ATOM    724  O   ALA E   4      13.650  55.709  16.145  1.00 28.94      B    O
ATOM    725  N   PHE E   5      12.986  55.663  13.982  1.00 26.02      B    N
ATOM    726  CA  PHE E   5      12.743  57.113  13.899  1.00 23.84      B    C
ATOM    727  CB  PHE E   5      14.057  57.890  13.689  1.00 21.05      B    C
ATOM    728  CG  PHE E   5      14.711  57.670  12.345  1.00 17.45      B    C
ATOM    729  CD1 PHE E   5      15.425  56.499  12.091  1.00 12.86      B    C
ATOM    730  CE1 PHE E   5      16.027  56.310  10.857  1.00 14.72      B    C
ATOM    731  CZ  PHE E   5      15.908  57.259   9.867  1.00 18.19      B    C
ATOM    732  CE2 PHE E   5      15.197  58.433  10.108  1.00 17.69      B    C
ATOM    733  CD2 PHE E   5      14.584  58.622  11.342  1.00 18.88      B    C
ATOM    734  C   PHE E   5      11.748  57.425  12.761  1.00 15.94      B    C
ATOM    735  O   PHE E   5      11.683  56.706  11.762  1.00 22.23      B    O
ATOM    736  N   ASP E   6      11.006  58.526  12.922  1.00 25.55      B    N
ATOM    737  CA  ASP E   6      10.001  58.936  11.956  1.00 25.67      B    C
ATOM    738  CB  ASP E   6       8.836  59.639  12.657  1.00 40.35      B    C
ATOM    739  CG  ASP E   6       8.166  58.761  13.721  1.00 32.62      B    C
ATOM    740  OD1 ASP E   6       8.424  57.525  13.754  1.00 40.06      B    O
ATOM    741  OD2 ASP E   6       7.369  59.269  14.517  1.00 51.42      B    O
ATOM    742  C   ASP E   6      10.600  59.889  10.921  1.00 16.13      B    C
ATOM    743  O   ASP E   6      10.734  61.090  11.142  1.00 17.23      B    O
ATOM    744  N   ALA E   7      10.954  59.326   9.777  1.00 14.53      B    N
ATOM    745  CA  ALA E   7      11.509  60.083   8.649  1.00 13.29      B    C
ATOM    746  CB  ALA E   7      12.292  59.153   7.703  1.00 23.04      B    C
ATOM    747  C   ALA E   7      10.398  60.796   7.869  1.00 13.89      B    C
ATOM    748  O   ALA E   7       9.362  60.197   7.587  1.00 17.53      B    O
ATOM    749  N   ALA E   8      10.636  62.064   7.540  1.00 11.34      B    N
ATOM    750  CA  ALA E   8       9.652  62.879   6.841  1.00  9.60      B    C
ATOM    751  CB  ALA E   8       9.936  64.365   7.030  1.00 19.85      B    C
ATOM    752  C   ALA E   8       9.611  62.528   5.337  1.00  9.99      B    C
ATOM    753  O   ALA E   8       8.566  62.334   4.751  1.00 13.16      B    O
ATOM    754  OXT ALA E   8      10.651  62.424   4.721  1.00 30.91           O
TER     755      ALA E   8
ATOM    756  N   GLY F   1       0.238  55.309   7.311  1.00  7.79      C    N
ATOM    757  CA  GLY F   1      -0.907  55.988   6.641  1.00  8.83      C    C
ATOM    758  C   GLY F   1      -1.449  55.184   5.477  1.00 10.62      C    C
ATOM    759  O   GLY F   1      -2.583  54.705   5.516  1.00 12.59      C    O
ATOM    760  N   CYS F   2      -0.626  55.038   4.438  1.00 10.30      C    N
ATOM    761  CA  CYS F   2      -0.998  54.300   3.225  1.00  9.83      C    C
ATOM    762  CB  CYS F   2      -1.744  55.222   2.256  1.00 10.22      C    C
ATOM    763  SG  CYS F   2      -0.738  56.556   1.560  1.00 14.40      C    S
ATOM    764  C   CYS F   2       0.222  53.707   2.531  1.00 12.25      C    C
ATOM    765  O   CYS F   2       1.355  54.134   2.767  1.00 13.26      C    O
ATOM    766  N   GLY F   3      -0.020  52.721   1.666  1.00 13.40      C    N
ATOM    767  CA  GLY F   3       1.039  52.069   0.900  1.00 12.85      C    C
ATOM    768  C   GLY F   3       1.902  51.167   1.763  1.00 12.53      C    C
ATOM    769  O   GLY F   3       1.383  50.383   2.564  1.00 11.90      C    O
ATOM    770  N   GLY F   4       3.222  51.276   1.601  1.00 12.50      C    N
ATOM    771  CA  GLY F   4       4.174  50.493   2.385  1.00 15.23      C    C
ATOM    772  C   GLY F   4       4.244  49.051   1.934  1.00 15.51      C    C
ATOM    773  O   GLY F   4       4.304  48.778   0.697  1.00 17.14      C    O
ATOM    774  N   ASN F   5       4.232  48.123   2.886  1.00 13.93      C    N
ATOM    775  CA  ASN F   5       4.322  46.687   2.604  1.00 12.29      C    C
ATOM    776  CB  ASN F   5       5.750  46.315   2.157  1.00  7.95      C    C
ATOM    777  CG  ASN F   5       6.831  46.883   3.066  1.00  9.63      C    C
ATOM    778  OD1 ASN F   5       6.555  47.396   4.156  1.00  7.97      C    O
ATOM    779  ND2 ASN F   5       8.076  46.795   2.617  1.00  7.60      C    N
ATOM    780  C   ASN F   5       3.877  45.829   3.795  1.00 13.09      C    C
ATOM    781  O   ASN F   5       3.566  46.358   4.868  1.00 14.79      C    O
ATOM    782  N   SER F   6       3.836  44.510   3.595  1.00 13.81      C    N
ATOM    783  CA  SER F   6       3.445  43.556   4.641  1.00 14.44      C    C
ATOM    784  CB  SER F   6       3.323  42.146   4.057  1.00 17.28      C    C
ATOM    785  OG  SER F   6       4.500  41.775   3.364  1.00 21.32      C    O
ATOM    786  C   SER F   6       4.382  43.526   5.856  1.00 12.63      C    C
ATOM    787  O   SER F   6       3.953  43.146   6.948  1.00 13.52      C    O
ATOM    788  N   ASN F   7       5.646  43.914   5.667  1.00  8.74      C    N
ATOM    789  CA  ASN F   7       6.591  44.068   6.778  1.00  8.95      C    C
ATOM    790  CB  ASN F   7       8.029  44.202   6.244  1.00 11.29      C    C
ATOM    791  CG  ASN F   7       9.082  44.174   7.343  1.00 12.08      C    C
ATOM    792  OD1 ASN F   7       8.864  43.629   8.429  1.00  7.86      C    O
ATOM    793  ND2 ASN F   7      10.243  44.757   7.061  1.00  8.58      C    N
ATOM    794  C   ASN F   7       6.199  45.271   7.647  1.00  7.62      C    C
ATOM    795  O   ASN F   7       6.751  46.369   7.518  1.00  7.69      C    O
ATOM    796  N   ARG F   8       5.218  45.046   8.522  1.00  8.67      C    N
ATOM    797  CA  ARG F   8       4.649  46.089   9.377  1.00 10.28      C    C
ATOM    798  CB  ARG F   8       3.706  46.990   8.566  1.00 14.38      C    C
ATOM    799  CG  ARG F   8       3.336  48.301   9.249  1.00 13.63      C    C
ATOM    800  CD  ARG F   8       2.023  48.862   8.721  1.00 13.84      C    C
ATOM    801  NE  ARG F   8       2.050  49.097   7.279  1.00 15.30      C    N
ATOM    802  CZ  ARG F   8       1.008  49.511   6.550  1.00 14.19      C    C
ATOM    803  NH1 ARG F   8      -0.180  49.745   7.114  1.00 12.04      C    N
ATOM    804  NH2 ARG F   8       1.151  49.688   5.239  1.00 16.34      C    N
ATOM    805  C   ARG F   8       3.876  45.441  10.526  1.00 10.80      C    C
ATOM    806  O   ARG F   8       3.065  44.537  10.295  1.00 10.59      C    O
ATOM    807  N   PHE F   9       4.130  45.903  11.750  1.00 10.75      C    N
ATOM    808  CA  PHE F   9       3.446  45.406  12.949  1.00 11.60      C    C
ATOM    809  CB  PHE F   9       4.331  44.405  13.696  1.00 11.33      C    C
ATOM    810  CG  PHE F   9       4.719  43.204  12.878  1.00 13.49      C    C
ATOM    811  CD1 PHE F   9       3.886  42.094  12.809  1.00 10.19      C    C
ATOM    812  CE1 PHE F   9       4.238  40.984  12.049  1.00 11.30      C    C
ATOM    813  CZ  PHE F   9       5.436  40.978  11.348  1.00 10.52      C    C
ATOM    814  CE2 PHE F   9       6.277  42.082  11.406  1.00 12.72      C    C
ATOM    815  CD2 PHE F   9       5.918  43.187  12.165  1.00 13.54      C    C
ATOM    816  C   PHE F   9       3.088  46.565  13.876  1.00 12.70      C    C
ATOM    817  O   PHE F   9       3.819  47.558  13.948  1.00 14.37      C    O
ATOM    818  N   LYS F  10       1.964  46.437  14.578  1.00 13.87      C    N
ATOM    819  CA  LYS F  10       1.498  47.466  15.515  1.00 14.92      C    C
ATOM    820  CB  LYS F  10       0.037  47.229  15.907  1.00 17.20      C    C
ATOM    821  CG  LYS F  10      -0.944  47.347  14.752  1.00 19.12      C    C
ATOM    822  CD  LYS F  10      -2.378  47.133  15.224  1.00 26.01      C    C
ATOM    823  CE  LYS F  10      -3.375  47.346  14.094  1.00 29.23      C    C
ATOM    824  NZ  LYS F  10      -4.777  47.136  14.554  1.00 34.45      C    N
ATOM    825  C   LYS F  10       2.364  47.489  16.768  1.00 14.88      C    C
ATOM    826  O   LYS F  10       2.924  48.528  17.131  1.00 16.11      C    O
ATOM    827  N   THR F  11       2.475  46.328  17.418  1.00 14.31      C    N
ATOM    828  CA  THR F  11       3.265  46.159  18.639  1.00 12.64      C    C
ATOM    829  CB  THR F  11       2.422  45.517  19.760  1.00 12.36      C    C
ATOM    830  OG1 THR F  11       1.920  44.249  19.321  1.00 11.26      C    O
ATOM    831  CG2 THR F  11       1.256  46.419  20.133  1.00 13.82      C    C
ATOM    832  C   THR F  11       4.498  45.289  18.387  1.00 12.39      C    C
ATOM    833  O   THR F  11       4.578  44.582  17.377  1.00 13.06      C    O
ATOM    834  N   ILE F  12       5.457  45.356  19.313  1.00 11.67      C    N
ATOM    835  CA  ILE F  12       6.687  44.550  19.244  1.00 12.33      C    C
ATOM    836  CB  ILE F  12       7.763  45.071  20.245  1.00 14.62      C    C
ATOM    837  CG1 ILE F  12       9.168  44.539  19.909  1.00 15.83      C    C
ATOM    838  CD1 ILE F  12       9.719  45.015  18.585  1.00 13.15      C    C
ATOM    839  CG2 ILE F  12       7.405  44.723  21.687  1.00 14.01      C    C
ATOM    840  C   ILE F  12       6.430  43.046  19.436  1.00 13.54      C    C
ATOM    841  O   ILE F  12       7.188  42.221  18.923  1.00 14.26      C    O
ATOM    842  N   GLU F  13       5.365  42.695  20.159  1.00 11.27      C    N
ATOM    843  CA  GLU F  13       4.989  41.290  20.379  1.00 11.42      C    C
ATOM    844  CB  GLU F  13       3.860  41.164  21.411  1.00  8.38      C    C
ATOM    845  CG  GLU F  13       4.248  41.534  22.839  1.00 10.61      C    C
ATOM    846  CD  GLU F  13       3.923  42.970  23.209  1.00 13.56      C    C
ATOM    847  OE1 GLU F  13       4.089  43.867  22.350  1.00 16.83      C    O
ATOM    848  OE2 GLU F  13       3.505  43.214  24.358  1.00 18.67      C    O
ATOM    849  C   GLU F  13       4.565  40.593  19.081  1.00 12.11      C    C
ATOM    850  O   GLU F  13       4.893  39.422  18.867  1.00 12.29      C    O
ATOM    851  N   GLU F  14       3.829  41.313  18.231  1.00 12.89      C    N
ATOM    852  CA  GLU F  14       3.404  40.801  16.923  1.00 14.43      C    C
ATOM    853  CB  GLU F  14       2.364  41.732  16.282  1.00 19.97      C    C
ATOM    854  CG  GLU F  14       1.035  41.820  17.032  1.00 31.67      C    C
ATOM    855  CD  GLU F  14       0.223  40.533  16.951  1.00 37.39      C    C
ATOM    856  OE1 GLU F  14       0.060  39.994  15.829  1.00 38.54      C    O
ATOM    857  OE2 GLU F  14      -0.290  40.083  17.990  1.00 41.08      C    O
ATOM    858  C   GLU F  14       4.578  40.605  15.957  1.00 14.73      C    C
ATOM    859  O   GLU F  14       4.570  39.669  15.153  1.00 17.01      C    O
ATOM    860  N   CYS F  15       5.578  41.486  16.040  1.00 13.34      C    N
ATOM    861  CA  CYS F  15       6.771  41.404  15.193  1.00 12.82      C    C
ATOM    862  CB  CYS F  15       7.586  42.700  15.292  1.00  8.55      C    C
ATOM    863  SG  CYS F  15       9.003  42.783  14.171  1.00 15.97      C    S
ATOM    864  C   CYS F  15       7.662  40.206  15.535  1.00 13.67      C    C
ATOM    865  O   CYS F  15       8.179  39.542  14.634  1.00 12.49      C    O
ATOM    866  N   ARG F  16       7.848  39.948  16.832  1.00 12.77      C    N
ATOM    867  CA  ARG F  16       8.699  38.847  17.300  1.00 11.14      C    C
ATOM    868  CB  ARG F  16       9.028  39.004  18.790  1.00 11.84      C    C
ATOM    869  CG  ARG F  16       9.950  40.174  19.093  1.00 19.97      C    C
ATOM    870  CD  ARG F  16      10.199  40.312  20.585  1.00 21.89      C    C
ATOM    871  NE  ARG F  16      10.974  39.195  21.126  1.00 21.86      C    N
ATOM    872  CZ  ARG F  16      12.296  39.032  20.995  1.00 19.05      C    C
ATOM    873  NH1 ARG F  16      13.043  39.908  20.325  1.00 18.30      C    N
ATOM    874  NH2 ARG F  16      12.878  37.968  21.541  1.00 19.80      C    N
ATOM    875  C   ARG F  16       8.082  37.470  17.047  1.00 11.26      C    C
ATOM    876  O   ARG F  16       8.766  36.574  16.544  1.00 12.68      C    O
ATOM    877  N   ARG F  17       6.808  37.304  17.400  1.00 10.05      C    N
ATOM    878  CA  ARG F  17       6.107  36.019  17.213  1.00 12.48      C    C
ATOM    879  CB  ARG F  17       4.715  36.044  17.863  1.00  8.23      C    C
ATOM    880  CG  ARG F  17       4.726  35.871  19.374  1.00  7.00      C    C
ATOM    881  CD  ARG F  17       3.346  35.524  19.914  1.00  8.39      C    C
ATOM    882  NE  ARG F  17       2.436  36.669  19.898  1.00 10.70      C    N
ATOM    883  CZ  ARG F  17       2.355  37.617  20.836  1.00 11.19      C    C
ATOM    884  NH1 ARG F  17       3.138  37.597  21.920  1.00 12.15      C    N
ATOM    885  NH2 ARG F  17       1.475  38.606  20.694  1.00 11.68      C    N
ATOM    886  C   ARG F  17       5.984  35.599  15.745  1.00 14.64      C    C
ATOM    887  O   ARG F  17       6.082  34.408  15.430  1.00 15.07      C    O
ATOM    888  N   THR F  18       5.766  36.569  14.856  1.00 17.57      C    N
ATOM    889  CA  THR F  18       5.632  36.305  13.422  1.00 16.45      C    C
ATOM    890  CB  THR F  18       5.011  37.512  12.679  1.00 14.64      C    C
ATOM    891  OG1 THR F  18       3.772  37.871  13.303  1.00 16.08      C    O
ATOM    892  CG2 THR F  18       4.760  37.189  11.206  1.00  9.91      C    C
ATOM    893  C   THR F  18       6.976  35.945  12.767  1.00 15.46      C    C
ATOM    894  O   THR F  18       7.059  34.961  12.031  1.00 16.18      C    O
ATOM    895  N   CYS F  19       8.006  36.743  13.052  1.00 14.39      C    N
ATOM    896  CA  CYS F  19       9.315  36.612  12.393  1.00 15.51      C    C
ATOM    897  CB  CYS F  19       9.900  37.992  12.111  1.00 13.83      C    C
ATOM    898  SG  CYS F  19       8.855  39.058  11.087  1.00 14.74      C    S
ATOM    899  C   CYS F  19      10.321  35.776  13.188  1.00 17.63      C    C
ATOM    900  O   CYS F  19      10.834  34.777  12.680  1.00 19.23      C    O
ATOM    901  N   ILE F  20      10.594  36.188  14.426  1.00 18.11      C    N
ATOM    902  CA  ILE F  20      11.649  35.567  15.244  1.00 18.94      C    C
ATOM    903  CB  ILE F  20      12.127  36.501  16.385  1.00 17.43      C    C
ATOM    904  CG1 ILE F  20      12.706  37.802  15.810  1.00 16.29      C    C
ATOM    905  CD1 ILE F  20      12.764  38.949  16.801  1.00 16.85      C    C
ATOM    906  CG2 ILE F  20      13.172  35.814  17.259  1.00 18.61      C    C
ATOM    907  C   ILE F  20      11.177  34.219  15.803  1.00 19.85      C    C
ATOM    908  O   ILE F  20      11.704  33.171  15.424  1.00 18.92      C    O
ATOM    909  N   GLY F  21      10.195  34.253  16.703  1.00 23.69      C    N
ATOM    910  CA  GLY F  21       9.672  33.051  17.358  1.00 27.51      C    C
ATOM    911  C   GLY F  21       8.917  33.339  18.639  1.00 30.10      C    C
ATOM    912  O   GLY F  21       8.415  32.412  19.292  1.00 34.45      C    O
ATOM    913  OXT GLY F  21       8.788  34.486  19.069  1.00 33.37      C    O
TER     914      GLY F  21
ATOM    915  N   ALA G   1      16.673  72.008   7.845  1.00 36.14      A    N
ATOM    916  CA  ALA G   1      16.679  72.501   9.267  1.00 35.37      A    C
ATOM    917  CB  ALA G   1      17.483  73.804   9.394  1.00 20.08      A    C
ATOM    918  C   ALA G   1      15.274  72.656   9.876  1.00 33.48      A    C
ATOM    919  O   ALA G   1      14.986  72.035  10.901  1.00 34.98      A    O
ATOM    920  N   PRO G   2      14.385  73.475   9.253  1.00 30.41      A    N
ATOM    921  CA  PRO G   2      13.029  73.587   9.800  1.00 25.57      A    C
ATOM    922  CB  PRO G   2      12.516  74.887   9.178  1.00 26.55      A    C
ATOM    923  CG  PRO G   2      13.206  74.957   7.866  1.00 27.43      A    C
ATOM    924  CD  PRO G   2      14.556  74.318   8.054  1.00 28.53      A    C
ATOM    925  C   PRO G   2      12.123  72.417   9.405  1.00 23.83      A    C
ATOM    926  O   PRO G   2      12.497  71.596   8.558  1.00 22.61      A    O
ATOM    927  N   ARG G   3      10.949  72.350  10.017  1.00 21.91      A    N
ATOM    928  CA  ARG G   3       9.985  71.272   9.776  1.00 19.68      A    C
ATOM    929  CB  ARG G   3       8.972  71.179  10.924  1.00 16.43      A    C
ATOM    930  CG  ARG G   3       9.580  70.731  12.244  1.00 14.50      A    C
ATOM    931  CD  ARG G   3       8.663  70.990  13.432  1.00 18.39      A    C
ATOM    932  NE  ARG G   3       7.506  70.088  13.457  1.00 19.45      A    N
ATOM    933  CZ  ARG G   3       6.291  70.344  12.954  1.00 19.96      A    C
ATOM    934  NH1 ARG G   3       6.002  71.499  12.348  1.00 19.65      A    N
ATOM    935  NH2 ARG G   3       5.337  69.423  13.063  1.00 19.64      A    N
ATOM    936  C   ARG G   3       9.255  71.473   8.446  1.00 20.01      A    C
ATOM    937  O   ARG G   3       9.276  70.597   7.580  1.00 21.52      A    O
ATOM    938  N   ARG G   4       8.625  72.641   8.296  1.00 17.65      A    N
ATOM    939  CA  ARG G   4       7.824  72.971   7.109  1.00 17.17      A    C
ATOM    940  CB  ARG G   4       6.570  73.751   7.507  1.00 17.02      A    C
ATOM    941  CG  ARG G   4       5.605  72.986   8.410  1.00 21.12      A    C
ATOM    942  CD  ARG G   4       4.840  71.909   7.652  1.00 24.50      A    C
ATOM    943  NE  ARG G   4       3.981  71.107   8.524  1.00 32.99      A    N
ATOM    944  CZ  ARG G   4       4.408  70.141   9.342  1.00 38.60      A    C
ATOM    945  NH1 ARG G   4       5.694  69.804   9.428  1.00 43.95      A    N
ATOM    946  NH2 ARG G   4       3.513  69.489  10.073  1.00 41.24      A    N
ATOM    947  C   ARG G   4       8.617  73.770   6.076  1.00 16.58      A    C
ATOM    948  O   ARG G   4       9.650  74.371   6.396  1.00 15.59      A    O
ATOM    949  N   LYS G   5       8.122  73.772   4.839  1.00 16.62      A    N
ATOM    950  CA  LYS G   5       8.770  74.464   3.713  1.00 16.45      A    C
ATOM    951  CB  LYS G   5       8.273  73.891   2.381  1.00 18.97      A    C
ATOM    952  CG  LYS G   5       8.589  72.415   2.182  1.00 21.35      A    C
ATOM    953  CD  LYS G   5       8.119  71.937   0.817  1.00 25.71      A    C
ATOM    954  CE  LYS G   5       8.360  70.449   0.632  1.00 31.48      A    C
ATOM    955  NZ  LYS G   5       9.810  70.102   0.647  1.00 34.98      A    N
ATOM    956  C   LYS G   5       8.566  75.983   3.724  1.00 13.60      A    C
ATOM    957  O   LYS G   5       9.345  76.709   3.100  1.00 14.04      A    O
ATOM    958  N   LEU G   6       7.523  76.460   4.402  1.00 11.86      A    N
ATOM    959  CA  LEU G   6       7.251  77.902   4.516  1.00 10.14      A    C
ATOM    960  CB  LEU G   6       5.831  78.147   5.066  1.00 12.74      A    C
ATOM    961  CG  LEU G   6       5.483  77.696   6.497  1.00 15.66      A    C
ATOM    962  CD1 LEU G   6       5.762  78.778   7.541  1.00 17.39      A    C
ATOM    963  CD2 LEU G   6       4.022  77.269   6.581  1.00 11.07      A    C
ATOM    964  C   LEU G   6       8.277  78.678   5.355  1.00  7.82      A    C
ATOM    965  O   LEU G   6       8.469  79.877   5.137  1.00  8.60      A    O
ATOM    966  N   CYS G   7       8.926  78.001   6.303  1.00  8.05      A    N
ATOM    967  CA  CYS G   7       9.857  78.646   7.239  1.00  7.68      A    C
ATOM    968  CB  CYS G   7      10.181  77.698   8.397  1.00  7.02      A    C
ATOM    969  SG  CYS G   7       8.730  77.132   9.314  1.00 14.72      A    S
ATOM    970  C   CYS G   7      11.161  79.147   6.607  1.00  9.00      A    C
ATOM    971  O   CYS G   7      11.737  80.127   7.085  1.00 10.07      A    O
ATOM    972  N   ILE G   8      11.623  78.486   5.542  1.00  8.84      A    N
ATOM    973  CA  ILE G   8      12.870  78.883   4.853  1.00 10.76      A    C
ATOM    974  CB  ILE G   8      13.464  77.732   3.990  1.00 14.61      A    C
ATOM    975  CG1 ILE G   8      12.531  77.327   2.835  1.00 11.76      A    C
ATOM    976  CD1 ILE G   8      13.252  76.676   1.677  1.00 11.23      A    C
ATOM    977  CG2 ILE G   8      13.779  76.526   4.861  1.00 19.70      A    C
ATOM    978  C   ILE G   8      12.772  80.164   4.003  1.00 10.25      A    C
ATOM    979  O   ILE G   8      13.802  80.676   3.554  1.00 10.60      A    O
ATOM    980  N   LEU G   9      11.556  80.669   3.773  1.00 10.83      A    N
ATOM    981  CA  LEU G   9      11.347  81.883   2.970  1.00 12.73      A    C
ATOM    982  CB  LEU G   9       9.850  82.104   2.700  1.00 12.82      A    C
ATOM    983  CG  LEU G   9       9.122  81.049   1.858  1.00 12.76      A    C
ATOM    984  CD1 LEU G   9       7.616  81.263   1.923  1.00 13.79      A    C
ATOM    985  CD2 LEU G   9       9.607  81.066   0.416  1.00 11.21      A    C
ATOM    986  C   LEU G   9      11.926  83.135   3.632  1.00 15.98      A    C
ATOM    987  O   LEU G   9      12.033  83.209   4.862  1.00 16.79      A    O
ATOM    988  N   HIS G  10      12.299  84.112   2.801  1.00 16.68      A    N
ATOM    989  CA  HIS G  10      12.872  85.374   3.269  1.00 18.50      A    C
ATOM    990  CB  HIS G  10      13.572  86.096   2.109  1.00 28.66      A    C
ATOM    991  CG  HIS G  10      14.458  87.229   2.536  1.00 36.21      A    C
ATOM    992  ND1 HIS G  10      13.991  88.515   2.695  1.00 44.75      A    N
ATOM    993  CE1 HIS G  10      14.991  89.291   3.067  1.00 40.85      A    C
ATOM    994  NE2 HIS G  10      16.076  88.560   3.186  1.00 36.85      A    N
ATOM    995  CD2 HIS G  10      15.780  87.262   2.859  1.00 42.38      A    C
ATOM    996  C   HIS G  10      11.792  86.275   3.871  1.00 17.96      A    C
ATOM    997  O   HIS G  10      10.616  86.169   3.504  1.00 18.60      A    O
ATOM    998  N   ALA G  11      12.186  87.149   4.798  1.00 15.72      A    N
ATOM    999  CA  ALA G  11      11.267  88.081   5.444  1.00 16.07      A    C
ATOM   1000  CB  ALA G  11      11.930  88.730   6.649  1.00 19.56      A    C
ATOM   1001  C   ALA G  11      10.788  89.154   4.468  1.00 14.14      A    C
ATOM   1002  O   ALA G  11      11.585  89.692   3.691  1.00 14.14      A    O
ATOM   1003  N   ASN G  12       9.490  89.458   4.510  1.00 11.50      A    N
ATOM   1004  CA  ASN G  12       8.866  90.431   3.613  1.00 12.91      A    C
ATOM   1005  CB  ASN G  12       8.445  89.743   2.305  1.00 16.30      A    C
ATOM   1006  CG  ASN G  12       7.909  90.714   1.262  1.00 15.91      A    C
ATOM   1007  OD1 ASN G  12       8.301  91.880   1.214  1.00 15.39      A    O
ATOM   1008  ND2 ASN G  12       7.017  90.222   0.411  1.00 15.62      A    N
ATOM   1009  C   ASN G  12       7.657  91.095   4.286  1.00 13.67      A    C
ATOM   1010  O   ASN G  12       6.625  90.442   4.470  1.00 13.99      A    O
ATOM   1011  N   PRO G  13       7.781  92.384   4.683  1.00 13.20      A    N
ATOM   1012  CA  PRO G  13       6.636  93.112   5.253  1.00 12.85      A    C
ATOM   1013  CB  PRO G  13       7.232  94.470   5.650  1.00 12.55      A    C
ATOM   1014  CG  PRO G  13       8.687  94.216   5.812  1.00 14.68      A    C
ATOM   1015  CD  PRO G  13       9.030  93.160   4.810  1.00 13.32      A    C
ATOM   1016  C   PRO G  13       5.472  93.294   4.271  1.00 12.67      A    C
ATOM   1017  O   PRO G  13       4.327  92.985   4.622  1.00 16.43      A    O
ATOM   1018  N   GLY G  14       5.772  93.792   3.073  1.00 11.68      A    N
ATOM   1019  CA  GLY G  14       4.772  93.985   2.016  1.00 12.24      A    C
ATOM   1020  C   GLY G  14       4.800  95.385   1.434  1.00 14.92      A    C
ATOM   1021  O   GLY G  14       5.860  96.008   1.344  1.00 13.49      A    O
ATOM   1022  N   ARG G  15       3.620  95.876   1.038  1.00 16.96      A    N
ATOM   1023  CA  ARG G  15       3.467  97.200   0.412  1.00 18.42      A    C
ATOM   1024  CB  ARG G  15       3.082  97.033  -1.071  1.00 20.47      A    C
ATOM   1025  CG  ARG G  15       1.686  96.478  -1.321  1.00 20.17      A    C
ATOM   1026  CD  ARG G  15       1.514  96.022  -2.759  1.00 19.76      A    C
ATOM   1027  NE  ARG G  15       0.161  95.546  -3.029  1.00 20.49      A    N
ATOM   1028  CZ  ARG G  15      -0.331  94.352  -2.680  1.00 18.96      A    C
ATOM   1029  NH1 ARG G  15       0.409  93.459  -2.015  1.00 21.67      A    N
ATOM   1030  NH2 ARG G  15      -1.588  94.042  -2.991  1.00 12.86      A    N
ATOM   1031  C   ARG G  15       2.462  98.132   1.121  1.00 19.26      A    C
ATOM   1032  O   ARG G  15       2.137  99.199   0.588  1.00 20.86      A    O
ATOM   1033  N   CYS G  16       1.991  97.747   2.308  1.00 17.82      A    N
ATOM   1034  CA  CYS G  16       1.040  98.552   3.088  1.00 16.45      A    C
ATOM   1035  CB  CYS G  16      -0.066  97.668   3.680  1.00 14.75      A    C
ATOM   1036  SG  CYS G  16      -1.398  97.277   2.521  1.00 16.12      A    S
ATOM   1037  C   CYS G  16       1.747  99.335   4.195  1.00 15.18      A    C
ATOM   1038  O   CYS G  16       2.877  99.015   4.573  1.00 14.05      A    O
ATOM   1039  N   TYR G  17       1.056 100.350   4.709  1.00 15.89      A    N
ATOM   1040  CA  TYR G  17       1.608 101.261   5.724  1.00 17.94      A    C
ATOM   1041  CB  TYR G  17       1.006 102.663   5.552  1.00 23.45      A    C
ATOM   1042  CG  TYR G  17       1.186 103.247   4.169  1.00 27.98      A    C
ATOM   1043  CD1 TYR G  17       2.378 103.871   3.801  1.00 35.00      A    C
ATOM   1044  CE1 TYR G  17       2.548 104.415   2.546  1.00 38.10      A    C
ATOM   1045  CZ  TYR G  17       1.510 104.320   1.616  1.00 38.48      A    C
ATOM   1046  OH  TYR G  17       1.674 104.858   0.354  1.00 44.88      A    O
ATOM   1047  CE2 TYR G  17       0.318 103.702   1.944  1.00 35.26      A    C
ATOM   1048  CD2 TYR G  17       0.170 103.170   3.211  1.00 29.08      A    C
ATOM   1049  C   TYR G  17       1.393 100.804   7.173  1.00 17.29      A    C
ATOM   1050  O   TYR G  17       1.917 101.428   8.097  1.00 18.59      A    O
ATOM   1051  N   ASP G  18       0.633  99.725   7.377  1.00 17.27      A    N
ATOM   1052  CA  ASP G  18       0.305  99.232   8.721  1.00 16.38      A    C
ATOM   1053  CB  ASP G  18      -0.881  98.252   8.661  1.00 14.80      A    C
ATOM   1054  CG  ASP G  18      -1.484  97.954  10.031  1.00 15.94      A    C
ATOM   1055  OD1 ASP G  18      -1.217  98.685  11.010  1.00 14.78      A    O
ATOM   1056  OD2 ASP G  18      -2.251  96.971  10.124  1.00 20.01      A    O
ATOM   1057  C   ASP G  18       1.510  98.542   9.362  1.00 17.75      A    C
ATOM   1058  O   ASP G  18       2.157  97.702   8.731  1.00 17.34      A    O
ATOM   1059  N   ALA G  19       1.798  98.903  10.613  1.00 18.40      A    N
ATOM   1060  CA  ALA G  19       2.906  98.319  11.381  1.00 19.38      A    C
ATOM   1061  CB  ALA G  19       3.686  99.425  12.091  1.00 20.08      A    C
ATOM   1062  C   ALA G  19       2.371  97.295  12.380  1.00 20.32      A    C
ATOM   1063  O   ALA G  19       2.085  97.632  13.534  1.00 21.38      A    O
ATOM   1064  N   ILE G  20       2.244  96.055  11.921  1.00 16.63      A    N
ATOM   1065  CA  ILE G  20       1.743  94.946  12.738  1.00 16.29      A    C
ATOM   1066  CB  ILE G  20       0.850  93.974  11.925  1.00 15.55      A    C
ATOM   1067  CG1 ILE G  20      -0.188  94.747  11.097  1.00 10.36      A    C
ATOM   1068  CD1 ILE G  20      -1.171  93.869  10.350  1.00 10.82      A    C
ATOM   1069  CG2 ILE G  20       0.145  92.974  12.844  1.00 18.13      A    C
ATOM   1070  C   ILE G  20       2.946  94.183  13.300  1.00 18.57      A    C
ATOM   1071  O   ILE G  20       3.805  93.749  12.517  1.00 18.50      A    O
ATOM   1072  N   PRO G  21       3.040  94.024  14.640  1.00 19.74      A    N
ATOM   1073  CA  PRO G  21       4.081  93.159  15.207  1.00 18.33      A    C
ATOM   1074  CB  PRO G  21       3.919  93.348  16.720  1.00 18.25      A    C
ATOM   1075  CG  PRO G  21       3.249  94.662  16.874  1.00 20.75      A    C
ATOM   1076  CD  PRO G  21       2.343  94.793  15.689  1.00 19.63      A    C
ATOM   1077  C   PRO G  21       3.894  91.682  14.826  1.00 16.68      A    C
ATOM   1078  O   PRO G  21       2.798  91.140  14.991  1.00 18.40      A    O
ATOM   1079  N   ALA G  22       4.951  91.062  14.308  1.00 14.02      A    N
ATOM   1080  CA  ALA G  22       4.907  89.663  13.877  1.00 11.74      A    C
ATOM   1081  CB  ALA G  22       4.166  89.548  12.553  1.00 12.91      A    C
ATOM   1082  C   ALA G  22       6.308  89.065  13.754  1.00 10.90      A    C
ATOM   1083  O   ALA G  22       7.230  89.732  13.273  1.00 10.68      A    O
ATOM   1084  N   PHE G  23       6.455  87.811  14.183  1.00 10.77      A    N
ATOM   1085  CA  PHE G  23       7.741  87.111  14.184  1.00  9.59      A    C
ATOM   1086  CB  PHE G  23       7.847  86.209  15.415  1.00 11.98      A    C
ATOM   1087  CG  PHE G  23       7.686  86.938  16.719  1.00 12.03      A    C
ATOM   1088  CD1 PHE G  23       8.774  87.550  17.329  1.00 12.85      A    C
ATOM   1089  CE1 PHE G  23       8.626  88.225  18.536  1.00 14.16      A    C
ATOM   1090  CZ  PHE G  23       7.380  88.297  19.143  1.00 13.29      A    C
ATOM   1091  CE2 PHE G  23       6.285  87.690  18.538  1.00 12.92      A    C
ATOM   1092  CD2 PHE G  23       6.440  87.016  17.336  1.00 11.69      A    C
ATOM   1093  C   PHE G  23       7.932  86.278  12.918  1.00 10.29      A    C
ATOM   1094  O   PHE G  23       6.992  86.082  12.141  1.00 11.50      A    O
ATOM   1095  N   TYR G  24       9.158  85.792  12.725  1.00  9.05      A    N
ATOM   1096  CA  TYR G  24       9.499  84.931  11.587  1.00 10.22      A    C
ATOM   1097  CB  TYR G  24       9.725  85.772  10.322  1.00 10.02      A    C
ATOM   1098  CG  TYR G  24      10.957  86.652  10.359  1.00  9.66      A    C
ATOM   1099  CD1 TYR G  24      10.954  87.873  11.041  1.00 10.25      A    C
ATOM   1100  CE1 TYR G  24      12.083  88.675  11.074  1.00  7.13      A    C
ATOM   1101  CZ  TYR G  24      13.241  88.267  10.428  1.00 11.18      A    C
ATOM   1102  OH  TYR G  24      14.364  89.066  10.456  1.00 12.79      A    O
ATOM   1103  CE2 TYR G  24      13.271  87.061   9.749  1.00  8.76      A    C
ATOM   1104  CD2 TYR G  24      12.138  86.261   9.716  1.00 10.86      A    C
ATOM   1105  C   TYR G  24      10.734  84.078  11.883  1.00 10.39      A    C
ATOM   1106  O   TYR G  24      11.600  84.477  12.669  1.00 10.56      A    O
ATOM   1107  N   TYR G  25      10.809  82.910  11.245  1.00  9.79      A    N
ATOM   1108  CA  TYR G  25      11.938  81.992  11.406  1.00 10.31      A    C
ATOM   1109  CB  TYR G  25      11.493  80.543  11.185  1.00  8.50      A    C
ATOM   1110  CG  TYR G  25      12.600  79.522  11.352  1.00 12.74      A    C
ATOM   1111  CD1 TYR G  25      13.021  79.122  12.622  1.00 13.69      A    C
ATOM   1112  CE1 TYR G  25      14.039  78.189  12.782  1.00 15.68      A    C
ATOM   1113  CZ  TYR G  25      14.651  77.646  11.660  1.00 17.56      A    C
ATOM   1114  OH  TYR G  25      15.655  76.717  11.813  1.00 16.97      A    O
ATOM   1115  CE2 TYR G  25      14.251  78.024  10.387  1.00 16.13      A    C
ATOM   1116  CD2 TYR G  25      13.233  78.956  10.241  1.00 14.29      A    C
ATOM   1117  C   TYR G  25      13.063  82.351  10.432  1.00 12.72      A    C
ATOM   1118  O   TYR G  25      12.906  82.201   9.219  1.00 14.42      A    O
ATOM   1119  N   ASN G  26      14.188  82.821  10.972  1.00 12.97      A    N
ATOM   1120  CA  ASN G  26      15.382  83.112  10.175  1.00 14.78      A    C
ATOM   1121  CB  ASN G  26      16.275  84.122  10.907  1.00 16.67      A    C
ATOM   1122  CG  ASN G  26      17.243  84.849   9.978  1.00 15.39      A    C
ATOM   1123  OD1 ASN G  26      17.612  84.342   8.916  1.00 22.01      A    O
ATOM   1124  ND2 ASN G  26      17.667  86.040  10.390  1.00 20.54      A    N
ATOM   1125  C   ASN G  26      16.148  81.815   9.912  1.00 17.79      A    C
ATOM   1126  O   ASN G  26      16.417  81.056  10.846  1.00 17.79      A    O
ATOM   1127  N   GLN G  27      16.494  81.571   8.647  1.00 19.03      A    N
ATOM   1128  CA  GLN G  27      17.195  80.341   8.244  1.00 21.03      A    C
ATOM   1129  CB  GLN G  27      17.079  80.143   6.722  1.00 22.16      A    C
ATOM   1130  CG  GLN G  27      17.738  78.888   6.152  1.00 27.87      A    C
ATOM   1131  CD  GLN G  27      16.963  77.605   6.434  1.00 28.62      A    C
ATOM   1132  OE1 GLN G  27      16.172  77.520   7.368  1.00 31.39      A    O
ATOM   1133  NE2 GLN G  27      17.205  76.592   5.600  1.00 27.17      A    N
ATOM   1134  C   GLN G  27      18.660  80.345   8.676  1.00 21.27      A    C
ATOM   1135  O   GLN G  27      19.172  79.311   9.120  1.00 22.69      A    O
ATOM   1136  N   ALA G  28      19.325  81.493   8.561  1.00 21.57      A    N
ATOM   1137  CA  ALA G  28      20.737  81.626   8.924  1.00 25.27      A    C
ATOM   1138  CB  ALA G  28      21.306  82.935   8.396  1.00 20.02      A    C
ATOM   1139  C   ALA G  28      20.954  81.528  10.435  1.00 26.48      A    C
ATOM   1140  O   ALA G  28      21.746  80.702  10.894  1.00 26.28      A    O
ATOM   1141  N   ALA G  29      20.232  82.355  11.184  1.00 26.76      A    N
ATOM   1142  CA  ALA G  29      20.367  82.414  12.646  1.00 25.12      A    C
ATOM   1143  CB  ALA G  29      19.896  83.772  13.154  1.00 19.81      A    C
ATOM   1144  C   ALA G  29      19.618  81.295  13.393  1.00 23.66      A    C
ATOM   1145  O   ALA G  29      19.915  81.053  14.564  1.00 24.32      A    O
ATOM   1146  N   LYS G  30      18.663  80.644  12.724  1.00 21.82      A    N
ATOM   1147  CA  LYS G  30      17.849  79.564  13.310  1.00 21.73      A    C
ATOM   1148  CB  LYS G  30      18.713  78.351  13.707  1.00 24.26      A    C
ATOM   1149  CG  LYS G  30      19.638  77.845  12.617  1.00 25.15      A    C
ATOM   1150  CD  LYS G  30      20.319  76.557  13.032  1.00 25.99      A    C
ATOM   1151  CE  LYS G  30      21.221  76.012  11.940  1.00 27.50      A    C
ATOM   1152  NZ  LYS G  30      21.869  74.733  12.333  1.00 30.36      A    N
ATOM   1153  C   LYS G  30      16.996  80.040  14.498  1.00 20.56      A    C
ATOM   1154  O   LYS G  30      16.672  79.284  15.414  1.00 20.32      A    O
ATOM   1155  OXT LYS G  30      16.607  81.208  14.563  1.00 29.96           O
TER    1156      LYS G  30
ATOM   1157  N   ALA H   1      22.569  89.798  18.403  1.00 33.24      B    N
ATOM   1158  CA  ALA H   1      21.351  89.026  18.010  1.00 24.64      B    C
ATOM   1159  CB  ALA H   1      20.474  88.719  19.222  1.00 26.98      B    C
ATOM   1160  C   ALA H   1      20.553  89.779  16.944  1.00 21.14      B    C
ATOM   1161  O   ALA H   1      20.179  90.933  17.179  1.00 23.03      B    O
ATOM   1162  N   CYS H   2      20.300  89.131  15.812  1.00 15.89      B    N
ATOM   1163  CA  CYS H   2      19.555  89.753  14.721  1.00 16.54      B    C
ATOM   1164  CB  CYS H   2      19.823  89.025  13.404  1.00 15.92      B    C
ATOM   1165  SG  CYS H   2      21.555  89.145  12.842  1.00 19.22      B    S
ATOM   1166  C   CYS H   2      18.057  89.784  15.029  1.00 19.46      B    C
ATOM   1167  O   CYS H   2      17.312  88.894  14.590  1.00 21.66      B    O
ATOM   1168  N   GLU H   3      17.617  90.805  15.752  1.00 19.90      B    N
ATOM   1169  CA  GLU H   3      16.206  90.977  16.108  1.00 24.78      B    C
ATOM   1170  CB  GLU H   3      16.080  91.873  17.357  1.00 36.19      B    C
ATOM   1171  CG  GLU H   3      16.769  91.336  18.590  1.00 66.66      B    C
ATOM   1172  CD  GLU H   3      16.500  92.152  19.827  1.00 84.86      B    C
ATOM   1173  OE1 GLU H   3      16.365  93.410  19.716  1.00 66.79      B    O
ATOM   1174  OE2 GLU H   3      16.367  91.563  20.917  1.00 70.19      B    O
ATOM   1175  C   GLU H   3      15.431  91.588  14.929  1.00 25.76      B    C
ATOM   1176  O   GLU H   3      15.968  92.359  14.157  1.00 19.71      B    O
ATOM   1177  N   ALA H   4      14.157  91.202  14.852  1.00 31.91      B    N
ATOM   1178  CA  ALA H   4      13.274  91.672  13.780  1.00 32.26      B    C
ATOM   1179  CB  ALA H   4      12.066  90.764  13.625  1.00 20.71      B    C
ATOM   1180  C   ALA H   4      12.814  93.114  14.018  1.00 22.77      B    C
ATOM   1181  O   ALA H   4      12.649  93.524  15.173  1.00 29.44      B    O
ATOM   1182  N   PHE H   5      12.612  93.871  12.950  1.00 26.48      B    N
ATOM   1183  CA  PHE H   5      12.121  95.244  13.022  1.00 24.29      B    C
ATOM   1184  CB  PHE H   5      13.269  96.208  13.370  1.00 21.64      B    C
ATOM   1185  CG  PHE H   5      14.289  96.392  12.267  1.00 17.64      B    C
ATOM   1186  CD1 PHE H   5      15.264  95.424  12.042  1.00 12.86      B    C
ATOM   1187  CE1 PHE H   5      16.191  95.566  11.018  1.00 14.71      B    C
ATOM   1188  CZ  PHE H   5      16.169  96.705  10.234  1.00 18.35      B    C
ATOM   1189  CE2 PHE H   5      15.207  97.682  10.436  1.00 17.73      B    C
ATOM   1190  CD2 PHE H   5      14.275  97.530  11.454  1.00 18.66      B    C
ATOM   1191  C   PHE H   5      11.434  95.679  11.715  1.00 16.60      B    C
ATOM   1192  O   PHE H   5      11.763  95.189  10.646  1.00 22.77      B    O
ATOM   1193  N   ASP H   6      10.477  96.605  11.856  1.00 25.56      B    N
ATOM   1194  CA  ASP H   6       9.700  97.090  10.717  1.00 25.69      B    C
ATOM   1195  CB  ASP H   6       8.279  97.462  11.180  1.00 39.91      B    C
ATOM   1196  CG  ASP H   6       7.540  96.282  11.785  1.00 32.28      B    C
ATOM   1197  OD1 ASP H   6       8.004  95.122  11.698  1.00 40.45      B    O
ATOM   1198  OD2 ASP H   6       6.471  96.514  12.404  1.00 51.15      B    O
ATOM   1199  C   ASP H   6      10.357  98.319  10.085  1.00 17.27      B    C
ATOM   1200  O   ASP H   6      10.211  99.442  10.541  1.00 18.10      B    O
ATOM   1201  N   ALA H   7      11.116  98.060   8.997  1.00 15.21      B    N
ATOM   1202  CA  ALA H   7      11.797  99.129   8.271  1.00 13.48      B    C
ATOM   1203  CB  ALA H   7      12.957  98.554   7.454  1.00 23.60      B    C
ATOM   1204  C   ALA H   7      10.824  99.839   7.335  1.00 14.21      B    C
ATOM   1205  O   ALA H   7      10.034  99.200   6.637  1.00 17.91      B    O
ATOM   1206  N   ALA H   8      10.880 101.171   7.323  1.00 11.38      B    N
ATOM   1207  CA  ALA H   8       9.985 101.991   6.516  1.00  9.76      B    C
ATOM   1208  CB  ALA H   8       9.940 103.426   7.030  1.00 20.00      B    C
ATOM   1209  C   ALA H   8      10.439 101.996   5.030  1.00 11.28      B    C
ATOM   1210  O   ALA H   8       9.639 101.797   4.119  1.00 13.82      B    O
ATOM   1211  OXT ALA H   8      11.620 102.195   4.740  1.00 31.05           O
TER    1212      ALA H   8
ATOM   1213  N   GLY I   1       0.237  94.369   7.311  1.00  7.81      C    N
ATOM   1214  CA  GLY I   1      -0.906  95.048   6.640  1.00  8.83      C    C
ATOM   1215  C   GLY I   1      -1.447  94.244   5.475  1.00 10.61      C    C
ATOM   1216  O   GLY I   1      -2.583  93.766   5.516  1.00 12.60      C    O
ATOM   1217  N   CYS I   2      -0.625  94.099   4.438  1.00 10.32      C    N
ATOM   1218  CA  CYS I   2      -0.999  93.361   3.227  1.00  9.83      C    C
ATOM   1219  CB  CYS I   2      -1.744  94.282   2.256  1.00 10.21      C    C
ATOM   1220  SG  CYS I   2      -0.738  95.616   1.559  1.00 14.40      C    S
ATOM   1221  C   CYS I   2       0.223  92.765   2.530  1.00 12.28      C    C
ATOM   1222  O   CYS I   2       1.355  93.194   2.766  1.00 13.25      C    O
ATOM   1223  N   GLY I   3      -0.020  91.779   1.667  1.00 13.39      C    N
ATOM   1224  CA  GLY I   3       1.037  91.128   0.899  1.00 12.82      C    C
ATOM   1225  C   GLY I   3       1.901  90.225   1.763  1.00 12.51      C    C
ATOM   1226  O   GLY I   3       1.381  89.442   2.562  1.00 11.88      C    O
ATOM   1227  N   GLY I   4       3.220  90.336   1.600  1.00 12.53      C    N
ATOM   1228  CA  GLY I   4       4.175  89.555   2.386  1.00 15.24      C    C
ATOM   1229  C   GLY I   4       4.242  88.110   1.936  1.00 15.57      C    C
ATOM   1230  O   GLY I   4       4.305  87.838   0.697  1.00 17.11      C    O
ATOM   1231  N   ASN I   5       4.234  87.184   2.886  1.00 13.92      C    N
ATOM   1232  CA  ASN I   5       4.324  85.747   2.604  1.00 12.29      C    C
ATOM   1233  CB  ASN I   5       5.749  85.375   2.157  1.00  7.97      C    C
ATOM   1234  CG  ASN I   5       6.831  85.942   3.066  1.00  9.66      C    C
ATOM   1235  OD1 ASN I   5       6.555  86.455   4.154  1.00  7.96      C    O
ATOM   1236  ND2 ASN I   5       8.077  85.856   2.618  1.00  7.60      C    N
ATOM   1237  C   ASN I   5       3.876  84.888   3.799  1.00 13.10      C    C
ATOM   1238  O   ASN I   5       3.566  85.417   4.868  1.00 14.78      C    O
ATOM   1239  N   SER I   6       3.835  83.570   3.595  1.00 13.85      C    N
ATOM   1240  CA  SER I   6       3.444  82.616   4.642  1.00 14.46      C    C
ATOM   1241  CB  SER I   6       3.323  81.204   4.058  1.00 17.31      C    C
ATOM   1242  OG  SER I   6       4.501  80.834   3.366  1.00 21.33      C    O
ATOM   1243  C   SER I   6       4.383  82.587   5.858  1.00 12.74      C    C
ATOM   1244  O   SER I   6       3.953  82.205   6.948  1.00 13.51      C    O
ATOM   1245  N   ASN I   7       5.645  82.973   5.666  1.00  8.74      C    N
ATOM   1246  CA  ASN I   7       6.591  83.127   6.777  1.00  9.00      C    C
ATOM   1247  CB  ASN I   7       8.029  83.261   6.244  1.00 11.28      C    C
ATOM   1248  CG  ASN I   7       9.083  83.237   7.342  1.00 12.11      C    C
ATOM   1249  OD1 ASN I   7       8.864  82.690   8.429  1.00  7.86      C    O
ATOM   1250  ND2 ASN I   7      10.243  83.815   7.062  1.00  8.61      C    N
ATOM   1251  C   ASN I   7       6.198  84.332   7.645  1.00  7.63      C    C
ATOM   1252  O   ASN I   7       6.752  85.429   7.518  1.00  7.68      C    O
ATOM   1253  N   ARG I   8       5.217  84.104   8.520  1.00  8.67      C    N
ATOM   1254  CA  ARG I   8       4.649  85.148   9.377  1.00 10.24      C    C
ATOM   1255  CB  ARG I   8       3.709  86.049   8.565  1.00 14.40      C    C
ATOM   1256  CG  ARG I   8       3.336  87.362   9.251  1.00 13.64      C    C
ATOM   1257  CD  ARG I   8       2.025  87.922   8.721  1.00 13.85      C    C
ATOM   1258  NE  ARG I   8       2.048  88.157   7.277  1.00 15.28      C    N
ATOM   1259  CZ  ARG I   8       1.008  88.570   6.550  1.00 14.21      C    C
ATOM   1260  NH1 ARG I   8      -0.179  88.806   7.115  1.00 12.03      C    N
ATOM   1261  NH2 ARG I   8       1.149  88.748   5.241  1.00 16.41      C    N
ATOM   1262  C   ARG I   8       3.876  84.503  10.525  1.00 10.79      C    C
ATOM   1263  O   ARG I   8       3.066  83.598  10.294  1.00 10.62      C    O
ATOM   1264  N   PHE I   9       4.129  84.964  11.748  1.00 10.73      C    N
ATOM   1265  CA  PHE I   9       3.445  84.467  12.949  1.00 11.61      C    C
ATOM   1266  CB  PHE I   9       4.330  83.466  13.696  1.00 11.32      C    C
ATOM   1267  CG  PHE I   9       4.717  82.265  12.876  1.00 13.54      C    C
ATOM   1268  CD1 PHE I   9       3.885  81.154  12.808  1.00 10.17      C    C
ATOM   1269  CE1 PHE I   9       4.239  80.045  12.051  1.00 11.33      C    C
ATOM   1270  CZ  PHE I   9       5.436  80.038  11.346  1.00 10.49      C    C
ATOM   1271  CE2 PHE I   9       6.276  81.142  11.408  1.00 12.68      C    C
ATOM   1272  CD2 PHE I   9       5.917  82.247  12.167  1.00 13.53      C    C
ATOM   1273  C   PHE I   9       3.087  85.626  13.876  1.00 12.71      C    C
ATOM   1274  O   PHE I   9       3.819  86.617  13.949  1.00 14.37      C    O
ATOM   1275  N   LYS I  10       1.963  85.498  14.580  1.00 13.85      C    N
ATOM   1276  CA  LYS I  10       1.497  86.528  15.515  1.00 14.94      C    C
ATOM   1277  CB  LYS I  10       0.036  86.288  15.907  1.00 17.13      C    C
ATOM   1278  CG  LYS I  10      -0.945  86.409  14.751  1.00 19.06      C    C
ATOM   1279  CD  LYS I  10      -2.379  86.191  15.222  1.00 26.01      C    C
ATOM   1280  CE  LYS I  10      -3.378  86.409  14.097  1.00 29.34      C    C
ATOM   1281  NZ  LYS I  10      -4.777  86.199  14.554  1.00 34.45      C    N
ATOM   1282  C   LYS I  10       2.365  86.548  16.769  1.00 14.88      C    C
ATOM   1283  O   LYS I  10       2.923  87.587  17.130  1.00 16.09      C    O
ATOM   1284  N   THR I  11       2.474  85.387  17.418  1.00 14.30      C    N
ATOM   1285  CA  THR I  11       3.266  85.220  18.640  1.00 12.63      C    C
ATOM   1286  CB  THR I  11       2.422  84.578  19.759  1.00 12.39      C    C
ATOM   1287  OG1 THR I  11       1.921  83.309  19.322  1.00 11.27      C    O
ATOM   1288  CG2 THR I  11       1.257  85.478  20.134  1.00 13.81      C    C
ATOM   1289  C   THR I  11       4.501  84.349  18.385  1.00 12.36      C    C
ATOM   1290  O   THR I  11       4.577  83.641  17.377  1.00 13.06      C    O
ATOM   1291  N   ILE I  12       5.457  84.416  19.312  1.00 11.70      C    N
ATOM   1292  CA  ILE I  12       6.688  83.611  19.244  1.00 12.32      C    C
ATOM   1293  CB  ILE I  12       7.764  84.130  20.246  1.00 14.59      C    C
ATOM   1294  CG1 ILE I  12       9.167  83.600  19.909  1.00 15.88      C    C
ATOM   1295  CD1 ILE I  12       9.722  84.076  18.584  1.00 13.15      C    C
ATOM   1296  CG2 ILE I  12       7.405  83.785  21.689  1.00 14.05      C    C
ATOM   1297  C   ILE I  12       6.430  82.106  19.434  1.00 13.52      C    C
ATOM   1298  O   ILE I  12       7.189  81.281  18.922  1.00 14.27      C    O
ATOM   1299  N   GLU I  13       5.365  81.754  20.159  1.00 11.28      C    N
ATOM   1300  CA  GLU I  13       4.987  80.349  20.377  1.00 11.40      C    C
ATOM   1301  CB  GLU I  13       3.860  80.224  21.411  1.00  8.37      C    C
ATOM   1302  CG  GLU I  13       4.248  80.593  22.839  1.00 10.60      C    C
ATOM   1303  CD  GLU I  13       3.923  82.030  23.209  1.00 13.51      C    C
ATOM   1304  OE1 GLU I  13       4.089  82.927  22.353  1.00 16.82      C    O
ATOM   1305  OE2 GLU I  13       3.506  82.274  24.357  1.00 18.59      C    O
ATOM   1306  C   GLU I  13       4.564  79.652  19.080  1.00 12.10      C    C
ATOM   1307  O   GLU I  13       4.894  78.482  18.868  1.00 12.29      C    O
ATOM   1308  N   GLU I  14       3.828  80.374  18.230  1.00 12.86      C    N
ATOM   1309  CA  GLU I  14       3.404  79.857  16.924  1.00 14.40      C    C
ATOM   1310  CB  GLU I  14       2.366  80.794  16.286  1.00 19.95      C    C
ATOM   1311  CG  GLU I  14       1.040  80.884  17.026  1.00 31.77      C    C
ATOM   1312  CD  GLU I  14       0.218  79.599  16.941  1.00 37.33      C    C
ATOM   1313  OE1 GLU I  14       0.062  79.053  15.827  1.00 38.60      C    O
ATOM   1314  OE2 GLU I  14      -0.284  79.142  17.987  1.00 40.85      C    O
ATOM   1315  C   GLU I  14       4.577  79.662  15.956  1.00 14.75      C    C
ATOM   1316  O   GLU I  14       4.570  78.729  15.154  1.00 16.99      C    O
ATOM   1317  N   CYS I  15       5.577  80.546  16.038  1.00 13.35      C    N
ATOM   1318  CA  CYS I  15       6.771  80.466  15.192  1.00 12.80      C    C
ATOM   1319  CB  CYS I  15       7.586  81.760  15.292  1.00  8.55      C    C
ATOM   1320  SG  CYS I  15       9.003  81.843  14.171  1.00 15.97      C    S
ATOM   1321  C   CYS I  15       7.663  79.268  15.532  1.00 13.68      C    C
ATOM   1322  O   CYS I  15       8.179  78.602  14.634  1.00 12.49      C    O
ATOM   1323  N   ARG I  16       7.847  79.010  16.831  1.00 12.76      C    N
ATOM   1324  CA  ARG I  16       8.700  77.907  17.299  1.00 11.13      C    C
ATOM   1325  CB  ARG I  16       9.029  78.064  18.788  1.00 11.83      C    C
ATOM   1326  CG  ARG I  16       9.951  79.234  19.094  1.00 20.00      C    C
ATOM   1327  CD  ARG I  16      10.198  79.374  20.586  1.00 21.88      C    C
ATOM   1328  NE  ARG I  16      10.973  78.255  21.130  1.00 21.89      C    N
ATOM   1329  CZ  ARG I  16      12.296  78.090  20.999  1.00 19.17      C    C
ATOM   1330  NH1 ARG I  16      13.044  78.968  20.323  1.00 18.33      C    N
ATOM   1331  NH2 ARG I  16      12.879  77.029  21.542  1.00 19.81      C    N
ATOM   1332  C   ARG I  16       8.083  76.531  17.045  1.00 11.24      C    C
ATOM   1333  O   ARG I  16       8.765  75.632  16.545  1.00 12.70      C    O
ATOM   1334  N   ARG I  17       6.810  76.364  17.398  1.00 10.01      C    N
ATOM   1335  CA  ARG I  17       6.107  75.081  17.211  1.00 12.53      C    C
ATOM   1336  CB  ARG I  17       4.716  75.105  17.861  1.00  8.25      C    C
ATOM   1337  CG  ARG I  17       4.726  74.932  19.373  1.00  7.00      C    C
ATOM   1338  CD  ARG I  17       3.345  74.584  19.913  1.00  8.38      C    C
ATOM   1339  NE  ARG I  17       2.436  75.730  19.897  1.00 10.69      C    N
ATOM   1340  CZ  ARG I  17       2.356  76.678  20.839  1.00 11.19      C    C
ATOM   1341  NH1 ARG I  17       3.139  76.657  21.920  1.00 12.11      C    N
ATOM   1342  NH2 ARG I  17       1.476  77.667  20.695  1.00 11.70      C    N
ATOM   1343  C   ARG I  17       5.984  74.655  15.742  1.00 14.65      C    C
ATOM   1344  O   ARG I  17       6.082  73.466  15.431  1.00 15.09      C    O
ATOM   1345  N   THR I  18       5.765  75.630  14.858  1.00 17.57      C    N
ATOM   1346  CA  THR I  18       5.635  75.362  13.425  1.00 16.42      C    C
ATOM   1347  CB  THR I  18       5.012  76.569  12.681  1.00 14.65      C    C
ATOM   1348  OG1 THR I  18       3.773  76.931  13.304  1.00 16.01      C    O
ATOM   1349  CG2 THR I  18       4.759  76.249  11.206  1.00  9.90      C    C
ATOM   1350  C   THR I  18       6.974  75.007  12.770  1.00 15.40      C    C
ATOM   1351  O   THR I  18       7.058  74.022  12.033  1.00 16.21      C    O
ATOM   1352  N   CYS I  19       8.005  75.801  13.052  1.00 14.35      C    N
ATOM   1353  CA  CYS I  19       9.314  75.670  12.392  1.00 15.46      C    C
ATOM   1354  CB  CYS I  19       9.900  77.053  12.112  1.00 13.82      C    C
ATOM   1355  SG  CYS I  19       8.855  78.117  11.088  1.00 14.74      C    S
ATOM   1356  C   CYS I  19      10.319  74.836  13.186  1.00 17.67      C    C
ATOM   1357  O   CYS I  19      10.834  73.836  12.679  1.00 19.27      C    O
ATOM   1358  N   ILE I  20      10.595  75.250  14.422  1.00 18.08      C    N
ATOM   1359  CA  ILE I  20      11.646  74.626  15.244  1.00 18.95      C    C
ATOM   1360  CB  ILE I  20      12.127  75.562  16.384  1.00 17.53      C    C
ATOM   1361  CG1 ILE I  20      12.706  76.864  15.811  1.00 16.28      C    C
ATOM   1362  CD1 ILE I  20      12.763  78.011  16.803  1.00 16.86      C    C
ATOM   1363  CG2 ILE I  20      13.175  74.873  17.258  1.00 18.64      C    C
ATOM   1364  C   ILE I  20      11.177  73.280  15.804  1.00 19.89      C    C
ATOM   1365  O   ILE I  20      11.704  72.230  15.424  1.00 18.93      C    O
ATOM   1366  N   GLY I  21      10.192  73.313  16.699  1.00 23.68      C    N
ATOM   1367  CA  GLY I  21       9.674  72.111  17.357  1.00 27.42      C    C
ATOM   1368  C   GLY I  21       8.919  72.396  18.637  1.00 30.03      C    C
ATOM   1369  O   GLY I  21       8.412  71.474  19.293  1.00 34.48      C    O
ATOM   1370  OXT GLY I  21       8.788  73.547  19.069  1.00 33.23      C    O
TER    1371      GLY I  21
ATOM   1372  N   ALA J   1      16.673 111.070   7.850  1.00 36.34      A    N
ATOM   1373  CA  ALA J   1      16.676 111.567   9.267  1.00 35.05      A    C
ATOM   1374  CB  ALA J   1      17.487 112.865   9.393  1.00 19.96      A    C
ATOM   1375  C   ALA J   1      15.263 111.718   9.878  1.00 33.32      A    C
ATOM   1376  O   ALA J   1      14.990 111.096  10.896  1.00 34.92      A    O
ATOM   1377  N   PRO J   2      14.382 112.530   9.250  1.00 30.45      A    N
ATOM   1378  CA  PRO J   2      13.022 112.646   9.801  1.00 25.62      A    C
ATOM   1379  CB  PRO J   2      12.516 113.944   9.177  1.00 26.57      A    C
ATOM   1380  CG  PRO J   2      13.209 114.021   7.866  1.00 27.45      A    C
ATOM   1381  CD  PRO J   2      14.557 113.380   8.059  1.00 28.39      A    C
ATOM   1382  C   PRO J   2      12.124 111.472   9.399  1.00 23.88      A    C
ATOM   1383  O   PRO J   2      12.499 110.656   8.554  1.00 22.69      A    O
ATOM   1384  N   ARG J   3      10.949 111.410  10.021  1.00 21.92      A    N
ATOM   1385  CA  ARG J   3       9.987 110.331   9.774  1.00 19.65      A    C
ATOM   1386  CB  ARG J   3       8.973 110.237  10.921  1.00 16.35      A    C
ATOM   1387  CG  ARG J   3       9.579 109.792  12.244  1.00 14.51      A    C
ATOM   1388  CD  ARG J   3       8.663 110.051  13.432  1.00 18.35      A    C
ATOM   1389  NE  ARG J   3       7.504 109.148  13.456  1.00 19.46      A    N
ATOM   1390  CZ  ARG J   3       6.293 109.406  12.956  1.00 19.88      A    C
ATOM   1391  NH1 ARG J   3       6.002 110.559  12.349  1.00 19.68      A    N
ATOM   1392  NH2 ARG J   3       5.338 108.481  13.063  1.00 19.62      A    N
ATOM   1393  C   ARG J   3       9.254 110.531   8.447  1.00 20.06      A    C
ATOM   1394  O   ARG J   3       9.276 109.655   7.581  1.00 21.53      A    O
ATOM   1395  N   ARG J   4       8.625 111.701   8.296  1.00 17.70      A    N
ATOM   1396  CA  ARG J   4       7.824 112.031   7.108  1.00 17.21      A    C
ATOM   1397  CB  ARG J   4       6.570 112.809   7.507  1.00 16.98      A    C
ATOM   1398  CG  ARG J   4       5.602 112.050   8.406  1.00 21.02      A    C
ATOM   1399  CD  ARG J   4       4.843 110.974   7.647  1.00 24.48      A    C
ATOM   1400  NE  ARG J   4       3.987 110.166   8.528  1.00 32.91      A    N
ATOM   1401  CZ  ARG J   4       4.406 109.194   9.343  1.00 38.77      A    C
ATOM   1402  NH1 ARG J   4       5.694 108.867   9.429  1.00 44.06      A    N
ATOM   1403  NH2 ARG J   4       3.519 108.548  10.081  1.00 41.40      A    N
ATOM   1404  C   ARG J   4       8.616 112.832   6.077  1.00 16.57      A    C
ATOM   1405  O   ARG J   4       9.651 113.433   6.395  1.00 15.60      A    O
ATOM   1406  N   LYS J   5       8.122 112.830   4.840  1.00 16.59      A    N
ATOM   1407  CA  LYS J   5       8.769 113.525   3.718  1.00 16.45      A    C
ATOM   1408  CB  LYS J   5       8.276 112.951   2.384  1.00 19.06      A    C
ATOM   1409  CG  LYS J   5       8.590 111.481   2.182  1.00 21.29      A    C
ATOM   1410  CD  LYS J   5       8.119 110.997   0.819  1.00 25.73      A    C
ATOM   1411  CE  LYS J   5       8.356 109.507   0.632  1.00 31.60      A    C
ATOM   1412  NZ  LYS J   5       9.813 109.164   0.647  1.00 34.98      A    N
ATOM   1413  C   LYS J   5       8.567 115.044   3.724  1.00 13.64      A    C
ATOM   1414  O   LYS J   5       9.345 115.770   3.101  1.00 14.03      A    O
ATOM   1415  N   LEU J   6       7.521 115.519   4.403  1.00 11.84      A    N
ATOM   1416  CA  LEU J   6       7.252 116.961   4.516  1.00 10.13      A    C
ATOM   1417  CB  LEU J   6       5.834 117.207   5.064  1.00 12.74      A    C
ATOM   1418  CG  LEU J   6       5.482 116.757   6.495  1.00 15.70      A    C
ATOM   1419  CD1 LEU J   6       5.761 117.837   7.542  1.00 17.43      A    C
ATOM   1420  CD2 LEU J   6       4.022 116.329   6.581  1.00 11.04      A    C
ATOM   1421  C   LEU J   6       8.277 117.738   5.355  1.00  7.81      A    C
ATOM   1422  O   LEU J   6       8.468 118.937   5.138  1.00  8.60      A    O
ATOM   1423  N   CYS J   7       8.926 117.060   6.303  1.00  8.02      A    N
ATOM   1424  CA  CYS J   7       9.856 117.705   7.240  1.00  7.70      A    C
ATOM   1425  CB  CYS J   7      10.182 116.758   8.398  1.00  7.02      A    C
ATOM   1426  SG  CYS J   7       8.730 116.192   9.315  1.00 14.72      A    S
ATOM   1427  C   CYS J   7      11.161 118.206   6.608  1.00  9.02      A    C
ATOM   1428  O   CYS J   7      11.737 119.188   7.085  1.00 10.06      A    O
ATOM   1429  N   ILE J   8      11.623 117.547   5.542  1.00  8.84      A    N
ATOM   1430  CA  ILE J   8      12.868 117.942   4.855  1.00 10.75      A    C
ATOM   1431  CB  ILE J   8      13.463 116.794   3.988  1.00 14.70      A    C
ATOM   1432  CG1 ILE J   8      12.531 116.387   2.835  1.00 11.75      A    C
ATOM   1433  CD1 ILE J   8      13.252 115.737   1.678  1.00 11.25      A    C
ATOM   1434  CG2 ILE J   8      13.779 115.588   4.860  1.00 19.77      A    C
ATOM   1435  C   ILE J   8      12.772 119.224   4.003  1.00 10.27      A    C
ATOM   1436  O   ILE J   8      13.803 119.735   3.554  1.00 10.61      A    O
ATOM   1437  N   LEU J   9      11.556 119.728   3.773  1.00 10.80      A    N
ATOM   1438  CA  LEU J   9      11.348 120.944   2.972  1.00 12.79      A    C
ATOM   1439  CB  LEU J   9       9.851 121.165   2.697  1.00 12.82      A    C
ATOM   1440  CG  LEU J   9       9.122 120.109   1.861  1.00 12.75      A    C
ATOM   1441  CD1 LEU J   9       7.617 120.322   1.923  1.00 13.76      A    C
ATOM   1442  CD2 LEU J   9       9.606 120.126   0.416  1.00 11.20      A    C
ATOM   1443  C   LEU J   9      11.927 122.195   3.632  1.00 16.02      A    C
ATOM   1444  O   LEU J   9      12.034 122.270   4.861  1.00 16.77      A    O
ATOM   1445  N   HIS J  10      12.297 123.172   2.801  1.00 16.70      A    N
ATOM   1446  CA  HIS J  10      12.875 124.436   3.269  1.00 18.54      A    C
ATOM   1447  CB  HIS J  10      13.572 125.154   2.109  1.00 28.54      A    C
ATOM   1448  CG  HIS J  10      14.448 126.291   2.542  1.00 36.07      A    C
ATOM   1449  ND1 HIS J  10      13.993 127.584   2.686  1.00 44.89      A    N
ATOM   1450  CE1 HIS J  10      14.985 128.350   3.070  1.00 40.97      A    C
ATOM   1451  NE2 HIS J  10      16.079 127.620   3.189  1.00 36.73      A    N
ATOM   1452  CD2 HIS J  10      15.779 126.315   2.854  1.00 42.29      A    C
ATOM   1453  C   HIS J  10      11.788 125.332   3.872  1.00 17.91      A    C
ATOM   1454  O   HIS J  10      10.614 125.231   3.503  1.00 18.58      A    O
ATOM   1455  N   ALA J  11      12.186 126.207   4.798  1.00 15.72      A    N
ATOM   1456  CA  ALA J  11      11.266 127.139   5.443  1.00 16.13      A    C
ATOM   1457  CB  ALA J  11      11.932 127.790   6.650  1.00 19.48      A    C
ATOM   1458  C   ALA J  11      10.787 128.220   4.468  1.00 14.07      A    C
ATOM   1459  O   ALA J  11      11.585 128.752   3.688  1.00 14.11      A    O
ATOM   1460  N   ASN J  12       9.489 128.518   4.511  1.00 11.46      A    N
ATOM   1461  CA  ASN J  12       8.867 129.493   3.612  1.00 12.92      A    C
ATOM   1462  CB  ASN J  12       8.443 128.803   2.303  1.00 16.33      A    C
ATOM   1463  CG  ASN J  12       7.908 129.775   1.263  1.00 15.93      A    C
ATOM   1464  OD1 ASN J  12       8.301 130.941   1.214  1.00 15.34      A    O
ATOM   1465  ND2 ASN J  12       7.018 129.284   0.410  1.00 15.63      A    N
ATOM   1466  C   ASN J  12       7.656 130.156   4.285  1.00 13.66      A    C
ATOM   1467  O   ASN J  12       6.624 129.501   4.470  1.00 13.98      A    O
ATOM   1468  N   PRO J  13       7.782 131.445   4.684  1.00 13.20      A    N
ATOM   1469  CA  PRO J  13       6.635 132.170   5.255  1.00 12.83      A    C
ATOM   1470  CB  PRO J  13       7.231 133.528   5.648  1.00 12.55      A    C
ATOM   1471  CG  PRO J  13       8.687 133.277   5.813  1.00 14.71      A    C
ATOM   1472  CD  PRO J  13       9.030 132.221   4.809  1.00 13.32      A    C
ATOM   1473  C   PRO J  13       5.472 132.356   4.272  1.00 12.64      A    C
ATOM   1474  O   PRO J  13       4.327 132.044   4.621  1.00 16.44      A    O
ATOM   1475  N   GLY J  14       5.772 132.851   3.074  1.00 11.68      A    N
ATOM   1476  CA  GLY J  14       4.774 133.045   2.016  1.00 12.24      A    C
ATOM   1477  C   GLY J  14       4.799 134.445   1.434  1.00 14.91      A    C
ATOM   1478  O   GLY J  14       5.861 135.067   1.343  1.00 13.49      A    O
ATOM   1479  N   ARG J  15       3.620 134.936   1.036  1.00 16.94      A    N
ATOM   1480  CA  ARG J  15       3.468 136.261   0.410  1.00 18.57      A    C
ATOM   1481  CB  ARG J  15       3.081 136.092  -1.069  1.00 20.37      A    C
ATOM   1482  CG  ARG J  15       1.683 135.538  -1.323  1.00 20.04      A    C
ATOM   1483  CD  ARG J  15       1.513 135.081  -2.760  1.00 19.82      A    C
ATOM   1484  NE  ARG J  15       0.160 134.603  -3.032  1.00 20.48      A    N
ATOM   1485  CZ  ARG J  15      -0.333 133.410  -2.675  1.00 18.93      A    C
ATOM   1486  NH1 ARG J  15       0.407 132.520  -2.013  1.00 21.61      A    N
ATOM   1487  NH2 ARG J  15      -1.588 133.102  -2.992  1.00 12.85      A    N
ATOM   1488  C   ARG J  15       2.465 137.193   1.123  1.00 19.27      A    C
ATOM   1489  O   ARG J  15       2.139 138.260   0.589  1.00 20.90      A    O
ATOM   1490  N   CYS J  16       1.991 136.808   2.308  1.00 17.75      A    N
ATOM   1491  CA  CYS J  16       1.039 137.612   3.086  1.00 16.43      A    C
ATOM   1492  CB  CYS J  16      -0.067 136.727   3.680  1.00 14.69      A    C
ATOM   1493  SG  CYS J  16      -1.398 136.337   2.520  1.00 16.12      A    S
ATOM   1494  C   CYS J  16       1.745 138.395   4.193  1.00 15.18      A    C
ATOM   1495  O   CYS J  16       2.875 138.076   4.574  1.00 14.06      A    O
ATOM   1496  N   TYR J  17       1.057 139.410   4.711  1.00 15.83      A    N
ATOM   1497  CA  TYR J  17       1.608 140.324   5.722  1.00 17.90      A    C
ATOM   1498  CB  TYR J  17       1.008 141.726   5.551  1.00 23.33      A    C
ATOM   1499  CG  TYR J  17       1.184 142.307   4.162  1.00 28.04      A    C
ATOM   1500  CD1 TYR J  17       2.383 142.937   3.799  1.00 34.53      A    C
ATOM   1501  CE1 TYR J  17       2.546 143.481   2.527  1.00 38.35      A    C
ATOM   1502  CZ  TYR J  17       1.506 143.378   1.611  1.00 38.81      A    C
ATOM   1503  OH  TYR J  17       1.672 143.922   0.351  1.00 44.95      A    O
ATOM   1504  CE2 TYR J  17       0.319 142.759   1.951  1.00 35.24      A    C
ATOM   1505  CD2 TYR J  17       0.166 142.229   3.219  1.00 29.25      A    C
ATOM   1506  C   TYR J  17       1.391 139.864   7.172  1.00 17.24      A    C
ATOM   1507  O   TYR J  17       1.918 140.488   8.097  1.00 18.58      A    O
ATOM   1508  N   ASP J  18       0.632 138.783   7.376  1.00 17.30      A    N
ATOM   1509  CA  ASP J  18       0.307 138.291   8.722  1.00 16.35      A    C
ATOM   1510  CB  ASP J  18      -0.880 137.314   8.660  1.00 14.88      A    C
ATOM   1511  CG  ASP J  18      -1.484 137.011  10.032  1.00 16.01      A    C
ATOM   1512  OD1 ASP J  18      -1.217 137.744  11.011  1.00 14.76      A    O
ATOM   1513  OD2 ASP J  18      -2.253 136.031  10.121  1.00 20.02      A    O
ATOM   1514  C   ASP J  18       1.509 137.603   9.363  1.00 17.78      A    C
ATOM   1515  O   ASP J  18       2.156 136.761   8.728  1.00 17.32      A    O
ATOM   1516  N   ALA J  19       1.797 137.963  10.617  1.00 18.38      A    N
ATOM   1517  CA  ALA J  19       2.906 137.381  11.380  1.00 19.34      A    C
ATOM   1518  CB  ALA J  19       3.686 138.482  12.091  1.00 20.08      A    C
ATOM   1519  C   ALA J  19       2.375 136.355  12.379  1.00 20.22      A    C
ATOM   1520  O   ALA J  19       2.084 136.691  13.534  1.00 21.36      A    O
ATOM   1521  N   ILE J  20       2.242 135.113  11.921  1.00 16.62      A    N
ATOM   1522  CA  ILE J  20       1.743 134.004  12.738  1.00 16.28      A    C
ATOM   1523  CB  ILE J  20       0.850 133.036  11.923  1.00 15.56      A    C
ATOM   1524  CG1 ILE J  20      -0.187 133.809  11.096  1.00 10.33      A    C
ATOM   1525  CD1 ILE J  20      -1.171 132.930  10.348  1.00 10.84      A    C
ATOM   1526  CG2 ILE J  20       0.146 132.034  12.843  1.00 18.14      A    C
ATOM   1527  C   ILE J  20       2.946 133.243  13.296  1.00 18.50      A    C
ATOM   1528  O   ILE J  20       3.806 132.809  12.517  1.00 18.52      A    O
ATOM   1529  N   PRO J  21       3.040 133.086  14.639  1.00 19.66      A    N
ATOM   1530  CA  PRO J  21       4.081 132.219  15.204  1.00 18.41      A    C
ATOM   1531  CB  PRO J  21       3.919 132.409  16.719  1.00 18.22      A    C
ATOM   1532  CG  PRO J  21       3.249 133.726  16.876  1.00 20.73      A    C
ATOM   1533  CD  PRO J  21       2.345 133.857  15.694  1.00 19.53      A    C
ATOM   1534  C   PRO J  21       3.895 130.742  14.826  1.00 16.65      A    C
ATOM   1535  O   PRO J  21       2.798 130.200  14.991  1.00 18.42      A    O
ATOM   1536  N   ALA J  22       4.952 130.123  14.308  1.00 14.01      A    N
ATOM   1537  CA  ALA J  22       4.906 128.722  13.877  1.00 11.73      A    C
ATOM   1538  CB  ALA J  22       4.165 128.608  12.551  1.00 12.91      A    C
ATOM   1539  C   ALA J  22       6.308 128.126  13.754  1.00 10.89      A    C
ATOM   1540  O   ALA J  22       7.230 128.792  13.274  1.00 10.70      A    O
ATOM   1541  N   PHE J  23       6.453 126.873  14.182  1.00 10.74      A    N
ATOM   1542  CA  PHE J  23       7.740 126.172  14.184  1.00  9.55      A    C
ATOM   1543  CB  PHE J  23       7.847 125.269  15.413  1.00 12.01      A    C
ATOM   1544  CG  PHE J  23       7.685 125.998  16.718  1.00 12.06      A    C
ATOM   1545  CD1 PHE J  23       8.774 126.611  17.331  1.00 12.85      A    C
ATOM   1546  CE1 PHE J  23       8.627 127.286  18.535  1.00 14.11      A    C
ATOM   1547  CZ  PHE J  23       7.382 127.356  19.142  1.00 13.32      A    C
ATOM   1548  CE2 PHE J  23       6.285 126.749  18.541  1.00 12.93      A    C
ATOM   1549  CD2 PHE J  23       6.439 126.076  17.337  1.00 11.70      A    C
ATOM   1550  C   PHE J  23       7.933 125.337  12.918  1.00 10.31      A    C
ATOM   1551  O   PHE J  23       6.993 125.141  12.140  1.00 11.47      A    O
ATOM   1552  N   TYR J  24       9.159 124.851  12.725  1.00  9.07      A    N
ATOM   1553  CA  TYR J  24       9.499 123.991  11.588  1.00 10.20      A    C
ATOM   1554  CB  TYR J  24       9.724 124.831  10.323  1.00 10.05      A    C
ATOM   1555  CG  TYR J  24      10.958 125.712  10.359  1.00  9.67      A    C
ATOM   1556  CD1 TYR J  24      10.951 126.933  11.035  1.00 10.35      A    C
ATOM   1557  CE1 TYR J  24      12.084 127.738  11.070  1.00  7.13      A    C
ATOM   1558  CZ  TYR J  24      13.241 127.329  10.425  1.00 11.14      A    C
ATOM   1559  OH  TYR J  24      14.364 128.125  10.457  1.00 12.77      A    O
ATOM   1560  CE2 TYR J  24      13.272 126.121   9.750  1.00  8.75      A    C
ATOM   1561  CD2 TYR J  24      12.138 125.321   9.717  1.00 10.87      A    C
ATOM   1562  C   TYR J  24      10.733 123.137  11.882  1.00 10.39      A    C
ATOM   1563  O   TYR J  24      11.600 123.538  12.669  1.00 10.56      A    O
ATOM   1564  N   TYR J  25      10.810 121.971  11.244  1.00  9.77      A    N
ATOM   1565  CA  TYR J  25      11.939 121.051  11.405  1.00 10.29      A    C
ATOM   1566  CB  TYR J  25      11.491 119.604  11.185  1.00  8.51      A    C
ATOM   1567  CG  TYR J  25      12.599 118.583  11.350  1.00 12.72      A    C
ATOM   1568  CD1 TYR J  25      13.019 118.181  12.622  1.00 13.69      A    C
ATOM   1569  CE1 TYR J  25      14.038 117.249  12.780  1.00 15.68      A    C
ATOM   1570  CZ  TYR J  25      14.650 116.703  11.659  1.00 17.62      A    C
ATOM   1571  OH  TYR J  25      15.656 115.777  11.813  1.00 17.01      A    O
ATOM   1572  CE2 TYR J  25      14.251 117.085  10.389  1.00 16.17      A    C
ATOM   1573  CD2 TYR J  25      13.235 118.018  10.242  1.00 14.30      A    C
ATOM   1574  C   TYR J  25      13.062 121.411  10.433  1.00 12.70      A    C
ATOM   1575  O   TYR J  25      12.907 121.262   9.216  1.00 14.44      A    O
ATOM   1576  N   ASN J  26      14.189 121.880  10.973  1.00 12.98      A    N
ATOM   1577  CA  ASN J  26      15.380 122.176  10.176  1.00 14.82      A    C
ATOM   1578  CB  ASN J  26      16.275 123.183  10.908  1.00 16.70      A    C
ATOM   1579  CG  ASN J  26      17.243 123.907   9.978  1.00 15.39      A    C
ATOM   1580  OD1 ASN J  26      17.612 123.401   8.914  1.00 22.06      A    O
ATOM   1581  ND2 ASN J  26      17.666 125.098  10.390  1.00 20.48      A    N
ATOM   1582  C   ASN J  26      16.146 120.878   9.913  1.00 17.77      A    C
ATOM   1583  O   ASN J  26      16.418 120.116  10.844  1.00 17.79      A    O
ATOM   1584  N   GLN J  27      16.493 120.632   8.647  1.00 19.08      A    N
ATOM   1585  CA  GLN J  27      17.190 119.407   8.244  1.00 21.08      A    C
ATOM   1586  CB  GLN J  27      17.081 119.203   6.720  1.00 22.01      A    C
ATOM   1587  CG  GLN J  27      17.734 117.947   6.160  1.00 27.73      A    C
ATOM   1588  CD  GLN J  27      16.965 116.661   6.429  1.00 28.64      A    C
ATOM   1589  OE1 GLN J  27      16.171 116.581   7.364  1.00 31.22      A    O
ATOM   1590  NE2 GLN J  27      17.202 115.649   5.599  1.00 27.17      A    N
ATOM   1591  C   GLN J  27      18.659 119.402   8.678  1.00 21.37      A    C
ATOM   1592  O   GLN J  27      19.171 118.372   9.119  1.00 22.75      A    O
ATOM   1593  N   ALA J  28      19.323 120.551   8.561  1.00 21.61      A    N
ATOM   1594  CA  ALA J  28      20.740 120.683   8.920  1.00 25.30      A    C
ATOM   1595  CB  ALA J  28      21.309 121.998   8.397  1.00 20.03      A    C
ATOM   1596  C   ALA J  28      20.956 120.582  10.431  1.00 26.53      A    C
ATOM   1597  O   ALA J  28      21.747 119.759  10.896  1.00 26.27      A    O
ATOM   1598  N   ALA J  29      20.235 121.417  11.179  1.00 26.89      A    N
ATOM   1599  CA  ALA J  29      20.366 121.474  12.644  1.00 24.97      A    C
ATOM   1600  CB  ALA J  29      19.898 122.831  13.153  1.00 19.85      A    C
ATOM   1601  C   ALA J  29      19.622 120.356  13.393  1.00 23.63      A    C
ATOM   1602  O   ALA J  29      19.914 120.113  14.564  1.00 24.29      A    O
ATOM   1603  N   LYS J  30      18.662 119.703  12.724  1.00 21.78      A    N
ATOM   1604  CA  LYS J  30      17.848 118.620  13.309  1.00 21.70      A    C
ATOM   1605  CB  LYS J  30      18.712 117.414  13.710  1.00 24.29      A    C
ATOM   1606  CG  LYS J  30      19.638 116.903  12.621  1.00 25.16      A    C
ATOM   1607  CD  LYS J  30      20.317 115.618  13.030  1.00 26.06      A    C
ATOM   1608  CE  LYS J  30      21.218 115.074  11.942  1.00 27.54      A    C
ATOM   1609  NZ  LYS J  30      21.866 113.795  12.328  1.00 30.32      A    N
ATOM   1610  C   LYS J  30      17.001 119.101  14.497  1.00 20.53      A    C
ATOM   1611  O   LYS J  30      16.670 118.343  15.413  1.00 20.29      A    O
ATOM   1612  OXT LYS J  30      16.605 120.267  14.563  1.00 30.02           O
TER    1613      LYS J  30
ATOM   1614  N   ALA K   1      23.115 128.940  17.891  1.00 33.24      B    N
ATOM   1615  CA  ALA K   1      21.792 128.243  17.759  1.00 25.32      B    C
ATOM   1616  CB  ALA K   1      21.109 128.156  19.122  1.00 26.89      B    C
ATOM   1617  C   ALA K   1      20.898 128.973  16.756  1.00 21.42      B    C
ATOM   1618  O   ALA K   1      20.658 130.173  16.900  1.00 23.28      B    O
ATOM   1619  N   CYS K   2      20.414 128.239  15.758  1.00 15.95      B    N
ATOM   1620  CA  CYS K   2      19.554 128.814  14.721  1.00 16.52      B    C
ATOM   1621  CB  CYS K   2      19.558 127.935  13.467  1.00 16.09      B    C
ATOM   1622  SG  CYS K   2      21.171 127.830  12.645  1.00 19.58      B    S
ATOM   1623  C   CYS K   2      18.131 129.005  15.233  1.00 19.56      B    C
ATOM   1624  O   CYS K   2      17.253 128.161  15.028  1.00 21.93      B    O
ATOM   1625  N   GLU K   3      17.901 130.134  15.895  1.00 20.17      B    N
ATOM   1626  CA  GLU K   3      16.593 130.490  16.448  1.00 25.13      B    C
ATOM   1627  CB  GLU K   3      16.725 131.527  17.573  1.00 36.05      B    C
ATOM   1628  CG  GLU K   3      17.545 131.030  18.742  1.00 65.29      B    C
ATOM   1629  CD  GLU K   3      17.557 132.025  19.900  1.00 84.44      B    C
ATOM   1630  OE1 GLU K   3      17.511 133.246  19.679  1.00 67.54      B    O
ATOM   1631  OE2 GLU K   3      17.584 131.558  21.062  1.00 70.37      B    O
ATOM   1632  C   GLU K   3      15.687 131.051  15.331  1.00 26.10      B    C
ATOM   1633  O   GLU K   3      16.142 131.679  14.395  1.00 19.96      B    O
ATOM   1634  N   ALA K   4      14.386 130.792  15.500  1.00 32.26      B    N
ATOM   1635  CA  ALA K   4      13.376 131.224  14.515  1.00 32.53      B    C
ATOM   1636  CB  ALA K   4      12.092 130.428  14.672  1.00 20.73      B    C
ATOM   1637  C   ALA K   4      13.076 132.724  14.665  1.00 23.01      B    C
ATOM   1638  O   ALA K   4      13.140 133.264  15.775  1.00 29.40      B    O
ATOM   1639  N   PHE K   5      12.767 133.376  13.546  1.00 26.71      B    N
ATOM   1640  CA  PHE K   5      12.406 134.795  13.546  1.00 24.54      B    C
ATOM   1641  CB  PHE K   5      13.668 135.673  13.586  1.00 22.00      B    C
ATOM   1642  CG  PHE K   5      14.503 135.636  12.339  1.00 17.70      B    C
ATOM   1643  CD1 PHE K   5      15.344 134.563  12.077  1.00 12.84      B    C
ATOM   1644  CE1 PHE K   5      16.113 134.518  10.925  1.00 14.77      B    C
ATOM   1645  CZ  PHE K   5      16.047 135.565  10.022  1.00 18.54      B    C
ATOM   1646  CE2 PHE K   5      15.212 136.646  10.256  1.00 17.76      B    C
ATOM   1647  CD2 PHE K   5      14.451 136.679  11.417  1.00 18.90      B    C
ATOM   1648  C   PHE K   5      11.555 135.157  12.319  1.00 17.11      B    C
ATOM   1649  O   PHE K   5      11.662 134.529  11.265  1.00 22.91      B    O
ATOM   1650  N   ASP K   6      10.705 136.176  12.482  1.00 25.62      B    N
ATOM   1651  CA  ASP K   6       9.798 136.628  11.433  1.00 26.00      B    C
ATOM   1652  CB  ASP K   6       8.514 137.172  12.048  1.00 40.22      B    C
ATOM   1653  CG  ASP K   6       7.780 136.150  12.908  1.00 32.98      B    C
ATOM   1654  OD1 ASP K   6       8.131 134.949  12.876  1.00 40.32      B    O
ATOM   1655  OD2 ASP K   6       6.852 136.534  13.640  1.00 52.02      B    O
ATOM   1656  C   ASP K   6      10.435 137.690  10.550  1.00 17.72      B    C
ATOM   1657  O   ASP K   6      10.457 138.870  10.898  1.00 18.46      B    O
ATOM   1658  N   ALA K   7      10.995 137.265   9.389  1.00 15.75      B    N
ATOM   1659  CA  ALA K   7      11.640 138.187   8.447  1.00 13.55      B    C
ATOM   1660  CB  ALA K   7      12.598 137.410   7.560  1.00 23.99      B    C
ATOM   1661  C   ALA K   7      10.581 138.887   7.606  1.00 14.67      B    C
ATOM   1662  O   ALA K   7       9.637 138.254   7.125  1.00 18.29      B    O
ATOM   1663  N   ALA K   8      10.740 140.200   7.428  1.00 11.43      B    N
ATOM   1664  CA  ALA K   8       9.801 141.013   6.667  1.00  9.93      B    C
ATOM   1665  CB  ALA K   8       9.938 142.483   7.030  1.00 19.82      B    C
ATOM   1666  C   ALA K   8      10.011 140.829   5.150  1.00 11.80      B    C
ATOM   1667  O   ALA K   8       9.043 140.604   4.404  1.00 14.23      B    O
ATOM   1668  OXT ALA K   8      11.140 140.855   4.644  1.00 30.45           O
TER    1669      ALA K   8
ATOM   1670  N   GLY L   1       0.237 133.430   7.311  1.00  7.79      C    N
ATOM   1671  CA  GLY L   1      -0.907 134.108   6.641  1.00  8.83      C    C
ATOM   1672  C   GLY L   1      -1.448 133.304   5.477  1.00 10.63      C    C
ATOM   1673  O   GLY L   1      -2.583 132.825   5.517  1.00 12.58      C    O
ATOM   1674  N   CYS L   2      -0.626 133.159   4.438  1.00 10.31      C    N
ATOM   1675  CA  CYS L   2      -1.000 132.420   3.226  1.00  9.84      C    C
ATOM   1676  CB  CYS L   2      -1.743 133.342   2.256  1.00 10.21      C    C
ATOM   1677  SG  CYS L   2      -0.738 134.676   1.560  1.00 14.40      C    S
ATOM   1678  C   CYS L   2       0.224 131.826   2.530  1.00 12.24      C    C
ATOM   1679  O   CYS L   2       1.355 132.254   2.766  1.00 13.24      C    O
ATOM   1680  N   GLY L   3      -0.021 130.840   1.667  1.00 13.35      C    N
ATOM   1681  CA  GLY L   3       1.038 130.190   0.899  1.00 12.87      C    C
ATOM   1682  C   GLY L   3       1.902 129.286   1.761  1.00 12.53      C    C
ATOM   1683  O   GLY L   3       1.382 128.503   2.563  1.00 11.89      C    O
ATOM   1684  N   GLY L   4       3.221 129.395   1.600  1.00 12.51      C    N
ATOM   1685  CA  GLY L   4       4.175 128.613   2.386  1.00 15.24      C    C
ATOM   1686  C   GLY L   4       4.245 127.169   1.929  1.00 15.51      C    C
ATOM   1687  O   GLY L   4       4.305 126.896   0.721  1.00 17.34      C    O
ATOM   1688  N   ASN L   5       4.234 126.245   2.885  1.00 13.98      C    N
ATOM   1689  CA  ASN L   5       4.324 124.806   2.605  1.00 12.29      C    C
ATOM   1690  CB  ASN L   5       5.751 124.436   2.158  1.00  7.95      C    C
ATOM   1691  CG  ASN L   5       6.830 125.003   3.067  1.00  9.64      C    C
ATOM   1692  OD1 ASN L   5       6.555 125.515   4.155  1.00  7.98      C    O
ATOM   1693  ND2 ASN L   5       8.076 124.916   2.617  1.00  7.61      C    N
ATOM   1694  C   ASN L   5       3.876 123.948   3.795  1.00 13.11      C    C
ATOM   1695  O   ASN L   5       3.567 124.478   4.866  1.00 14.78      C    O
ATOM   1696  N   SER L   6       3.834 122.629   3.596  1.00 13.83      C    N
ATOM   1697  CA  SER L   6       3.445 121.677   4.643  1.00 14.47      C    C
ATOM   1698  CB  SER L   6       3.321 120.267   4.058  1.00 17.37      C    C
ATOM   1699  OG  SER L   6       4.501 119.894   3.365  1.00 21.28      C    O
ATOM   1700  C   SER L   6       4.383 121.645   5.855  1.00 12.67      C    C
ATOM   1701  O   SER L   6       3.953 121.267   6.949  1.00 13.51      C    O
ATOM   1702  N   ASN L   7       5.646 122.034   5.666  1.00  8.76      C    N
ATOM   1703  CA  ASN L   7       6.590 122.187   6.777  1.00  8.97      C    C
ATOM   1704  CB  ASN L   7       8.028 122.320   6.244  1.00 11.30      C    C
ATOM   1705  CG  ASN L   7       9.083 122.295   7.342  1.00 12.12      C    C
ATOM   1706  OD1 ASN L   7       8.864 121.750   8.429  1.00  7.86      C    O
ATOM   1707  ND2 ASN L   7      10.242 122.876   7.060  1.00  8.58      C    N
ATOM   1708  C   ASN L   7       6.199 123.391   7.647  1.00  7.60      C    C
ATOM   1709  O   ASN L   7       6.751 124.489   7.518  1.00  7.68      C    O
ATOM   1710  N   ARG L   8       5.218 123.166   8.521  1.00  8.68      C    N
ATOM   1711  CA  ARG L   8       4.649 124.210   9.376  1.00 10.26      C    C
ATOM   1712  CB  ARG L   8       3.709 125.110   8.565  1.00 14.39      C    C
ATOM   1713  CG  ARG L   8       3.338 126.422   9.248  1.00 13.62      C    C
ATOM   1714  CD  ARG L   8       2.024 126.981   8.720  1.00 13.86      C    C
ATOM   1715  NE  ARG L   8       2.048 127.218   7.278  1.00 15.30      C    N
ATOM   1716  CZ  ARG L   8       1.007 127.629   6.548  1.00 14.16      C    C
ATOM   1717  NH1 ARG L   8      -0.180 127.866   7.114  1.00 12.03      C    N
ATOM   1718  NH2 ARG L   8       1.151 127.809   5.240  1.00 16.35      C    N
ATOM   1719  C   ARG L   8       3.876 123.561  10.525  1.00 10.79      C    C
ATOM   1720  O   ARG L   8       3.065 122.658  10.295  1.00 10.60      C    O
ATOM   1721  N   PHE L   9       4.128 124.022  11.749  1.00 10.73      C    N
ATOM   1722  CA  PHE L   9       3.446 123.526  12.949  1.00 11.62      C    C
ATOM   1723  CB  PHE L   9       4.332 122.525  13.696  1.00 11.32      C    C
ATOM   1724  CG  PHE L   9       4.720 121.324  12.876  1.00 13.51      C    C
ATOM   1725  CD1 PHE L   9       3.886 120.213  12.808  1.00 10.18      C    C
ATOM   1726  CE1 PHE L   9       4.238 119.105  12.049  1.00 11.28      C    C
ATOM   1727  CZ  PHE L   9       5.436 119.097  11.348  1.00 10.52      C    C
ATOM   1728  CE2 PHE L   9       6.276 120.202  11.406  1.00 12.67      C    C
ATOM   1729  CD2 PHE L   9       5.917 121.307  12.166  1.00 13.54      C    C
ATOM   1730  C   PHE L   9       3.088 124.685  13.877  1.00 12.72      C    C
ATOM   1731  O   PHE L   9       3.819 125.677  13.948  1.00 14.40      C    O
ATOM   1732  N   LYS L  10       1.963 124.558  14.578  1.00 13.88      C    N
ATOM   1733  CA  LYS L  10       1.497 125.586  15.517  1.00 14.90      C    C
ATOM   1734  CB  LYS L  10       0.037 125.350  15.906  1.00 17.22      C    C
ATOM   1735  CG  LYS L  10      -0.944 125.466  14.751  1.00 19.02      C    C
ATOM   1736  CD  LYS L  10      -2.381 125.252  15.224  1.00 25.94      C    C
ATOM   1737  CE  LYS L  10      -3.374 125.467  14.096  1.00 29.30      C    C
ATOM   1738  NZ  LYS L  10      -4.775 125.259  14.554  1.00 34.47      C    N
ATOM   1739  C   LYS L  10       2.366 125.608  16.769  1.00 14.87      C    C
ATOM   1740  O   LYS L  10       2.922 126.647  17.132  1.00 16.09      C    O
ATOM   1741  N   THR L  11       2.475 124.449  17.418  1.00 14.32      C    N
ATOM   1742  CA  THR L  11       3.266 124.278  18.639  1.00 12.63      C    C
ATOM   1743  CB  THR L  11       2.424 123.637  19.759  1.00 12.33      C    C
ATOM   1744  OG1 THR L  11       1.920 122.368  19.321  1.00 11.28      C    O
ATOM   1745  CG2 THR L  11       1.257 124.539  20.135  1.00 13.83      C    C
ATOM   1746  C   THR L  11       4.500 123.410  18.388  1.00 12.36      C    C
ATOM   1747  O   THR L  11       4.576 122.702  17.377  1.00 13.05      C    O
ATOM   1748  N   ILE L  12       5.458 123.476  19.312  1.00 11.68      C    N
ATOM   1749  CA  ILE L  12       6.688 122.671  19.243  1.00 12.34      C    C
ATOM   1750  CB  ILE L  12       7.764 123.189  20.246  1.00 14.63      C    C
ATOM   1751  CG1 ILE L  12       9.168 122.660  19.908  1.00 15.82      C    C
ATOM   1752  CD1 ILE L  12       9.721 123.138  18.583  1.00 13.15      C    C
ATOM   1753  CG2 ILE L  12       7.405 122.844  21.688  1.00 14.03      C    C
ATOM   1754  C   ILE L  12       6.429 121.164  19.437  1.00 13.57      C    C
ATOM   1755  O   ILE L  12       7.190 120.341  18.921  1.00 14.26      C    O
ATOM   1756  N   GLU L  13       5.365 120.815  20.160  1.00 11.28      C    N
ATOM   1757  CA  GLU L  13       4.989 119.410  20.378  1.00 11.40      C    C
ATOM   1758  CB  GLU L  13       3.860 119.284  21.411  1.00  8.38      C    C
ATOM   1759  CG  GLU L  13       4.247 119.653  22.841  1.00 10.60      C    C
ATOM   1760  CD  GLU L  13       3.923 121.091  23.206  1.00 13.56      C    C
ATOM   1761  OE1 GLU L  13       4.089 121.987  22.352  1.00 16.83      C    O
ATOM   1762  OE2 GLU L  13       3.504 121.335  24.357  1.00 18.58      C    O
ATOM   1763  C   GLU L  13       4.565 118.714  19.081  1.00 12.07      C    C
ATOM   1764  O   GLU L  13       4.893 117.543  18.868  1.00 12.29      C    O
ATOM   1765  N   GLU L  14       3.828 119.433  18.230  1.00 12.89      C    N
ATOM   1766  CA  GLU L  14       3.406 118.918  16.922  1.00 14.40      C    C
ATOM   1767  CB  GLU L  14       2.366 119.849  16.279  1.00 19.98      C    C
ATOM   1768  CG  GLU L  14       1.043 119.940  17.026  1.00 31.79      C    C
ATOM   1769  CD  GLU L  14       0.215 118.665  16.949  1.00 37.45      C    C
ATOM   1770  OE1 GLU L  14       0.064 118.111  15.829  1.00 38.50      C    O
ATOM   1771  OE2 GLU L  14      -0.289 118.200  17.986  1.00 41.12      C    O
ATOM   1772  C   GLU L  14       4.580 118.724  15.958  1.00 14.72      C    C
ATOM   1773  O   GLU L  14       4.570 117.789  15.153  1.00 16.98      C    O
ATOM   1774  N   CYS L  15       5.576 119.606  16.041  1.00 13.35      C    N
ATOM   1775  CA  CYS L  15       6.770 119.526  15.195  1.00 12.84      C    C
ATOM   1776  CB  CYS L  15       7.586 120.820  15.293  1.00  8.54      C    C
ATOM   1777  SG  CYS L  15       9.003 120.903  14.171  1.00 15.97      C    S
ATOM   1778  C   CYS L  15       7.664 118.329  15.534  1.00 13.70      C    C
ATOM   1779  O   CYS L  15       8.178 117.661  14.634  1.00 12.49      C    O
ATOM   1780  N   ARG L  16       7.846 118.068  16.832  1.00 12.76      C    N
ATOM   1781  CA  ARG L  16       8.701 116.967  17.299  1.00 11.13      C    C
ATOM   1782  CB  ARG L  16       9.028 117.125  18.789  1.00 11.84      C    C
ATOM   1783  CG  ARG L  16       9.951 118.293  19.092  1.00 20.01      C    C
ATOM   1784  CD  ARG L  16      10.198 118.434  20.589  1.00 21.91      C    C
ATOM   1785  NE  ARG L  16      10.975 117.315  21.124  1.00 21.83      C    N
ATOM   1786  CZ  ARG L  16      12.297 117.152  20.994  1.00 19.08      C    C
ATOM   1787  NH1 ARG L  16      13.045 118.029  20.322  1.00 18.32      C    N
ATOM   1788  NH2 ARG L  16      12.877 116.086  21.541  1.00 19.82      C    N
ATOM   1789  C   ARG L  16       8.083 115.591  17.046  1.00 11.19      C    C
ATOM   1790  O   ARG L  16       8.765 114.693  16.545  1.00 12.67      C    O
ATOM   1791  N   ARG L  17       6.810 115.424  17.399  1.00 10.01      C    N
ATOM   1792  CA  ARG L  17       6.108 114.139  17.211  1.00 12.54      C    C
ATOM   1793  CB  ARG L  17       4.715 114.164  17.861  1.00  8.24      C    C
ATOM   1794  CG  ARG L  17       4.726 113.991  19.374  1.00  7.01      C    C
ATOM   1795  CD  ARG L  17       3.345 113.644  19.914  1.00  8.38      C    C
ATOM   1796  NE  ARG L  17       2.436 114.790  19.898  1.00 10.70      C    N
ATOM   1797  CZ  ARG L  17       2.356 115.738  20.838  1.00 11.19      C    C
ATOM   1798  NH1 ARG L  17       3.138 115.717  21.920  1.00 12.14      C    N
ATOM   1799  NH2 ARG L  17       1.476 116.727  20.695  1.00 11.72      C    N
ATOM   1800  C   ARG L  17       5.984 113.716  15.740  1.00 14.67      C    C
ATOM   1801  O   ARG L  17       6.082 112.527  15.431  1.00 15.12      C    O
ATOM   1802  N   THR L  18       5.767 114.690  14.856  1.00 17.56      C    N
ATOM   1803  CA  THR L  18       5.631 114.423  13.422  1.00 16.44      C    C
ATOM   1804  CB  THR L  18       5.011 115.632  12.679  1.00 14.64      C    C
ATOM   1805  OG1 THR L  18       3.773 115.991  13.304  1.00 16.04      C    O
ATOM   1806  CG2 THR L  18       4.760 115.309  11.207  1.00  9.88      C    C
ATOM   1807  C   THR L  18       6.973 114.064  12.771  1.00 15.40      C    C
ATOM   1808  O   THR L  18       7.058 113.082  12.033  1.00 16.21      C    O
ATOM   1809  N   CYS L  19       8.005 114.862  13.052  1.00 14.36      C    N
ATOM   1810  CA  CYS L  19       9.312 114.729  12.394  1.00 15.49      C    C
ATOM   1811  CB  CYS L  19       9.900 116.112  12.111  1.00 13.77      C    C
ATOM   1812  SG  CYS L  19       8.855 117.178  11.087  1.00 14.75      C    S
ATOM   1813  C   CYS L  19      10.319 113.896  13.188  1.00 17.76      C    C
ATOM   1814  O   CYS L  19      10.833 112.899  12.680  1.00 19.24      C    O
ATOM   1815  N   ILE L  20      10.595 114.311  14.423  1.00 18.08      C    N
ATOM   1816  CA  ILE L  20      11.649 113.686  15.242  1.00 18.95      C    C
ATOM   1817  CB  ILE L  20      12.127 114.621  16.386  1.00 17.44      C    C
ATOM   1818  CG1 ILE L  20      12.706 115.923  15.811  1.00 16.26      C    C
ATOM   1819  CD1 ILE L  20      12.759 117.069  16.802  1.00 16.83      C    C
ATOM   1820  CG2 ILE L  20      13.172 113.933  17.259  1.00 18.61      C    C
ATOM   1821  C   ILE L  20      11.178 112.340  15.805  1.00 19.87      C    C
ATOM   1822  O   ILE L  20      11.703 111.290  15.424  1.00 18.98      C    O
ATOM   1823  N   GLY L  21      10.195 112.375  16.700  1.00 23.65      C    N
ATOM   1824  CA  GLY L  21       9.669 111.170  17.356  1.00 27.39      C    C
ATOM   1825  C   GLY L  21       8.921 111.460  18.642  1.00 30.31      C    C
ATOM   1826  O   GLY L  21       8.412 110.536  19.288  1.00 34.38      C    O
ATOM   1827  OXT GLY L  21       8.788 112.607  19.067  1.00 33.49      C    O
TER    1828      GLY L  21
ATOM   1829  N   ALA M   1      16.671 150.129   7.848  1.00 36.13      A    N
ATOM   1830  CA  ALA M   1      16.679 150.622   9.266  1.00 35.41      A    C
ATOM   1831  CB  ALA M   1      17.485 151.925   9.394  1.00 20.03      A    C
ATOM   1832  C   ALA M   1      15.271 150.779   9.879  1.00 33.47      A    C
ATOM   1833  O   ALA M   1      14.987 150.155  10.899  1.00 34.90      A    O
ATOM   1834  N   PRO M   2      14.383 151.594   9.248  1.00 30.44      A    N
ATOM   1835  CA  PRO M   2      13.023 151.706   9.798  1.00 25.54      A    C
ATOM   1836  CB  PRO M   2      12.517 153.006   9.175  1.00 26.55      A    C
ATOM   1837  CG  PRO M   2      13.207 153.077   7.865  1.00 27.27      A    C
ATOM   1838  CD  PRO M   2      14.562 152.439   8.054  1.00 28.54      A    C
ATOM   1839  C   PRO M   2      12.124 150.531   9.404  1.00 23.76      A    C
ATOM   1840  O   PRO M   2      12.498 149.716   8.558  1.00 22.63      A    O
ATOM   1841  N   ARG M   3      10.949 150.472  10.018  1.00 21.81      A    N
ATOM   1842  CA  ARG M   3       9.985 149.394   9.774  1.00 19.61      A    C
ATOM   1843  CB  ARG M   3       8.972 149.299  10.923  1.00 16.38      A    C
ATOM   1844  CG  ARG M   3       9.581 148.851  12.246  1.00 14.48      A    C
ATOM   1845  CD  ARG M   3       8.661 149.110  13.430  1.00 18.39      A    C
ATOM   1846  NE  ARG M   3       7.504 148.206  13.457  1.00 19.46      A    N
ATOM   1847  CZ  ARG M   3       6.289 148.466  12.953  1.00 19.84      A    C
ATOM   1848  NH1 ARG M   3       6.002 149.620  12.347  1.00 19.69      A    N
ATOM   1849  NH2 ARG M   3       5.338 147.542  13.062  1.00 19.62      A    N
ATOM   1850  C   ARG M   3       9.255 149.593   8.445  1.00 20.04      A    C
ATOM   1851  O   ARG M   3       9.277 148.716   7.582  1.00 21.49      A    O
ATOM   1852  N   ARG M   4       8.625 150.762   8.294  1.00 17.70      A    N
ATOM   1853  CA  ARG M   4       7.823 151.090   7.106  1.00 17.25      A    C
ATOM   1854  CB  ARG M   4       6.571 151.870   7.508  1.00 16.99      A    C
ATOM   1855  CG  ARG M   4       5.603 151.108   8.406  1.00 21.10      A    C
ATOM   1856  CD  ARG M   4       4.842 150.031   7.651  1.00 24.47      A    C
ATOM   1857  NE  ARG M   4       3.987 149.225   8.526  1.00 32.92      A    N
ATOM   1858  CZ  ARG M   4       4.404 148.255   9.348  1.00 38.96      A    C
ATOM   1859  NH1 ARG M   4       5.698 147.924   9.427  1.00 43.81      A    N
ATOM   1860  NH2 ARG M   4       3.518 147.607  10.084  1.00 41.57      A    N
ATOM   1861  C   ARG M   4       8.615 151.890   6.076  1.00 16.64      A    C
ATOM   1862  O   ARG M   4       9.650 152.492   6.397  1.00 15.58      A    O
ATOM   1863  N   LYS M   5       8.123 151.890   4.839  1.00 16.61      A    N
ATOM   1864  CA  LYS M   5       8.768 152.584   3.714  1.00 16.43      A    C
ATOM   1865  CB  LYS M   5       8.276 152.011   2.380  1.00 18.97      A    C
ATOM   1866  CG  LYS M   5       8.585 150.536   2.182  1.00 21.24      A    C
ATOM   1867  CD  LYS M   5       8.118 150.058   0.820  1.00 25.86      A    C
ATOM   1868  CE  LYS M   5       8.356 148.564   0.629  1.00 31.61      A    C
ATOM   1869  NZ  LYS M   5       9.807 148.215   0.645  1.00 35.22      A    N
ATOM   1870  C   LYS M   5       8.567 154.103   3.722  1.00 13.61      A    C
ATOM   1871  O   LYS M   5       9.345 154.830   3.100  1.00 14.01      A    O
ATOM   1872  N   LEU M   6       7.523 154.580   4.402  1.00 11.85      A    N
ATOM   1873  CA  LEU M   6       7.251 156.023   4.515  1.00 10.16      A    C
ATOM   1874  CB  LEU M   6       5.834 156.268   5.067  1.00 12.73      A    C
ATOM   1875  CG  LEU M   6       5.482 155.816   6.496  1.00 15.71      A    C
ATOM   1876  CD1 LEU M   6       5.762 156.898   7.542  1.00 17.42      A    C
ATOM   1877  CD2 LEU M   6       4.022 155.389   6.581  1.00 11.07      A    C
ATOM   1878  C   LEU M   6       8.278 156.798   5.354  1.00  7.80      A    C
ATOM   1879  O   LEU M   6       8.469 157.997   5.137  1.00  8.60      A    O
ATOM   1880  N   CYS M   7       8.926 156.120   6.302  1.00  8.03      A    N
ATOM   1881  CA  CYS M   7       9.856 156.766   7.239  1.00  7.69      A    C
ATOM   1882  CB  CYS M   7      10.182 155.818   8.397  1.00  7.02      A    C
ATOM   1883  SG  CYS M   7       8.730 155.252   9.315  1.00 14.72      A    S
ATOM   1884  C   CYS M   7      11.161 157.266   6.606  1.00  9.01      A    C
ATOM   1885  O   CYS M   7      11.737 158.247   7.086  1.00 10.07      A    O
ATOM   1886  N   ILE M   8      11.622 156.606   5.543  1.00  8.83      A    N
ATOM   1887  CA  ILE M   8      12.869 157.003   4.854  1.00 10.76      A    C
ATOM   1888  CB  ILE M   8      13.463 155.853   3.990  1.00 14.66      A    C
ATOM   1889  CG1 ILE M   8      12.530 155.446   2.835  1.00 11.75      A    C
ATOM   1890  CD1 ILE M   8      13.252 154.796   1.679  1.00 11.24      A    C
ATOM   1891  CG2 ILE M   8      13.781 154.645   4.861  1.00 19.77      A    C
ATOM   1892  C   ILE M   8      12.771 158.284   4.003  1.00 10.25      A    C
ATOM   1893  O   ILE M   8      13.803 158.795   3.555  1.00 10.59      A    O
ATOM   1894  N   LEU M   9      11.556 158.788   3.773  1.00 10.79      A    N
ATOM   1895  CA  LEU M   9      11.348 160.003   2.971  1.00 12.76      A    C
ATOM   1896  CB  LEU M   9       9.851 160.225   2.699  1.00 12.81      A    C
ATOM   1897  CG  LEU M   9       9.122 159.168   1.859  1.00 12.75      A    C
ATOM   1898  CD1 LEU M   9       7.616 159.383   1.924  1.00 13.77      A    C
ATOM   1899  CD2 LEU M   9       9.606 159.185   0.416  1.00 11.19      A    C
ATOM   1900  C   LEU M   9      11.926 161.255   3.633  1.00 16.02      A    C
ATOM   1901  O   LEU M   9      12.034 161.329   4.861  1.00 16.77      A    O
ATOM   1902  N   HIS M  10      12.299 162.231   2.802  1.00 16.69      A    N
ATOM   1903  CA  HIS M  10      12.871 163.495   3.268  1.00 18.51      A    C
ATOM   1904  CB  HIS M  10      13.574 164.216   2.114  1.00 28.49      A    C
ATOM   1905  CG  HIS M  10      14.463 165.355   2.540  1.00 36.43      A    C
ATOM   1906  ND1 HIS M  10      13.982 166.632   2.689  1.00 44.63      A    N
ATOM   1907  CE1 HIS M  10      14.980 167.413   3.070  1.00 40.48      A    C
ATOM   1908  NE2 HIS M  10      16.077 166.682   3.184  1.00 36.67      A    N
ATOM   1909  CD2 HIS M  10      15.774 165.390   2.863  1.00 42.10      A    C
ATOM   1910  C   HIS M  10      11.789 164.391   3.869  1.00 17.95      A    C
ATOM   1911  O   HIS M  10      10.617 164.291   3.504  1.00 18.60      A    O
ATOM   1912  N   ALA M  11      12.188 165.267   4.798  1.00 15.74      A    N
ATOM   1913  CA  ALA M  11      11.265 166.200   5.441  1.00 16.13      A    C
ATOM   1914  CB  ALA M  11      11.927 166.846   6.650  1.00 19.59      A    C
ATOM   1915  C   ALA M  11      10.786 167.279   4.469  1.00 14.13      A    C
ATOM   1916  O   ALA M  11      11.585 167.811   3.689  1.00 14.12      A    O
ATOM   1917  N   ASN M  12       9.489 167.578   4.510  1.00 11.47      A    N
ATOM   1918  CA  ASN M  12       8.866 168.552   3.612  1.00 12.90      A    C
ATOM   1919  CB  ASN M  12       8.444 167.863   2.303  1.00 16.31      A    C
ATOM   1920  CG  ASN M  12       7.910 168.833   1.262  1.00 15.95      A    C
ATOM   1921  OD1 ASN M  12       8.300 170.001   1.214  1.00 15.34      A    O
ATOM   1922  ND2 ASN M  12       7.019 168.343   0.412  1.00 15.65      A    N
ATOM   1923  C   ASN M  12       7.657 169.217   4.286  1.00 13.70      A    C
ATOM   1924  O   ASN M  12       6.626 168.563   4.471  1.00 13.98      A    O
ATOM   1925  N   PRO M  13       7.783 170.505   4.684  1.00 13.22      A    N
ATOM   1926  CA  PRO M  13       6.637 171.231   5.255  1.00 12.80      A    C
ATOM   1927  CB  PRO M  13       7.230 172.590   5.647  1.00 12.57      A    C
ATOM   1928  CG  PRO M  13       8.687 172.337   5.813  1.00 14.70      A    C
ATOM   1929  CD  PRO M  13       9.031 171.280   4.809  1.00 13.35      A    C
ATOM   1930  C   PRO M  13       5.473 171.416   4.273  1.00 12.64      A    C
ATOM   1931  O   PRO M  13       4.329 171.106   4.622  1.00 16.43      A    O
ATOM   1932  N   GLY M  14       5.772 171.912   3.073  1.00 11.66      A    N
ATOM   1933  CA  GLY M  14       4.773 172.105   2.017  1.00 12.24      A    C
ATOM   1934  C   GLY M  14       4.800 173.504   1.432  1.00 14.92      A    C
ATOM   1935  O   GLY M  14       5.860 174.128   1.342  1.00 13.47      A    O
ATOM   1936  N   ARG M  15       3.620 173.997   1.034  1.00 16.91      A    N
ATOM   1937  CA  ARG M  15       3.466 175.322   0.410  1.00 18.43      A    C
ATOM   1938  CB  ARG M  15       3.084 175.155  -1.069  1.00 20.52      A    C
ATOM   1939  CG  ARG M  15       1.685 174.597  -1.322  1.00 20.17      A    C
ATOM   1940  CD  ARG M  15       1.513 174.140  -2.761  1.00 19.81      A    C
ATOM   1941  NE  ARG M  15       0.161 173.665  -3.031  1.00 20.49      A    N
ATOM   1942  CZ  ARG M  15      -0.332 172.472  -2.677  1.00 18.97      A    C
ATOM   1943  NH1 ARG M  15       0.410 171.579  -2.012  1.00 21.69      A    N
ATOM   1944  NH2 ARG M  15      -1.589 172.162  -2.991  1.00 12.83      A    N
ATOM   1945  C   ARG M  15       2.465 176.251   1.119  1.00 19.28      A    C
ATOM   1946  O   ARG M  15       2.136 177.319   0.588  1.00 20.89      A    O
ATOM   1947  N   CYS M  16       1.991 175.865   2.309  1.00 17.76      A    N
ATOM   1948  CA  CYS M  16       1.040 176.672   3.087  1.00 16.45      A    C
ATOM   1949  CB  CYS M  16      -0.069 175.789   3.682  1.00 14.72      A    C
ATOM   1950  SG  CYS M  16      -1.398 175.398   2.520  1.00 16.11      A    S
ATOM   1951  C   CYS M  16       1.747 177.456   4.195  1.00 15.20      A    C
ATOM   1952  O   CYS M  16       2.876 177.136   4.573  1.00 14.07      A    O
ATOM   1953  N   TYR M  17       1.056 178.469   4.711  1.00 15.86      A    N
ATOM   1954  CA  TYR M  17       1.610 179.384   5.719  1.00 17.87      A    C
ATOM   1955  CB  TYR M  17       1.009 180.782   5.551  1.00 23.43      A    C
ATOM   1956  CG  TYR M  17       1.182 181.364   4.162  1.00 27.98      A    C
ATOM   1957  CD1 TYR M  17       2.371 181.994   3.796  1.00 34.86      A    C
ATOM   1958  CE1 TYR M  17       2.553 182.536   2.540  1.00 38.32      A    C
ATOM   1959  CZ  TYR M  17       1.521 182.437   1.608  1.00 38.55      A    C
ATOM   1960  OH  TYR M  17       1.671 182.983   0.353  1.00 44.98      A    O
ATOM   1961  CE2 TYR M  17       0.321 181.826   1.940  1.00 35.21      A    C
ATOM   1962  CD2 TYR M  17       0.164 181.289   3.209  1.00 29.22      A    C
ATOM   1963  C   TYR M  17       1.393 178.922   7.171  1.00 17.23      A    C
ATOM   1964  O   TYR M  17       1.917 179.548   8.098  1.00 18.53      A    O
ATOM   1965  N   ASP M  18       0.631 177.843   7.377  1.00 17.23      A    N
ATOM   1966  CA  ASP M  18       0.307 177.350   8.722  1.00 16.40      A    C
ATOM   1967  CB  ASP M  18      -0.879 176.374   8.658  1.00 14.86      A    C
ATOM   1968  CG  ASP M  18      -1.484 176.073  10.030  1.00 15.97      A    C
ATOM   1969  OD1 ASP M  18      -1.215 176.804  11.011  1.00 14.79      A    O
ATOM   1970  OD2 ASP M  18      -2.253 175.091  10.124  1.00 20.02      A    O
ATOM   1971  C   ASP M  18       1.512 176.663   9.364  1.00 17.76      A    C
ATOM   1972  O   ASP M  18       2.157 175.822   8.727  1.00 17.30      A    O
ATOM   1973  N   ALA M  19       1.797 177.022  10.615  1.00 18.37      A    N
ATOM   1974  CA  ALA M  19       2.906 176.441  11.380  1.00 19.41      A    C
ATOM   1975  CB  ALA M  19       3.686 177.545  12.087  1.00 20.05      A    C
ATOM   1976  C   ALA M  19       2.373 175.413  12.378  1.00 20.35      A    C
ATOM   1977  O   ALA M  19       2.084 175.752  13.534  1.00 21.42      A    O
ATOM   1978  N   ILE M  20       2.242 174.172  11.923  1.00 16.65      A    N
ATOM   1979  CA  ILE M  20       1.744 173.064  12.741  1.00 16.26      A    C
ATOM   1980  CB  ILE M  20       0.851 172.095  11.925  1.00 15.52      A    C
ATOM   1981  CG1 ILE M  20      -0.186 172.868  11.097  1.00 10.33      A    C
ATOM   1982  CD1 ILE M  20      -1.172 171.990  10.350  1.00 10.81      A    C
ATOM   1983  CG2 ILE M  20       0.147 171.094  12.843  1.00 18.15      A    C
ATOM   1984  C   ILE M  20       2.946 172.300  13.298  1.00 18.61      A    C
ATOM   1985  O   ILE M  20       3.804 171.869  12.518  1.00 18.51      A    O
ATOM   1986  N   PRO M  21       3.041 172.146  14.638  1.00 19.72      A    N
ATOM   1987  CA  PRO M  21       4.080 171.280  15.208  1.00 18.36      A    C
ATOM   1988  CB  PRO M  21       3.921 171.468  16.722  1.00 18.26      A    C
ATOM   1989  CG  PRO M  21       3.247 172.786  16.874  1.00 20.71      A    C
ATOM   1990  CD  PRO M  21       2.344 172.914  15.690  1.00 19.55      A    C
ATOM   1991  C   PRO M  21       3.895 169.804  14.824  1.00 16.71      A    C
ATOM   1992  O   PRO M  21       2.800 169.260  14.992  1.00 18.42      A    O
ATOM   1993  N   ALA M  22       4.952 169.183  14.308  1.00 13.99      A    N
ATOM   1994  CA  ALA M  22       4.908 167.782  13.878  1.00 11.71      A    C
ATOM   1995  CB  ALA M  22       4.167 167.670  12.554  1.00 12.88      A    C
ATOM   1996  C   ALA M  22       6.308 167.187  13.755  1.00 10.90      A    C
ATOM   1997  O   ALA M  22       7.230 167.852  13.272  1.00 10.68      A    O
ATOM   1998  N   PHE M  23       6.455 165.933  14.181  1.00 10.78      A    N
ATOM   1999  CA  PHE M  23       7.740 165.232  14.183  1.00  9.56      A    C
ATOM   2000  CB  PHE M  23       7.847 164.327  15.415  1.00 12.03      A    C
ATOM   2001  CG  PHE M  23       7.687 165.057  16.716  1.00 12.06      A    C
ATOM   2002  CD1 PHE M  23       8.775 165.669  17.330  1.00 12.85      A    C
ATOM   2003  CE1 PHE M  23       8.628 166.345  18.535  1.00 14.16      A    C
ATOM   2004  CZ  PHE M  23       7.381 166.416  19.142  1.00 13.35      A    C
ATOM   2005  CE2 PHE M  23       6.286 165.809  18.541  1.00 12.93      A    C
ATOM   2006  CD2 PHE M  23       6.438 165.136  17.338  1.00 11.72      A    C
ATOM   2007  C   PHE M  23       7.933 164.398  12.918  1.00 10.28      A    C
ATOM   2008  O   PHE M  23       6.992 164.202  12.140  1.00 11.50      A    O
ATOM   2009  N   TYR M  24       9.159 163.913  12.725  1.00  9.04      A    N
ATOM   2010  CA  TYR M  24       9.499 163.049  11.588  1.00 10.19      A    C
ATOM   2011  CB  TYR M  24       9.724 163.892  10.323  1.00 10.03      A    C
ATOM   2012  CG  TYR M  24      10.958 164.772  10.358  1.00  9.68      A    C
ATOM   2013  CD1 TYR M  24      10.948 165.992  11.024  1.00 10.50      A    C
ATOM   2014  CE1 TYR M  24      12.084 166.804  11.067  1.00  7.10      A    C
ATOM   2015  CZ  TYR M  24      13.241 166.389  10.421  1.00 11.12      A    C
ATOM   2016  OH  TYR M  24      14.364 167.185  10.456  1.00 12.78      A    O
ATOM   2017  CE2 TYR M  24      13.273 165.181   9.750  1.00  8.76      A    C
ATOM   2018  CD2 TYR M  24      12.139 164.381   9.718  1.00 10.83      A    C
ATOM   2019  C   TYR M  24      10.735 162.198  11.882  1.00 10.41      A    C
ATOM   2020  O   TYR M  24      11.600 162.597  12.668  1.00 10.58      A    O
ATOM   2021  N   TYR M  25      10.810 161.030  11.244  1.00  9.79      A    N
ATOM   2022  CA  TYR M  25      11.938 160.112  11.405  1.00 10.31      A    C
ATOM   2023  CB  TYR M  25      11.492 158.663  11.185  1.00  8.51      A    C
ATOM   2024  CG  TYR M  25      12.601 157.642  11.351  1.00 12.73      A    C
ATOM   2025  CD1 TYR M  25      13.022 157.241  12.624  1.00 13.71      A    C
ATOM   2026  CE1 TYR M  25      14.037 156.306  12.780  1.00 15.67      A    C
ATOM   2027  CZ  TYR M  25      14.651 155.764  11.658  1.00 17.55      A    C
ATOM   2028  OH  TYR M  25      15.657 154.838  11.813  1.00 17.00      A    O
ATOM   2029  CE2 TYR M  25      14.252 156.145  10.387  1.00 16.18      A    C
ATOM   2030  CD2 TYR M  25      13.234 157.078  10.242  1.00 14.31      A    C
ATOM   2031  C   TYR M  25      13.063 160.471  10.430  1.00 12.72      A    C
ATOM   2032  O   TYR M  25      12.906 160.322   9.216  1.00 14.42      A    O
ATOM   2033  N   ASN M  26      14.189 160.940  10.973  1.00 13.00      A    N
ATOM   2034  CA  ASN M  26      15.380 161.233  10.178  1.00 14.77      A    C
ATOM   2035  CB  ASN M  26      16.277 162.243  10.906  1.00 16.72      A    C
ATOM   2036  CG  ASN M  26      17.244 162.968   9.980  1.00 15.42      A    C
ATOM   2037  OD1 ASN M  26      17.613 162.464   8.916  1.00 21.99      A    O
ATOM   2038  ND2 ASN M  26      17.665 164.160  10.386  1.00 20.52      A    N
ATOM   2039  C   ASN M  26      16.147 159.938   9.912  1.00 17.88      A    C
ATOM   2040  O   ASN M  26      16.419 159.177  10.844  1.00 17.79      A    O
ATOM   2041  N   GLN M  27      16.491 159.693   8.649  1.00 19.01      A    N
ATOM   2042  CA  GLN M  27      17.193 158.466   8.243  1.00 20.98      A    C
ATOM   2043  CB  GLN M  27      17.078 158.261   6.721  1.00 22.17      A    C
ATOM   2044  CG  GLN M  27      17.735 157.007   6.151  1.00 27.79      A    C
ATOM   2045  CD  GLN M  27      16.965 155.723   6.429  1.00 28.67      A    C
ATOM   2046  OE1 GLN M  27      16.171 155.640   7.367  1.00 31.28      A    O
ATOM   2047  NE2 GLN M  27      17.208 154.713   5.599  1.00 27.14      A    N
ATOM   2048  C   GLN M  27      18.658 158.464   8.681  1.00 21.32      A    C
ATOM   2049  O   GLN M  27      19.171 157.430   9.118  1.00 22.74      A    O
ATOM   2050  N   ALA M  28      19.325 159.611   8.560  1.00 21.59      A    N
ATOM   2051  CA  ALA M  28      20.737 159.747   8.922  1.00 25.29      A    C
ATOM   2052  CB  ALA M  28      21.308 161.055   8.395  1.00 20.06      A    C
ATOM   2053  C   ALA M  28      20.956 159.643  10.429  1.00 26.54      A    C
ATOM   2054  O   ALA M  28      21.747 158.820  10.897  1.00 26.26      A    O
ATOM   2055  N   ALA M  29      20.236 160.473  11.180  1.00 26.87      A    N
ATOM   2056  CA  ALA M  29      20.368 160.535  12.644  1.00 25.04      A    C
ATOM   2057  CB  ALA M  29      19.898 161.891  13.158  1.00 19.83      A    C
ATOM   2058  C   ALA M  29      19.620 159.416  13.392  1.00 23.70      A    C
ATOM   2059  O   ALA M  29      19.915 159.173  14.565  1.00 24.31      A    O
ATOM   2060  N   LYS M  30      18.663 158.766  12.726  1.00 21.88      A    N
ATOM   2061  CA  LYS M  30      17.850 157.685  13.305  1.00 21.67      A    C
ATOM   2062  CB  LYS M  30      18.711 156.473  13.709  1.00 24.22      A    C
ATOM   2063  CG  LYS M  30      19.634 155.967  12.615  1.00 25.06      A    C
ATOM   2064  CD  LYS M  30      20.318 154.678  13.034  1.00 25.91      A    C
ATOM   2065  CE  LYS M  30      21.221 154.132  11.941  1.00 27.40      A    C
ATOM   2066  NZ  LYS M  30      21.868 152.854  12.331  1.00 30.35      A    N
ATOM   2067  C   LYS M  30      17.000 158.156  14.495  1.00 20.55      A    C
ATOM   2068  O   LYS M  30      16.672 157.403  15.414  1.00 20.30      A    O
ATOM   2069  OXT LYS M  30      16.606 159.327  14.563  1.00 30.03           O
TER    2070      LYS M  30
ATOM   2071  N   ALA N   1      23.727 167.942  17.030  1.00 33.29      B    N
ATOM   2072  CA  ALA N   1      22.356 167.426  17.279  1.00 24.90      B    C
ATOM   2073  CB  ALA N   1      21.971 167.618  18.766  1.00 27.00      B    C
ATOM   2074  C   ALA N   1      21.337 168.114  16.380  1.00 21.37      B    C
ATOM   2075  O   ALA N   1      21.263 169.354  16.363  1.00 23.15      B    O
ATOM   2076  N   CYS N   2      20.556 167.338  15.644  1.00 15.89      B    N
ATOM   2077  CA  CYS N   2      19.556 167.873  14.719  1.00 16.56      B    C
ATOM   2078  CB  CYS N   2      19.179 166.845  13.652  1.00 16.16      B    C
ATOM   2079  SG  CYS N   2      20.533 166.386  12.549  1.00 19.51      B    S
ATOM   2080  C   CYS N   2      18.309 168.329  15.469  1.00 19.54      B    C
ATOM   2081  O   CYS N   2      17.329 167.599  15.606  1.00 21.87      B    O
ATOM   2082  N   GLU N   3      18.364 169.563  15.978  1.00 20.27      B    N
ATOM   2083  CA  GLU N   3      17.252 170.176  16.729  1.00 24.87      B    C
ATOM   2084  CB  GLU N   3      17.728 171.332  17.602  1.00 35.96      B    C
ATOM   2085  CG  GLU N   3      18.725 170.869  18.670  1.00 65.11      B    C
ATOM   2086  CD  GLU N   3      19.111 172.009  19.612  1.00 83.51      B    C
ATOM   2087  OE1 GLU N   3      19.151 173.188  19.205  1.00 66.84      B    O
ATOM   2088  OE2 GLU N   3      19.350 171.706  20.820  1.00 70.17      B    O
ATOM   2089  C   GLU N   3      16.184 170.684  15.748  1.00 25.74      B    C
ATOM   2090  O   GLU N   3      16.475 171.105  14.637  1.00 19.94      B    O
ATOM   2091  N   ALA N   4      14.925 170.634  16.215  1.00 31.81      B    N
ATOM   2092  CA  ALA N   4      13.783 171.068  15.411  1.00 32.64      B    C
ATOM   2093  CB  ALA N   4      12.482 170.474  15.925  1.00 20.68      B    C
ATOM   2094  C   ALA N   4      13.672 172.594  15.360  1.00 22.67      B    C
ATOM   2095  O   ALA N   4      14.043 173.270  16.327  1.00 29.27      B    O
ATOM   2096  N   PHE N   5      13.195 173.127  14.237  1.00 26.54      B    N
ATOM   2097  CA  PHE N   5      12.985 174.565  14.075  1.00 24.66      B    C
ATOM   2098  CB  PHE N   5      14.332 175.268  13.715  1.00 21.86      B    C
ATOM   2099  CG  PHE N   5      14.831 174.917  12.340  1.00 17.81      B    C
ATOM   2100  CD1 PHE N   5      15.474 173.718  12.090  1.00 12.83      B    C
ATOM   2101  CE1 PHE N   5      15.972 173.429  10.830  1.00 14.74      B    C
ATOM   2102  CZ  PHE N   5      15.802 174.336   9.786  1.00 18.39      B    C
ATOM   2103  CE2 PHE N   5      15.156 175.545  10.031  1.00 17.76      B    C
ATOM   2104  CD2 PHE N   5      14.686 175.828  11.308  1.00 18.94      B    C
ATOM   2105  C   PHE N   5      11.930 174.885  13.018  1.00 16.61      B    C
ATOM   2106  O   PHE N   5      11.737 174.091  12.081  1.00 22.94      B    O
ATOM   2107  N   ASP N   6      11.243 176.009  13.164  1.00 25.65      B    N
ATOM   2108  CA  ASP N   6      10.154 176.428  12.252  1.00 25.68      B    C
ATOM   2109  CB  ASP N   6       9.105 177.208  13.040  1.00 40.17      B    C
ATOM   2110  CG  ASP N   6       8.507 176.428  14.190  1.00 32.80      B    C
ATOM   2111  OD1 ASP N   6       8.709 175.197  14.275  1.00 40.25      B    O
ATOM   2112  OD2 ASP N   6       7.809 177.048  15.026  1.00 51.50      B    O
ATOM   2113  C   ASP N   6      10.728 177.270  11.127  1.00 17.53      B    C
ATOM   2114  O   ASP N   6      10.952 178.478  11.259  1.00 18.40      B    O
ATOM   2115  N   ALA N   7      10.951 176.628   9.967  1.00 15.97      B    N
ATOM   2116  CA  ALA N   7      11.460 177.293   8.740  1.00 13.67      B    C
ATOM   2117  CB  ALA N   7      12.097 176.271   7.836  1.00 23.73      B    C
ATOM   2118  C   ALA N   7      10.302 178.014   8.053  1.00 14.81      B    C
ATOM   2119  O   ALA N   7       9.216 177.452   7.894  1.00 18.20      B    O
ATOM   2120  N   ALA N   8      10.576 179.248   7.613  1.00 11.36      B    N
ATOM   2121  CA  ALA N   8       9.577 180.070   6.938  1.00 10.08      B    C
ATOM   2122  CB  ALA N   8       9.940 181.544   7.028  1.00 19.89      B    C
ATOM   2123  C   ALA N   8       9.385 179.641   5.503  1.00 11.44      B    C
ATOM   2124  O   ALA N   8       8.276 179.461   5.006  1.00 13.93      B    O
ATOM   2125  OXT ALA N   8      10.430 179.474   4.731  1.00 30.84           O
TER    2126      ALA N   8
ATOM   2127  N   GLY O   1       0.237 172.489   7.310  1.00  7.80      C    N
ATOM   2128  CA  GLY O   1      -0.907 173.168   6.641  1.00  8.83      C    C
ATOM   2129  C   GLY O   1      -1.448 172.363   5.476  1.00 10.62      C    C
ATOM   2130  O   GLY O   1      -2.582 171.886   5.516  1.00 12.57      C    O
ATOM   2131  N   CYS O   2      -0.625 172.218   4.438  1.00 10.32      C    N
ATOM   2132  CA  CYS O   2      -0.997 171.480   3.225  1.00  9.83      C    C
ATOM   2133  CB  CYS O   2      -1.744 172.403   2.257  1.00 10.22      C    C
ATOM   2134  SG  CYS O   2      -0.738 173.736   1.559  1.00 14.40      C    S
ATOM   2135  C   CYS O   2       0.222 170.887   2.532  1.00 12.26      C    C
ATOM   2136  O   CYS O   2       1.355 171.313   2.766  1.00 13.27      C    O
ATOM   2137  N   GLY O   3      -0.020 169.901   1.666  1.00 13.41      C    N
ATOM   2138  CA  GLY O   3       1.038 169.249   0.899  1.00 12.86      C    C
ATOM   2139  C   GLY O   3       1.902 168.347   1.762  1.00 12.51      C    C
ATOM   2140  O   GLY O   3       1.383 167.563   2.563  1.00 11.88      C    O
ATOM   2141  N   GLY O   4       3.221 168.456   1.601  1.00 12.50      C    N
ATOM   2142  CA  GLY O   4       4.175 167.672   2.386  1.00 15.26      C    C
ATOM   2143  C   GLY O   4       4.242 166.226   1.925  1.00 15.53      C    C
ATOM   2144  O   GLY O   4       4.307 165.953   0.757  1.00 17.63      C    O
ATOM   2145  N   ASN O   5       4.233 165.305   2.886  1.00 13.96      C    N
ATOM   2146  CA  ASN O   5       4.323 163.866   2.605  1.00 12.26      C    C
ATOM   2147  CB  ASN O   5       5.749 163.495   2.157  1.00  7.95      C    C
ATOM   2148  CG  ASN O   5       6.831 164.063   3.067  1.00  9.61      C    C
ATOM   2149  OD1 ASN O   5       6.555 164.576   4.155  1.00  7.97      C    O
ATOM   2150  ND2 ASN O   5       8.076 163.976   2.618  1.00  7.60      C    N
ATOM   2151  C   ASN O   5       3.876 163.008   3.796  1.00 13.08      C    C
ATOM   2152  O   ASN O   5       3.566 163.537   4.867  1.00 14.76      C    O
ATOM   2153  N   SER O   6       3.836 161.689   3.596  1.00 13.81      C    N
ATOM   2154  CA  SER O   6       3.445 160.735   4.642  1.00 14.46      C    C
ATOM   2155  CB  SER O   6       3.323 159.327   4.059  1.00 17.30      C    C
ATOM   2156  OG  SER O   6       4.499 158.954   3.366  1.00 21.33      C    O
ATOM   2157  C   SER O   6       4.382 160.706   5.856  1.00 12.63      C    C
ATOM   2158  O   SER O   6       3.953 160.325   6.948  1.00 13.52      C    O
ATOM   2159  N   ASN O   7       5.646 161.095   5.666  1.00  8.74      C    N
ATOM   2160  CA  ASN O   7       6.591 161.249   6.779  1.00  8.95      C    C
ATOM   2161  CB  ASN O   7       8.029 161.382   6.245  1.00 11.29      C    C
ATOM   2162  CG  ASN O   7       9.083 161.354   7.344  1.00 12.09      C    C
ATOM   2163  OD1 ASN O   7       8.864 160.809   8.429  1.00  7.86      C    O
ATOM   2164  ND2 ASN O   7      10.242 161.937   7.061  1.00  8.59      C    N
ATOM   2165  C   ASN O   7       6.199 162.452   7.647  1.00  7.62      C    C
ATOM   2166  O   ASN O   7       6.752 163.549   7.518  1.00  7.69      C    O
ATOM   2167  N   ARG O   8       5.218 162.226   8.521  1.00  8.67      C    N
ATOM   2168  CA  ARG O   8       4.649 163.268   9.377  1.00 10.26      C    C
ATOM   2169  CB  ARG O   8       3.708 164.169   8.565  1.00 14.37      C    C
ATOM   2170  CG  ARG O   8       3.337 165.480   9.249  1.00 13.65      C    C
ATOM   2171  CD  ARG O   8       2.024 166.043   8.721  1.00 13.86      C    C
ATOM   2172  NE  ARG O   8       2.049 166.278   7.279  1.00 15.31      C    N
ATOM   2173  CZ  ARG O   8       1.006 166.689   6.549  1.00 14.22      C    C
ATOM   2174  NH1 ARG O   8      -0.180 166.926   7.114  1.00 12.03      C    N
ATOM   2175  NH2 ARG O   8       1.150 166.867   5.241  1.00 16.36      C    N
ATOM   2176  C   ARG O   8       3.875 162.622  10.525  1.00 10.78      C    C
ATOM   2177  O   ARG O   8       3.066 161.718  10.295  1.00 10.60      C    O
ATOM   2178  N   PHE O   9       4.130 163.083  11.749  1.00 10.73      C    N
ATOM   2179  CA  PHE O   9       3.445 162.587  12.949  1.00 11.61      C    C
ATOM   2180  CB  PHE O   9       4.331 161.585  13.697  1.00 11.32      C    C
ATOM   2181  CG  PHE O   9       4.719 160.385  12.877  1.00 13.49      C    C
ATOM   2182  CD1 PHE O   9       3.885 159.274  12.808  1.00 10.20      C    C
ATOM   2183  CE1 PHE O   9       4.238 158.165  12.049  1.00 11.33      C    C
ATOM   2184  CZ  PHE O   9       5.436 158.158  11.348  1.00 10.54      C    C
ATOM   2185  CE2 PHE O   9       6.276 159.262  11.407  1.00 12.67      C    C
ATOM   2186  CD2 PHE O   9       5.918 160.365  12.165  1.00 13.55      C    C
ATOM   2187  C   PHE O   9       3.087 163.745  13.877  1.00 12.68      C    C
ATOM   2188  O   PHE O   9       3.820 164.736  13.947  1.00 14.37      C    O
ATOM   2189  N   LYS O  10       1.964 163.617  14.579  1.00 13.87      C    N
ATOM   2190  CA  LYS O  10       1.498 164.645  15.514  1.00 14.95      C    C
ATOM   2191  CB  LYS O  10       0.036 164.407  15.907  1.00 17.14      C    C
ATOM   2192  CG  LYS O  10      -0.943 164.528  14.749  1.00 19.09      C    C
ATOM   2193  CD  LYS O  10      -2.375 164.315  15.221  1.00 26.06      C    C
ATOM   2194  CE  LYS O  10      -3.379 164.526  14.096  1.00 29.35      C    C
ATOM   2195  NZ  LYS O  10      -4.779 164.316  14.554  1.00 34.59      C    N
ATOM   2196  C   LYS O  10       2.364 164.668  16.768  1.00 14.91      C    C
ATOM   2197  O   LYS O  10       2.923 165.707  17.130  1.00 16.09      C    O
ATOM   2198  N   THR O  11       2.475 163.508  17.418  1.00 14.31      C    N
ATOM   2199  CA  THR O  11       3.266 163.339  18.641  1.00 12.66      C    C
ATOM   2200  CB  THR O  11       2.422 162.697  19.759  1.00 12.37      C    C
ATOM   2201  OG1 THR O  11       1.920 161.428  19.322  1.00 11.26      C    O
ATOM   2202  CG2 THR O  11       1.257 163.599  20.134  1.00 13.80      C    C
ATOM   2203  C   THR O  11       4.498 162.470  18.386  1.00 12.38      C    C
ATOM   2204  O   THR O  11       4.577 161.762  17.378  1.00 13.06      C    O
ATOM   2205  N   ILE O  12       5.456 162.536  19.312  1.00 11.67      C    N
ATOM   2206  CA  ILE O  12       6.688 161.731  19.243  1.00 12.33      C    C
ATOM   2207  CB  ILE O  12       7.763 162.251  20.245  1.00 14.62      C    C
ATOM   2208  CG1 ILE O  12       9.167 161.719  19.907  1.00 15.81      C    C
ATOM   2209  CD1 ILE O  12       9.721 162.195  18.584  1.00 13.19      C    C
ATOM   2210  CG2 ILE O  12       7.406 161.904  21.687  1.00 14.03      C    C
ATOM   2211  C   ILE O  12       6.429 160.227  19.436  1.00 13.52      C    C
ATOM   2212  O   ILE O  12       7.188 159.402  18.923  1.00 14.26      C    O
ATOM   2213  N   GLU O  13       5.365 159.875  20.159  1.00 11.29      C    N
ATOM   2214  CA  GLU O  13       4.988 158.469  20.379  1.00 11.45      C    C
ATOM   2215  CB  GLU O  13       3.861 158.344  21.411  1.00  8.37      C    C
ATOM   2216  CG  GLU O  13       4.249 158.714  22.839  1.00 10.60      C    C
ATOM   2217  CD  GLU O  13       3.924 160.151  23.210  1.00 13.54      C    C
ATOM   2218  OE1 GLU O  13       4.090 161.047  22.353  1.00 16.81      C    O
ATOM   2219  OE2 GLU O  13       3.504 160.395  24.359  1.00 18.61      C    O
ATOM   2220  C   GLU O  13       4.564 157.772  19.081  1.00 12.13      C    C
ATOM   2221  O   GLU O  13       4.894 156.603  18.868  1.00 12.27      C    O
ATOM   2222  N   GLU O  14       3.829 158.493  18.231  1.00 12.88      C    N
ATOM   2223  CA  GLU O  14       3.404 157.979  16.924  1.00 14.39      C    C
ATOM   2224  CB  GLU O  14       2.366 158.912  16.283  1.00 19.96      C    C
ATOM   2225  CG  GLU O  14       1.040 159.003  17.028  1.00 31.83      C    C
ATOM   2226  CD  GLU O  14       0.223 157.725  16.943  1.00 37.20      C    C
ATOM   2227  OE1 GLU O  14       0.060 157.174  15.829  1.00 38.57      C    O
ATOM   2228  OE2 GLU O  14      -0.287 157.263  17.987  1.00 40.98      C    O
ATOM   2229  C   GLU O  14       4.577 157.783  15.956  1.00 14.78      C    C
ATOM   2230  O   GLU O  14       4.571 156.848  15.153  1.00 16.99      C    O
ATOM   2231  N   CYS O  15       5.577 158.666  16.038  1.00 13.33      C    N
ATOM   2232  CA  CYS O  15       6.771 158.585  15.194  1.00 12.81      C    C
ATOM   2233  CB  CYS O  15       7.587 159.880  15.293  1.00  8.56      C    C
ATOM   2234  SG  CYS O  15       9.003 159.963  14.171  1.00 15.98      C    S
ATOM   2235  C   CYS O  15       7.662 157.386  15.533  1.00 13.67      C    C
ATOM   2236  O   CYS O  15       8.179 156.722  14.634  1.00 12.47      C    O
ATOM   2237  N   ARG O  16       7.847 157.129  16.831  1.00 12.76      C    N
ATOM   2238  CA  ARG O  16       8.699 156.028  17.300  1.00 11.14      C    C
ATOM   2239  CB  ARG O  16       9.028 156.183  18.789  1.00 11.84      C    C
ATOM   2240  CG  ARG O  16       9.947 157.354  19.092  1.00 19.95      C    C
ATOM   2241  CD  ARG O  16      10.199 157.493  20.586  1.00 21.91      C    C
ATOM   2242  NE  ARG O  16      10.972 156.377  21.128  1.00 21.89      C    N
ATOM   2243  CZ  ARG O  16      12.295 156.209  20.998  1.00 19.06      C    C
ATOM   2244  NH1 ARG O  16      13.044 157.087  20.326  1.00 18.30      C    N
ATOM   2245  NH2 ARG O  16      12.879 155.149  21.542  1.00 19.77      C    N
ATOM   2246  C   ARG O  16       8.083 154.650  17.047  1.00 11.25      C    C
ATOM   2247  O   ARG O  16       8.766 153.753  16.545  1.00 12.68      C    O
ATOM   2248  N   ARG O  17       6.809 154.483  17.399  1.00 10.06      C    N
ATOM   2249  CA  ARG O  17       6.107 153.199  17.213  1.00 12.50      C    C
ATOM   2250  CB  ARG O  17       4.715 153.224  17.862  1.00  8.23      C    C
ATOM   2251  CG  ARG O  17       4.726 153.051  19.374  1.00  6.99      C    C
ATOM   2252  CD  ARG O  17       3.345 152.703  19.913  1.00  8.40      C    C
ATOM   2253  NE  ARG O  17       2.437 153.849  19.898  1.00 10.70      C    N
ATOM   2254  CZ  ARG O  17       2.355 154.799  20.837  1.00 11.19      C    C
ATOM   2255  NH1 ARG O  17       3.138 154.777  21.919  1.00 12.17      C    N
ATOM   2256  NH2 ARG O  17       1.475 155.787  20.695  1.00 11.67      C    N
ATOM   2257  C   ARG O  17       5.984 152.777  15.744  1.00 14.62      C    C
ATOM   2258  O   ARG O  17       6.083 151.588  15.431  1.00 15.07      C    O
ATOM   2259  N   THR O  18       5.766 153.749  14.857  1.00 17.56      C    N
ATOM   2260  CA  THR O  18       5.633 153.483  13.423  1.00 16.44      C    C
ATOM   2261  CB  THR O  18       5.011 154.690  12.680  1.00 14.62      C    C
ATOM   2262  OG1 THR O  18       3.772 155.050  13.303  1.00 16.05      C    O
ATOM   2263  CG2 THR O  18       4.760 154.369  11.206  1.00  9.91      C    C
ATOM   2264  C   THR O  18       6.976 153.126  12.770  1.00 15.46      C    C
ATOM   2265  O   THR O  18       7.058 152.141  12.031  1.00 16.19      C    O
ATOM   2266  N   CYS O  19       8.006 153.922  13.052  1.00 14.40      C    N
ATOM   2267  CA  CYS O  19       9.316 153.792  12.391  1.00 15.52      C    C
ATOM   2268  CB  CYS O  19       9.901 155.172  12.112  1.00 13.83      C    C
ATOM   2269  SG  CYS O  19       8.855 156.238  11.088  1.00 14.73      C    S
ATOM   2270  C   CYS O  19      10.320 152.956  13.187  1.00 17.64      C    C
ATOM   2271  O   CYS O  19      10.834 151.955  12.679  1.00 19.21      C    O
ATOM   2272  N   ILE O  20      10.594 153.368  14.424  1.00 18.11      C    N
ATOM   2273  CA  ILE O  20      11.647 152.747  15.244  1.00 18.92      C    C
ATOM   2274  CB  ILE O  20      12.127 153.681  16.386  1.00 17.43      C    C
ATOM   2275  CG1 ILE O  20      12.705 154.982  15.810  1.00 16.27      C    C
ATOM   2276  CD1 ILE O  20      12.765 156.130  16.802  1.00 16.85      C    C
ATOM   2277  CG2 ILE O  20      13.173 152.993  17.258  1.00 18.58      C    C
ATOM   2278  C   ILE O  20      11.177 151.401  15.805  1.00 19.85      C    C
ATOM   2279  O   ILE O  20      11.703 150.350  15.424  1.00 18.91      C    O
ATOM   2280  N   GLY O  21      10.191 151.430  16.705  1.00 23.71      C    N
ATOM   2281  CA  GLY O  21       9.673 150.228  17.356  1.00 27.56      C    C
ATOM   2282  C   GLY O  21       8.916 150.515  18.635  1.00 30.11      C    C
ATOM   2283  O   GLY O  21       8.415 149.593  19.295  1.00 34.46      C    O
ATOM   2284  OXT GLY O  21       8.788 151.667  19.071  1.00 33.21      C    O
TER    2285      GLY O  21
ATOM   2286  N   ALA P   1      16.671 189.188   7.844  1.00 36.32      A    N
ATOM   2287  CA  ALA P   1      16.676 189.679   9.265  1.00 35.27      A    C
ATOM   2288  CB  ALA P   1      17.483 190.980   9.396  1.00 20.09      A    C
ATOM   2289  C   ALA P   1      15.273 189.841   9.878  1.00 33.28      A    C
ATOM   2290  O   ALA P   1      14.985 189.212  10.901  1.00 34.93      A    O
ATOM   2291  N   PRO P   2      14.385 190.654   9.251  1.00 30.45      A    N
ATOM   2292  CA  PRO P   2      13.030 190.763   9.803  1.00 25.72      A    C
ATOM   2293  CB  PRO P   2      12.516 192.062   9.180  1.00 26.56      A    C
ATOM   2294  CG  PRO P   2      13.206 192.140   7.870  1.00 27.45      A    C
ATOM   2295  CD  PRO P   2      14.554 191.501   8.054  1.00 28.50      A    C
ATOM   2296  C   PRO P   2      12.122 189.598   9.403  1.00 23.93      A    C
ATOM   2297  O   PRO P   2      12.496 188.778   8.558  1.00 22.56      A    O
ATOM   2298  N   ARG P   3      10.948 189.527  10.018  1.00 21.91      A    N
ATOM   2299  CA  ARG P   3       9.985 188.451   9.774  1.00 19.65      A    C
ATOM   2300  CB  ARG P   3       8.974 188.357  10.923  1.00 16.41      A    C
ATOM   2301  CG  ARG P   3       9.580 187.911  12.245  1.00 14.52      A    C
ATOM   2302  CD  ARG P   3       8.662 188.170  13.432  1.00 18.37      A    C
ATOM   2303  NE  ARG P   3       7.505 187.269  13.456  1.00 19.42      A    N
ATOM   2304  CZ  ARG P   3       6.291 187.523  12.955  1.00 19.92      A    C
ATOM   2305  NH1 ARG P   3       6.001 188.678  12.348  1.00 19.69      A    N
ATOM   2306  NH2 ARG P   3       5.338 186.600  13.061  1.00 19.66      A    N
ATOM   2307  C   ARG P   3       9.254 188.654   8.446  1.00 20.01      A    C
ATOM   2308  O   ARG P   3       9.276 187.777   7.581  1.00 21.54      A    O
ATOM   2309  N   ARG P   4       8.625 189.822   8.294  1.00 17.65      A    N
ATOM   2310  CA  ARG P   4       7.823 190.149   7.107  1.00 17.14      A    C
ATOM   2311  CB  ARG P   4       6.571 190.929   7.507  1.00 17.04      A    C
ATOM   2312  CG  ARG P   4       5.604 190.167   8.408  1.00 21.04      A    C
ATOM   2313  CD  ARG P   4       4.842 189.089   7.649  1.00 24.51      A    C
ATOM   2314  NE  ARG P   4       3.984 188.290   8.523  1.00 32.92      A    N
ATOM   2315  CZ  ARG P   4       4.406 187.319   9.346  1.00 38.46      A    C
ATOM   2316  NH1 ARG P   4       5.691 186.982   9.429  1.00 44.13      A    N
ATOM   2317  NH2 ARG P   4       3.517 186.659  10.084  1.00 41.52      A    N
ATOM   2318  C   ARG P   4       8.617 190.951   6.077  1.00 16.51      A    C
ATOM   2319  O   ARG P   4       9.651 191.552   6.397  1.00 15.58      A    O
ATOM   2320  N   LYS P   5       8.122 190.951   4.840  1.00 16.62      A    N
ATOM   2321  CA  LYS P   5       8.769 191.644   3.716  1.00 16.47      A    C
ATOM   2322  CB  LYS P   5       8.276 191.068   2.383  1.00 19.01      A    C
ATOM   2323  CG  LYS P   5       8.590 189.595   2.180  1.00 21.35      A    C
ATOM   2324  CD  LYS P   5       8.119 189.118   0.815  1.00 25.82      A    C
ATOM   2325  CE  LYS P   5       8.358 187.626   0.630  1.00 31.66      A    C
ATOM   2326  NZ  LYS P   5       9.808 187.267   0.641  1.00 35.24      A    N
ATOM   2327  C   LYS P   5       8.568 193.163   3.724  1.00 13.63      A    C
ATOM   2328  O   LYS P   5       9.345 193.889   3.100  1.00 14.03      A    O
ATOM   2329  N   LEU P   6       7.523 193.640   4.403  1.00 11.85      A    N
ATOM   2330  CA  LEU P   6       7.251 195.082   4.515  1.00 10.13      A    C
ATOM   2331  CB  LEU P   6       5.833 195.329   5.065  1.00 12.74      A    C
ATOM   2332  CG  LEU P   6       5.482 194.875   6.495  1.00 15.66      A    C
ATOM   2333  CD1 LEU P   6       5.761 195.956   7.542  1.00 17.41      A    C
ATOM   2334  CD2 LEU P   6       4.022 194.449   6.581  1.00 11.03      A    C
ATOM   2335  C   LEU P   6       8.278 195.859   5.355  1.00  7.82      A    C
ATOM   2336  O   LEU P   6       8.469 197.057   5.137  1.00  8.61      A    O
ATOM   2337  N   CYS P   7       8.926 195.181   6.303  1.00  8.04      A    N
ATOM   2338  CA  CYS P   7       9.856 195.826   7.240  1.00  7.68      A    C
ATOM   2339  CB  CYS P   7      10.182 194.878   8.397  1.00  7.02      A    C
ATOM   2340  SG  CYS P   7       8.731 194.312   9.315  1.00 14.72      A    S
ATOM   2341  C   CYS P   7      11.161 196.326   6.606  1.00  9.01      A    C
ATOM   2342  O   CYS P   7      11.737 197.307   7.085  1.00 10.07      A    O
ATOM   2343  N   ILE P   8      11.623 195.666   5.542  1.00  8.82      A    N
ATOM   2344  CA  ILE P   8      12.869 196.061   4.854  1.00 10.75      A    C
ATOM   2345  CB  ILE P   8      13.464 194.911   3.990  1.00 14.63      A    C
ATOM   2346  CG1 ILE P   8      12.531 194.507   2.835  1.00 11.76      A    C
ATOM   2347  CD1 ILE P   8      13.252 193.856   1.678  1.00 11.24      A    C
ATOM   2348  CG2 ILE P   8      13.781 193.706   4.862  1.00 19.71      A    C
ATOM   2349  C   ILE P   8      12.772 197.344   4.002  1.00 10.27      A    C
ATOM   2350  O   ILE P   8      13.802 197.856   3.553  1.00 10.60      A    O
ATOM   2351  N   LEU P   9      11.556 197.848   3.773  1.00 10.81      A    N
ATOM   2352  CA  LEU P   9      11.348 199.064   2.969  1.00 12.75      A    C
ATOM   2353  CB  LEU P   9       9.850 199.285   2.699  1.00 12.81      A    C
ATOM   2354  CG  LEU P   9       9.122 198.230   1.859  1.00 12.75      A    C
ATOM   2355  CD1 LEU P   9       7.616 198.442   1.923  1.00 13.77      A    C
ATOM   2356  CD2 LEU P   9       9.607 198.245   0.416  1.00 11.20      A    C
ATOM   2357  C   LEU P   9      11.928 200.315   3.632  1.00 15.98      A    C
ATOM   2358  O   LEU P   9      12.033 200.390   4.862  1.00 16.80      A    O
ATOM   2359  N   HIS P  10      12.298 201.291   2.800  1.00 16.70      A    N
ATOM   2360  CA  HIS P  10      12.871 202.556   3.269  1.00 18.52      A    C
ATOM   2361  CB  HIS P  10      13.573 203.272   2.110  1.00 28.60      A    C
ATOM   2362  CG  HIS P  10      14.452 204.406   2.536  1.00 36.12      A    C
ATOM   2363  ND1 HIS P  10      13.990 205.700   2.693  1.00 44.63      A    N
ATOM   2364  CE1 HIS P  10      14.994 206.472   3.071  1.00 41.10      A    C
ATOM   2365  NE2 HIS P  10      16.074 205.739   3.186  1.00 36.79      A    N
ATOM   2366  CD2 HIS P  10      15.781 204.432   2.862  1.00 42.41      A    C
ATOM   2367  C   HIS P  10      11.791 203.455   3.869  1.00 17.89      A    C
ATOM   2368  O   HIS P  10      10.614 203.349   3.504  1.00 18.56      A    O
ATOM   2369  N   ALA P  11      12.186 204.328   4.799  1.00 15.67      A    N
ATOM   2370  CA  ALA P  11      11.268 205.261   5.443  1.00 16.11      A    C
ATOM   2371  CB  ALA P  11      11.932 205.911   6.650  1.00 19.54      A    C
ATOM   2372  C   ALA P  11      10.788 206.336   4.467  1.00 14.13      A    C
ATOM   2373  O   ALA P  11      11.585 206.871   3.690  1.00 14.13      A    O
ATOM   2374  N   ASN P  12       9.489 206.639   4.510  1.00 11.49      A    N
ATOM   2375  CA  ASN P  12       8.866 207.612   3.612  1.00 12.90      A    C
ATOM   2376  CB  ASN P  12       8.445 206.922   2.303  1.00 16.32      A    C
ATOM   2377  CG  ASN P  12       7.910 207.895   1.263  1.00 15.95      A    C
ATOM   2378  OD1 ASN P  12       8.301 209.060   1.213  1.00 15.37      A    O
ATOM   2379  ND2 ASN P  12       7.018 207.404   0.412  1.00 15.66      A    N
ATOM   2380  C   ASN P  12       7.657 208.274   4.285  1.00 13.65      A    C
ATOM   2381  O   ASN P  12       6.626 207.622   4.470  1.00 13.99      A    O
ATOM   2382  N   PRO P  13       7.781 209.564   4.683  1.00 13.21      A    N
ATOM   2383  CA  PRO P  13       6.637 210.291   5.253  1.00 12.84      A    C
ATOM   2384  CB  PRO P  13       7.230 211.649   5.648  1.00 12.59      A    C
ATOM   2385  CG  PRO P  13       8.687 211.397   5.812  1.00 14.66      A    C
ATOM   2386  CD  PRO P  13       9.031 210.339   4.809  1.00 13.28      A    C
ATOM   2387  C   PRO P  13       5.472 210.475   4.273  1.00 12.66      A    C
ATOM   2388  O   PRO P  13       4.327 210.164   4.622  1.00 16.45      A    O
ATOM   2389  N   GLY P  14       5.772 210.972   3.073  1.00 11.67      A    N
ATOM   2390  CA  GLY P  14       4.772 211.166   2.016  1.00 12.25      A    C
ATOM   2391  C   GLY P  14       4.800 212.565   1.431  1.00 14.91      A    C
ATOM   2392  O   GLY P  14       5.860 213.188   1.344  1.00 13.50      A    O
ATOM   2393  N   ARG P  15       3.620 213.055   1.036  1.00 16.96      A    N
ATOM   2394  CA  ARG P  15       3.468 214.379   0.414  1.00 18.47      A    C
ATOM   2395  CB  ARG P  15       3.082 214.213  -1.068  1.00 20.37      A    C
ATOM   2396  CG  ARG P  15       1.684 213.658  -1.319  1.00 20.13      A    C
ATOM   2397  CD  ARG P  15       1.513 213.201  -2.759  1.00 19.74      A    C
ATOM   2398  NE  ARG P  15       0.162 212.723  -3.030  1.00 20.43      A    N
ATOM   2399  CZ  ARG P  15      -0.331 211.531  -2.679  1.00 18.96      A    C
ATOM   2400  NH1 ARG P  15       0.409 210.640  -2.012  1.00 21.69      A    N
ATOM   2401  NH2 ARG P  15      -1.589 211.221  -2.990  1.00 12.84      A    N
ATOM   2402  C   ARG P  15       2.463 215.314   1.120  1.00 19.29      A    C
ATOM   2403  O   ARG P  15       2.137 216.380   0.589  1.00 20.89      A    O
ATOM   2404  N   CYS P  16       1.992 214.926   2.308  1.00 17.77      A    N
ATOM   2405  CA  CYS P  16       1.039 215.731   3.087  1.00 16.48      A    C
ATOM   2406  CB  CYS P  16      -0.067 214.848   3.679  1.00 14.71      A    C
ATOM   2407  SG  CYS P  16      -1.398 214.457   2.521  1.00 16.11      A    S
ATOM   2408  C   CYS P  16       1.745 216.515   4.194  1.00 15.19      A    C
ATOM   2409  O   CYS P  16       2.876 216.196   4.573  1.00 14.03      A    O
ATOM   2410  N   TYR P  17       1.056 217.530   4.708  1.00 15.89      A    N
ATOM   2411  CA  TYR P  17       1.607 218.442   5.723  1.00 17.90      A    C
ATOM   2412  CB  TYR P  17       1.005 219.843   5.551  1.00 23.34      A    C
ATOM   2413  CG  TYR P  17       1.192 220.430   4.164  1.00 28.11      A    C
ATOM   2414  CD1 TYR P  17       2.380 221.059   3.798  1.00 35.00      A    C
ATOM   2415  CE1 TYR P  17       2.541 221.594   2.535  1.00 38.12      A    C
ATOM   2416  CZ  TYR P  17       1.499 221.497   1.600  1.00 38.59      A    C
ATOM   2417  OH  TYR P  17       1.677 222.046   0.350  1.00 45.10      A    O
ATOM   2418  CE2 TYR P  17       0.315 220.880   1.951  1.00 35.27      A    C
ATOM   2419  CD2 TYR P  17       0.170 220.348   3.221  1.00 29.04      A    C
ATOM   2420  C   TYR P  17       1.391 217.984   7.173  1.00 17.30      A    C
ATOM   2421  O   TYR P  17       1.918 218.608   8.097  1.00 18.60      A    O
ATOM   2422  N   ASP P  18       0.633 216.906   7.377  1.00 17.29      A    N
ATOM   2423  CA  ASP P  18       0.304 216.411   8.722  1.00 16.38      A    C
ATOM   2424  CB  ASP P  18      -0.882 215.433   8.661  1.00 14.85      A    C
ATOM   2425  CG  ASP P  18      -1.485 215.134  10.030  1.00 15.98      A    C
ATOM   2426  OD1 ASP P  18      -1.216 215.864  11.011  1.00 14.77      A    O
ATOM   2427  OD2 ASP P  18      -2.251 214.152  10.123  1.00 19.98      A    O
ATOM   2428  C   ASP P  18       1.510 215.721   9.363  1.00 17.73      A    C
ATOM   2429  O   ASP P  18       2.157 214.882   8.730  1.00 17.33      A    O
ATOM   2430  N   ALA P  19       1.797 216.083  10.613  1.00 18.35      A    N
ATOM   2431  CA  ALA P  19       2.906 215.499  11.382  1.00 19.34      A    C
ATOM   2432  CB  ALA P  19       3.685 216.603  12.088  1.00 20.07      A    C
ATOM   2433  C   ALA P  19       2.370 214.474  12.379  1.00 20.23      A    C
ATOM   2434  O   ALA P  19       2.085 214.812  13.533  1.00 21.37      A    O
ATOM   2435  N   ILE P  20       2.242 213.232  11.922  1.00 16.63      A    N
ATOM   2436  CA  ILE P  20       1.742 212.127  12.740  1.00 16.25      A    C
ATOM   2437  CB  ILE P  20       0.851 211.157  11.925  1.00 15.54      A    C
ATOM   2438  CG1 ILE P  20      -0.188 211.929  11.097  1.00 10.34      A    C
ATOM   2439  CD1 ILE P  20      -1.172 211.049  10.349  1.00 10.84      A    C
ATOM   2440  CG2 ILE P  20       0.147 210.154  12.844  1.00 18.12      A    C
ATOM   2441  C   ILE P  20       2.948 211.363  13.300  1.00 18.54      A    C
ATOM   2442  O   ILE P  20       3.805 210.929  12.518  1.00 18.55      A    O
ATOM   2443  N   PRO P  21       3.039 211.205  14.640  1.00 19.68      A    N
ATOM   2444  CA  PRO P  21       4.079 210.337  15.205  1.00 18.36      A    C
ATOM   2445  CB  PRO P  21       3.921 210.530  16.721  1.00 18.22      A    C
ATOM   2446  CG  PRO P  21       3.250 211.843  16.874  1.00 20.71      A    C
ATOM   2447  CD  PRO P  21       2.344 211.973  15.690  1.00 19.63      A    C
ATOM   2448  C   PRO P  21       3.895 208.862  14.825  1.00 16.67      A    C
ATOM   2449  O   PRO P  21       2.797 208.320  14.991  1.00 18.41      A    O
ATOM   2450  N   ALA P  22       4.953 208.241  14.309  1.00 14.03      A    N
ATOM   2451  CA  ALA P  22       4.906 206.843  13.877  1.00 11.73      A    C
ATOM   2452  CB  ALA P  22       4.167 206.728  12.552  1.00 12.92      A    C
ATOM   2453  C   ALA P  22       6.309 206.245  13.754  1.00 10.91      A    C
ATOM   2454  O   ALA P  22       7.231 206.912  13.273  1.00 10.68      A    O
ATOM   2455  N   PHE P  23       6.453 204.991  14.182  1.00 10.79      A    N
ATOM   2456  CA  PHE P  23       7.740 204.291  14.184  1.00  9.55      A    C
ATOM   2457  CB  PHE P  23       7.847 203.388  15.415  1.00 12.01      A    C
ATOM   2458  CG  PHE P  23       7.686 204.117  16.717  1.00 12.06      A    C
ATOM   2459  CD1 PHE P  23       8.774 204.731  17.328  1.00 12.83      A    C
ATOM   2460  CE1 PHE P  23       8.626 205.405  18.536  1.00 14.12      A    C
ATOM   2461  CZ  PHE P  23       7.381 205.476  19.142  1.00 13.30      A    C
ATOM   2462  CE2 PHE P  23       6.285 204.870  18.539  1.00 12.93      A    C
ATOM   2463  CD2 PHE P  23       6.440 204.197  17.338  1.00 11.73      A    C
ATOM   2464  C   PHE P  23       7.932 203.457  12.918  1.00 10.30      A    C
ATOM   2465  O   PHE P  23       6.992 203.262  12.141  1.00 11.50      A    O
ATOM   2466  N   TYR P  24       9.158 202.972  12.725  1.00  9.04      A    N
ATOM   2467  CA  TYR P  24       9.498 202.111  11.587  1.00 10.21      A    C
ATOM   2468  CB  TYR P  24       9.724 202.951  10.323  1.00 10.04      A    C
ATOM   2469  CG  TYR P  24      10.958 203.829  10.355  1.00  9.60      A    C
ATOM   2470  CD1 TYR P  24      10.948 205.050  10.966  1.00 10.52      A    C
ATOM   2471  CE1 TYR P  24      12.084 205.861  11.070  1.00  7.08      A    C
ATOM   2472  CZ  TYR P  24      13.241 205.450  10.421  1.00 11.16      A    C
ATOM   2473  OH  TYR P  24      14.363 206.246  10.456  1.00 12.77      A    O
ATOM   2474  CE2 TYR P  24      13.272 204.241   9.749  1.00  8.74      A    C
ATOM   2475  CD2 TYR P  24      12.139 203.441   9.715  1.00 10.86      A    C
ATOM   2476  C   TYR P  24      10.733 201.257  11.883  1.00 10.38      A    C
ATOM   2477  O   TYR P  24      11.600 201.657  12.668  1.00 10.56      A    O
ATOM   2478  N   TYR P  25      10.809 200.091  11.244  1.00  9.78      A    N
ATOM   2479  CA  TYR P  25      11.938 199.172  11.406  1.00 10.28      A    C
ATOM   2480  CB  TYR P  25      11.492 197.723  11.185  1.00  8.51      A    C
ATOM   2481  CG  TYR P  25      12.600 196.702  11.351  1.00 12.76      A    C
ATOM   2482  CD1 TYR P  25      13.021 196.301  12.622  1.00 13.66      A    C
ATOM   2483  CE1 TYR P  25      14.039 195.369  12.782  1.00 15.68      A    C
ATOM   2484  CZ  TYR P  25      14.649 194.825  11.660  1.00 17.56      A    C
ATOM   2485  OH  TYR P  25      15.655 193.898  11.813  1.00 16.99      A    O
ATOM   2486  CE2 TYR P  25      14.250 195.204  10.385  1.00 16.16      A    C
ATOM   2487  CD2 TYR P  25      13.234 196.137  10.242  1.00 14.32      A    C
ATOM   2488  C   TYR P  25      13.062 199.530  10.432  1.00 12.71      A    C
ATOM   2489  O   TYR P  25      12.907 199.382   9.217  1.00 14.46      A    O
ATOM   2490  N   ASN P  26      14.188 200.001  10.973  1.00 12.97      A    N
ATOM   2491  CA  ASN P  26      15.379 200.292  10.177  1.00 14.82      A    C
ATOM   2492  CB  ASN P  26      16.274 201.303  10.906  1.00 16.66      A    C
ATOM   2493  CG  ASN P  26      17.243 202.027   9.976  1.00 15.38      A    C
ATOM   2494  OD1 ASN P  26      17.612 201.521   8.914  1.00 22.05      A    O
ATOM   2495  ND2 ASN P  26      17.665 203.219  10.387  1.00 20.54      A    N
ATOM   2496  C   ASN P  26      16.146 198.996   9.913  1.00 17.80      A    C
ATOM   2497  O   ASN P  26      16.418 198.237  10.847  1.00 17.78      A    O
ATOM   2498  N   GLN P  27      16.495 198.752   8.646  1.00 19.08      A    N
ATOM   2499  CA  GLN P  27      17.193 197.523   8.243  1.00 21.10      A    C
ATOM   2500  CB  GLN P  27      17.078 197.323   6.719  1.00 22.11      A    C
ATOM   2501  CG  GLN P  27      17.738 196.066   6.156  1.00 27.76      A    C
ATOM   2502  CD  GLN P  27      16.962 194.783   6.433  1.00 28.63      A    C
ATOM   2503  OE1 GLN P  27      16.171 194.699   7.366  1.00 31.33      A    O
ATOM   2504  NE2 GLN P  27      17.204 193.772   5.599  1.00 27.10      A    N
ATOM   2505  C   GLN P  27      18.660 197.522   8.677  1.00 21.34      A    C
ATOM   2506  O   GLN P  27      19.173 196.491   9.120  1.00 22.75      A    O
ATOM   2507  N   ALA P  28      19.323 198.671   8.561  1.00 21.56      A    N
ATOM   2508  CA  ALA P  28      20.738 198.805   8.926  1.00 25.29      A    C
ATOM   2509  CB  ALA P  28      21.306 200.116   8.396  1.00 19.97      A    C
ATOM   2510  C   ALA P  28      20.957 198.703  10.436  1.00 26.48      A    C
ATOM   2511  O   ALA P  28      21.746 197.881  10.895  1.00 26.33      A    O
ATOM   2512  N   ALA P  29      20.232 199.537  11.177  1.00 26.79      A    N
ATOM   2513  CA  ALA P  29      20.369 199.594  12.638  1.00 25.12      A    C
ATOM   2514  CB  ALA P  29      19.897 200.951  13.153  1.00 19.84      A    C
ATOM   2515  C   ALA P  29      19.617 198.479  13.392  1.00 23.73      A    C
ATOM   2516  O   ALA P  29      19.916 198.233  14.563  1.00 24.25      A    O
ATOM   2517  N   LYS P  30      18.663 197.824  12.724  1.00 21.81      A    N
ATOM   2518  CA  LYS P  30      17.850 196.740  13.307  1.00 21.68      A    C
ATOM   2519  CB  LYS P  30      18.713 195.530  13.706  1.00 24.33      A    C
ATOM   2520  CG  LYS P  30      19.635 195.023  12.617  1.00 25.26      A    C
ATOM   2521  CD  LYS P  30      20.321 193.738  13.032  1.00 26.04      A    C
ATOM   2522  CE  LYS P  30      21.221 193.191  11.940  1.00 27.54      A    C
ATOM   2523  NZ  LYS P  30      21.869 191.914  12.331  1.00 30.43      A    N
ATOM   2524  C   LYS P  30      17.001 197.220  14.493  1.00 20.50      A    C
ATOM   2525  O   LYS P  30      16.672 196.463  15.414  1.00 20.31      A    O
ATOM   2526  OXT LYS P  30      16.607 198.387  14.563  1.00 29.96           O
TER    2527      LYS P  30
ATOM   2528  N   ALA Q   1      22.988 207.045  18.020  1.00 33.59      B    N
ATOM   2529  CA  ALA Q   1      21.682 206.321  17.827  1.00 24.80      B    C
ATOM   2530  CB  ALA Q   1      20.971 206.199  19.159  1.00 26.25      B    C
ATOM   2531  C   ALA Q   1      20.815 207.059  16.809  1.00 21.49      B    C
ATOM   2532  O   ALA Q   1      20.546 208.252  16.980  1.00 23.07      B    O
ATOM   2533  N   CYS Q   2      20.388 206.351  15.771  1.00 15.92      B    N
ATOM   2534  CA  CYS Q   2      19.555 206.932  14.720  1.00 16.50      B    C
ATOM   2535  CB  CYS Q   2      19.626 206.093  13.442  1.00 15.91      B    C
ATOM   2536  SG  CYS Q   2      21.275 206.045  12.688  1.00 19.15      B    S
ATOM   2537  C   CYS Q   2      18.108 207.081  15.177  1.00 19.34      B    C
ATOM   2538  O   CYS Q   2      17.260 206.221  14.922  1.00 21.73      B    O
ATOM   2539  N   GLU Q   3      17.828 208.190  15.863  1.00 20.03      B    N
ATOM   2540  CA  GLU Q   3      16.485 208.497  16.366  1.00 25.00      B    C
ATOM   2541  CB  GLU Q   3      16.562 209.497  17.517  1.00 35.90      B    C
ATOM   2542  CG  GLU Q   3      17.349 209.005  18.732  1.00 65.35      B    C
ATOM   2543  CD  GLU Q   3      17.278 209.962  19.901  1.00 84.75      B    C
ATOM   2544  OE1 GLU Q   3      17.247 211.181  19.713  1.00 67.15      B    O
ATOM   2545  OE2 GLU Q   3      17.287 209.461  21.056  1.00 70.01      B    O
ATOM   2546  C   GLU Q   3      15.620 209.076  15.239  1.00 26.29      B    C
ATOM   2547  O   GLU Q   3      16.094 209.729  14.337  1.00 19.78      B    O
ATOM   2548  N   ALA Q   4      14.323 208.777  15.358  1.00 32.03      B    N
ATOM   2549  CA  ALA Q   4      13.337 209.217  14.360  1.00 32.47      B    C
ATOM   2550  CB  ALA Q   4      12.068 208.392  14.430  1.00 20.92      B    C
ATOM   2551  C   ALA Q   4      13.001 210.711  14.522  1.00 22.88      B    C
ATOM   2552  O   ALA Q   4      13.013 211.221  15.642  1.00 29.19      B    O
ATOM   2553  N   PHE Q   5      12.715 211.385  13.410  1.00 26.42      B    N
ATOM   2554  CA  PHE Q   5      12.319 212.795  13.421  1.00 24.09      B    C
ATOM   2555  CB  PHE Q   5      13.564 213.691  13.538  1.00 21.71      B    C
ATOM   2556  CG  PHE Q   5      14.443 213.706  12.327  1.00 17.55      B    C
ATOM   2557  CD1 PHE Q   5      15.323 212.662  12.068  1.00 12.86      B    C
ATOM   2558  CE1 PHE Q   5      16.136 212.666  10.945  1.00 14.70      B    C
ATOM   2559  CZ  PHE Q   5      16.084 213.736  10.063  1.00 18.26      B    C
ATOM   2560  CE2 PHE Q   5      15.213 214.792  10.304  1.00 17.67      B    C
ATOM   2561  CD2 PHE Q   5      14.409 214.778  11.437  1.00 18.78      B    C
ATOM   2562  C   PHE Q   5      11.518 213.163  12.169  1.00 16.66      B    C
ATOM   2563  O   PHE Q   5      11.678 212.571  11.109  1.00 22.79      B    O
ATOM   2564  N   ASP Q   6      10.653 214.164  12.345  1.00 25.63      B    N
ATOM   2565  CA  ASP Q   6       9.759 214.630  11.282  1.00 25.75      B    C
ATOM   2566  CB  ASP Q   6       8.431 215.131  11.850  1.00 40.55      B    C
ATOM   2567  CG  ASP Q   6       7.709 214.060  12.650  1.00 32.93      B    C
ATOM   2568  OD1 ASP Q   6       8.073 212.869  12.605  1.00 40.47      B    O
ATOM   2569  OD2 ASP Q   6       6.742 214.419  13.368  1.00 51.65      B    O
ATOM   2570  C   ASP Q   6      10.404 215.720  10.424  1.00 17.22      B    C
ATOM   2571  O   ASP Q   6      10.387 216.891  10.809  1.00 17.89      B    O
ATOM   2572  N   ALA Q   7      11.018 215.336   9.282  1.00 15.06      B    N
ATOM   2573  CA  ALA Q   7      11.676 216.310   8.395  1.00 13.29      B    C
ATOM   2574  CB  ALA Q   7      12.690 215.580   7.527  1.00 23.61      B    C
ATOM   2575  C   ALA Q   7      10.633 217.010   7.526  1.00 14.44      B    C
ATOM   2576  O   ALA Q   7       9.726 216.368   7.002  1.00 17.92      B    O
ATOM   2577  N   ALA Q   8      10.773 218.328   7.403  1.00 11.34      B    N
ATOM   2578  CA  ALA Q   8       9.849 219.141   6.618  1.00  9.78      B    C
ATOM   2579  CB  ALA Q   8       9.936 220.606   7.029  1.00 19.94      B    C
ATOM   2580  C   ALA Q   8      10.135 219.016   5.111  1.00 11.05      B    C
ATOM   2581  O   ALA Q   8       9.192 218.783   4.332  1.00 13.84      B    O
ATOM   2582  OXT ALA Q   8      11.267 219.066   4.653  1.00 30.35           O
TER    2583      ALA Q   8
ATOM   2584  N   GLY R   1       0.238 211.550   7.311  1.00  7.80      C    N
ATOM   2585  CA  GLY R   1      -0.907 212.228   6.641  1.00  8.83      C    C
ATOM   2586  C   GLY R   1      -1.448 211.424   5.476  1.00 10.60      C    C
ATOM   2587  O   GLY R   1      -2.583 210.945   5.515  1.00 12.60      C    O
ATOM   2588  N   CYS R   2      -0.626 211.279   4.439  1.00 10.30      C    N
ATOM   2589  CA  CYS R   2      -0.999 210.540   3.227  1.00  9.83      C    C
ATOM   2590  CB  CYS R   2      -1.744 211.462   2.256  1.00 10.22      C    C
ATOM   2591  SG  CYS R   2      -0.738 212.796   1.560  1.00 14.40      C    S
ATOM   2592  C   CYS R   2       0.224 209.946   2.530  1.00 12.26      C    C
ATOM   2593  O   CYS R   2       1.356 210.374   2.767  1.00 13.24      C    O
ATOM   2594  N   GLY R   3      -0.021 208.959   1.667  1.00 13.39      C    N
ATOM   2595  CA  GLY R   3       1.038 208.308   0.902  1.00 12.83      C    C
ATOM   2596  C   GLY R   3       1.902 207.405   1.763  1.00 12.53      C    C
ATOM   2597  O   GLY R   3       1.382 206.623   2.563  1.00 11.89      C    O
ATOM   2598  N   GLY R   4       3.220 207.515   1.600  1.00 12.52      C    N
ATOM   2599  CA  GLY R   4       4.174 206.735   2.385  1.00 15.19      C    C
ATOM   2600  C   GLY R   4       4.243 205.295   1.945  1.00 15.57      C    C
ATOM   2601  O   GLY R   4       4.305 205.014   0.810  1.00 17.55      C    O
ATOM   2602  N   ASN R   5       4.234 204.362   2.885  1.00 13.88      C    N
ATOM   2603  CA  ASN R   5       4.324 202.926   2.603  1.00 12.31      C    C
ATOM   2604  CB  ASN R   5       5.750 202.556   2.158  1.00  7.96      C    C
ATOM   2605  CG  ASN R   5       6.830 203.123   3.065  1.00  9.65      C    C
ATOM   2606  OD1 ASN R   5       6.555 203.635   4.155  1.00  7.97      C    O
ATOM   2607  ND2 ASN R   5       8.077 203.036   2.617  1.00  7.59      C    N
ATOM   2608  C   ASN R   5       3.876 202.070   3.797  1.00 13.10      C    C
ATOM   2609  O   ASN R   5       3.566 202.598   4.868  1.00 14.81      C    O
ATOM   2610  N   SER R   6       3.836 200.751   3.595  1.00 13.85      C    N
ATOM   2611  CA  SER R   6       3.445 199.796   4.641  1.00 14.44      C    C
ATOM   2612  CB  SER R   6       3.324 198.384   4.056  1.00 17.30      C    C
ATOM   2613  OG  SER R   6       4.502 198.015   3.366  1.00 21.30      C    O
ATOM   2614  C   SER R   6       4.383 199.767   5.857  1.00 12.71      C    C
ATOM   2615  O   SER R   6       3.952 199.386   6.948  1.00 13.51      C    O
ATOM   2616  N   ASN R   7       5.645 200.153   5.666  1.00  8.74      C    N
ATOM   2617  CA  ASN R   7       6.591 200.307   6.776  1.00  8.98      C    C
ATOM   2618  CB  ASN R   7       8.029 200.441   6.244  1.00 11.29      C    C
ATOM   2619  CG  ASN R   7       9.083 200.416   7.342  1.00 12.10      C    C
ATOM   2620  OD1 ASN R   7       8.864 199.870   8.429  1.00  7.86      C    O
ATOM   2621  ND2 ASN R   7      10.243 200.996   7.062  1.00  8.60      C    N
ATOM   2622  C   ASN R   7       6.198 201.511   7.646  1.00  7.62      C    C
ATOM   2623  O   ASN R   7       6.751 202.609   7.518  1.00  7.68      C    O
ATOM   2624  N   ARG R   8       5.217 201.286   8.520  1.00  8.67      C    N
ATOM   2625  CA  ARG R   8       4.649 202.329   9.378  1.00 10.26      C    C
ATOM   2626  CB  ARG R   8       3.708 203.229   8.566  1.00 14.42      C    C
ATOM   2627  CG  ARG R   8       3.336 204.541   9.249  1.00 13.63      C    C
ATOM   2628  CD  ARG R   8       2.024 205.101   8.722  1.00 13.86      C    C
ATOM   2629  NE  ARG R   8       2.049 205.337   7.277  1.00 15.28      C    N
ATOM   2630  CZ  ARG R   8       1.008 205.750   6.550  1.00 14.20      C    C
ATOM   2631  NH1 ARG R   8      -0.179 205.986   7.114  1.00 12.05      C    N
ATOM   2632  NH2 ARG R   8       1.150 205.928   5.239  1.00 16.39      C    N
ATOM   2633  C   ARG R   8       3.876 201.681  10.526  1.00 10.80      C    C
ATOM   2634  O   ARG R   8       3.065 200.777  10.294  1.00 10.60      C    O
ATOM   2635  N   PHE R   9       4.128 202.143  11.749  1.00 10.73      C    N
ATOM   2636  CA  PHE R   9       3.446 201.646  12.950  1.00 11.61      C    C
ATOM   2637  CB  PHE R   9       4.331 200.646  13.696  1.00 11.30      C    C
ATOM   2638  CG  PHE R   9       4.718 199.444  12.877  1.00 13.51      C    C
ATOM   2639  CD1 PHE R   9       3.885 198.334  12.808  1.00 10.17      C    C
ATOM   2640  CE1 PHE R   9       4.239 197.224  12.050  1.00 11.30      C    C
ATOM   2641  CZ  PHE R   9       5.436 197.218  11.348  1.00 10.50      C    C
ATOM   2642  CE2 PHE R   9       6.276 198.322  11.406  1.00 12.72      C    C
ATOM   2643  CD2 PHE R   9       5.917 199.427  12.165  1.00 13.53      C    C
ATOM   2644  C   PHE R   9       3.087 202.807  13.876  1.00 12.72      C    C
ATOM   2645  O   PHE R   9       3.819 203.798  13.949  1.00 14.37      C    O
ATOM   2646  N   LYS R  10       1.964 202.677  14.579  1.00 13.86      C    N
ATOM   2647  CA  LYS R  10       1.499 203.707  15.515  1.00 14.89      C    C
ATOM   2648  CB  LYS R  10       0.036 203.469  15.906  1.00 17.20      C    C
ATOM   2649  CG  LYS R  10      -0.946 203.587  14.753  1.00 19.11      C    C
ATOM   2650  CD  LYS R  10      -2.380 203.372  15.224  1.00 25.94      C    C
ATOM   2651  CE  LYS R  10      -3.376 203.587  14.095  1.00 29.23      C    C
ATOM   2652  NZ  LYS R  10      -4.777 203.380  14.555  1.00 34.32      C    N
ATOM   2653  C   LYS R  10       2.366 203.729  16.769  1.00 14.86      C    C
ATOM   2654  O   LYS R  10       2.924 204.768  17.131  1.00 16.10      C    O
ATOM   2655  N   THR R  11       2.475 202.568  17.416  1.00 14.30      C    N
ATOM   2656  CA  THR R  11       3.265 202.399  18.638  1.00 12.63      C    C
ATOM   2657  CB  THR R  11       2.422 201.757  19.760  1.00 12.37      C    C
ATOM   2658  OG1 THR R  11       1.920 200.489  19.321  1.00 11.26      C    O
ATOM   2659  CG2 THR R  11       1.256 202.658  20.135  1.00 13.82      C    C
ATOM   2660  C   THR R  11       4.499 201.528  18.386  1.00 12.38      C    C
ATOM   2661  O   THR R  11       4.578 200.821  17.377  1.00 13.05      C    O
ATOM   2662  N   ILE R  12       5.457 201.597  19.312  1.00 11.67      C    N
ATOM   2663  CA  ILE R  12       6.687 200.791  19.244  1.00 12.32      C    C
ATOM   2664  CB  ILE R  12       7.764 201.311  20.247  1.00 14.59      C    C
ATOM   2665  CG1 ILE R  12       9.168 200.779  19.910  1.00 15.83      C    C
ATOM   2666  CD1 ILE R  12       9.720 201.257  18.584  1.00 13.12      C    C
ATOM   2667  CG2 ILE R  12       7.403 200.963  21.689  1.00 14.04      C    C
ATOM   2668  C   ILE R  12       6.430 199.286  19.435  1.00 13.53      C    C
ATOM   2669  O   ILE R  12       7.189 198.460  18.922  1.00 14.25      C    O
ATOM   2670  N   GLU R  13       5.364 198.935  20.159  1.00 11.26      C    N
ATOM   2671  CA  GLU R  13       4.988 197.530  20.378  1.00 11.39      C    C
ATOM   2672  CB  GLU R  13       3.860 197.405  21.411  1.00  8.37      C    C
ATOM   2673  CG  GLU R  13       4.247 197.774  22.839  1.00 10.61      C    C
ATOM   2674  CD  GLU R  13       3.923 199.210  23.208  1.00 13.55      C    C
ATOM   2675  OE1 GLU R  13       4.088 200.106  22.350  1.00 16.84      C    O
ATOM   2676  OE2 GLU R  13       3.506 199.454  24.357  1.00 18.65      C    O
ATOM   2677  C   GLU R  13       4.564 196.833  19.081  1.00 12.08      C    C
ATOM   2678  O   GLU R  13       4.893 195.662  18.867  1.00 12.30      C    O
ATOM   2679  N   GLU R  14       3.828 197.553  18.230  1.00 12.88      C    N
ATOM   2680  CA  GLU R  14       3.404 197.040  16.923  1.00 14.46      C    C
ATOM   2681  CB  GLU R  14       2.363 197.973  16.284  1.00 19.98      C    C
ATOM   2682  CG  GLU R  14       1.038 198.062  17.030  1.00 31.75      C    C
ATOM   2683  CD  GLU R  14       0.220 196.774  16.946  1.00 37.37      C    C
ATOM   2684  OE1 GLU R  14       0.063 196.234  15.827  1.00 38.63      C    O
ATOM   2685  OE2 GLU R  14      -0.287 196.322  17.989  1.00 41.03      C    O
ATOM   2686  C   GLU R  14       4.579 196.843  15.957  1.00 14.71      C    C
ATOM   2687  O   GLU R  14       4.569 195.910  15.155  1.00 17.01      C    O
ATOM   2688  N   CYS R  15       5.578 197.726  16.039  1.00 13.35      C    N
ATOM   2689  CA  CYS R  15       6.771 197.645  15.192  1.00 12.79      C    C
ATOM   2690  CB  CYS R  15       7.586 198.940  15.292  1.00  8.55      C    C
ATOM   2691  SG  CYS R  15       9.003 199.023  14.171  1.00 15.96      C    S
ATOM   2692  C   CYS R  15       7.663 196.447  15.534  1.00 13.67      C    C
ATOM   2693  O   CYS R  15       8.179 195.782  14.635  1.00 12.50      C    O
ATOM   2694  N   ARG R  16       7.848 196.189  16.832  1.00 12.77      C    N
ATOM   2695  CA  ARG R  16       8.700 195.087  17.300  1.00 11.14      C    C
ATOM   2696  CB  ARG R  16       9.029 195.245  18.788  1.00 11.83      C    C
ATOM   2697  CG  ARG R  16       9.952 196.415  19.094  1.00 20.01      C    C
ATOM   2698  CD  ARG R  16      10.199 196.552  20.585  1.00 21.83      C    C
ATOM   2699  NE  ARG R  16      10.974 195.434  21.129  1.00 21.88      C    N
ATOM   2700  CZ  ARG R  16      12.296 195.272  20.995  1.00 19.09      C    C
ATOM   2701  NH1 ARG R  16      13.042 196.149  20.323  1.00 18.29      C    N
ATOM   2702  NH2 ARG R  16      12.877 194.209  21.542  1.00 19.83      C    N
ATOM   2703  C   ARG R  16       8.083 193.711  17.046  1.00 11.22      C    C
ATOM   2704  O   ARG R  16       8.765 192.813  16.544  1.00 12.69      C    O
ATOM   2705  N   ARG R  17       6.809 193.544  17.399  1.00 10.03      C    N
ATOM   2706  CA  ARG R  17       6.108 192.260  17.213  1.00 12.49      C    C
ATOM   2707  CB  ARG R  17       4.715 192.285  17.862  1.00  8.23      C    C
ATOM   2708  CG  ARG R  17       4.726 192.111  19.373  1.00  7.01      C    C
ATOM   2709  CD  ARG R  17       3.345 191.765  19.914  1.00  8.39      C    C
ATOM   2710  NE  ARG R  17       2.436 192.910  19.897  1.00 10.69      C    N
ATOM   2711  CZ  ARG R  17       2.356 193.857  20.837  1.00 11.21      C    C
ATOM   2712  NH1 ARG R  17       3.138 193.837  21.921  1.00 12.10      C    N
ATOM   2713  NH2 ARG R  17       1.476 194.846  20.694  1.00 11.69      C    N
ATOM   2714  C   ARG R  17       5.983 191.840  15.743  1.00 14.66      C    C
ATOM   2715  O   ARG R  17       6.082 190.648  15.431  1.00 15.09      C    O
ATOM   2716  N   THR R  18       5.766 192.809  14.856  1.00 17.59      C    N
ATOM   2717  CA  THR R  18       5.634 192.543  13.423  1.00 16.46      C    C
ATOM   2718  CB  THR R  18       5.012 193.751  12.680  1.00 14.66      C    C
ATOM   2719  OG1 THR R  18       3.772 194.111  13.304  1.00 16.05      C    O
ATOM   2720  CG2 THR R  18       4.760 193.429  11.206  1.00  9.90      C    C
ATOM   2721  C   THR R  18       6.975 192.185  12.768  1.00 15.39      C    C
ATOM   2722  O   THR R  18       7.058 191.202  12.033  1.00 16.22      C    O
ATOM   2723  N   CYS R  19       8.006 192.981  13.052  1.00 14.39      C    N
ATOM   2724  CA  CYS R  19       9.313 192.850  12.395  1.00 15.48      C    C
ATOM   2725  CB  CYS R  19       9.900 194.232  12.112  1.00 13.81      C    C
ATOM   2726  SG  CYS R  19       8.855 195.297  11.087  1.00 14.74      C    S
ATOM   2727  C   CYS R  19      10.320 192.017  13.187  1.00 17.66      C    C
ATOM   2728  O   CYS R  19      10.835 191.017  12.679  1.00 19.27      C    O
ATOM   2729  N   ILE R  20      10.595 192.430  14.425  1.00 18.11      C    N
ATOM   2730  CA  ILE R  20      11.648 191.805  15.244  1.00 18.96      C    C
ATOM   2731  CB  ILE R  20      12.127 192.742  16.384  1.00 17.49      C    C
ATOM   2732  CG1 ILE R  20      12.707 194.043  15.814  1.00 16.28      C    C
ATOM   2733  CD1 ILE R  20      12.764 195.191  16.802  1.00 16.85      C    C
ATOM   2734  CG2 ILE R  20      13.173 192.053  17.258  1.00 18.64      C    C
ATOM   2735  C   ILE R  20      11.175 190.457  15.804  1.00 19.87      C    C
ATOM   2736  O   ILE R  20      11.705 189.411  15.425  1.00 18.97      C    O
ATOM   2737  N   GLY R  21      10.194 190.497  16.700  1.00 23.67      C    N
ATOM   2738  CA  GLY R  21       9.674 189.293  17.356  1.00 27.40      C    C
ATOM   2739  C   GLY R  21       8.920 189.579  18.642  1.00 30.03      C    C
ATOM   2740  O   GLY R  21       8.413 188.653  19.292  1.00 34.40      C    O
ATOM   2741  OXT GLY R  21       8.788 190.727  19.066  1.00 33.41      C    O
TER    2742      GLY R  21
ATOM   2743  N   ALA S   1      16.676 228.250   7.848  1.00 36.16      A    N
ATOM   2744  CA  ALA S   1      16.677 228.746   9.270  1.00 35.14      A    C
ATOM   2745  CB  ALA S   1      17.486 230.047   9.392  1.00 19.96      A    C
ATOM   2746  C   ALA S   1      15.266 228.894   9.876  1.00 33.48      A    C
ATOM   2747  O   ALA S   1      14.990 228.277  10.900  1.00 34.95      A    O
ATOM   2748  N   PRO S   2      14.382 229.713   9.250  1.00 30.46      A    N
ATOM   2749  CA  PRO S   2      13.024 229.829   9.802  1.00 25.53      A    C
ATOM   2750  CB  PRO S   2      12.515 231.127   9.175  1.00 26.52      A    C
ATOM   2751  CG  PRO S   2      13.207 231.198   7.864  1.00 27.43      A    C
ATOM   2752  CD  PRO S   2      14.559 230.557   8.056  1.00 28.51      A    C
ATOM   2753  C   PRO S   2      12.125 228.654   9.403  1.00 23.82      A    C
ATOM   2754  O   PRO S   2      12.499 227.835   8.556  1.00 22.69      A    O
ATOM   2755  N   ARG S   3      10.948 228.591  10.018  1.00 21.86      A    N
ATOM   2756  CA  ARG S   3       9.986 227.513   9.776  1.00 19.66      A    C
ATOM   2757  CB  ARG S   3       8.971 227.418  10.921  1.00 16.37      A    C
ATOM   2758  CG  ARG S   3       9.580 226.972  12.244  1.00 14.50      A    C
ATOM   2759  CD  ARG S   3       8.662 227.231  13.433  1.00 18.41      A    C
ATOM   2760  NE  ARG S   3       7.506 226.327  13.456  1.00 19.48      A    N
ATOM   2761  CZ  ARG S   3       6.292 226.586  12.956  1.00 19.88      A    C
ATOM   2762  NH1 ARG S   3       6.004 227.739  12.348  1.00 19.61      A    N
ATOM   2763  NH2 ARG S   3       5.337 225.661  13.061  1.00 19.62      A    N
ATOM   2764  C   ARG S   3       9.256 227.712   8.445  1.00 19.98      A    C
ATOM   2765  O   ARG S   3       9.277 226.835   7.581  1.00 21.52      A    O
ATOM   2766  N   ARG S   4       8.625 228.881   8.296  1.00 17.69      A    N
ATOM   2767  CA  ARG S   4       7.824 229.212   7.109  1.00 17.21      A    C
ATOM   2768  CB  ARG S   4       6.570 229.989   7.508  1.00 17.00      A    C
ATOM   2769  CG  ARG S   4       5.602 229.226   8.407  1.00 21.05      A    C
ATOM   2770  CD  ARG S   4       4.840 228.152   7.649  1.00 24.47      A    C
ATOM   2771  NE  ARG S   4       3.983 227.346   8.527  1.00 32.97      A    N
ATOM   2772  CZ  ARG S   4       4.405 226.374   9.342  1.00 38.89      A    C
ATOM   2773  NH1 ARG S   4       5.695 226.045   9.430  1.00 44.07      A    N
ATOM   2774  NH2 ARG S   4       3.519 225.722  10.090  1.00 41.72      A    N
ATOM   2775  C   ARG S   4       8.616 230.012   6.078  1.00 16.61      A    C
ATOM   2776  O   ARG S   4       9.651 230.612   6.395  1.00 15.61      A    O
ATOM   2777  N   LYS S   5       8.122 230.012   4.840  1.00 16.60      A    N
ATOM   2778  CA  LYS S   5       8.769 230.706   3.716  1.00 16.45      A    C
ATOM   2779  CB  LYS S   5       8.275 230.133   2.382  1.00 19.02      A    C
ATOM   2780  CG  LYS S   5       8.589 228.659   2.182  1.00 21.29      A    C
ATOM   2781  CD  LYS S   5       8.120 228.177   0.818  1.00 25.72      A    C
ATOM   2782  CE  LYS S   5       8.359 226.684   0.631  1.00 31.64      A    C
ATOM   2783  NZ  LYS S   5       9.811 226.328   0.641  1.00 35.32      A    N
ATOM   2784  C   LYS S   5       8.566 232.224   3.724  1.00 13.61      A    C
ATOM   2785  O   LYS S   5       9.344 232.950   3.100  1.00 14.04      A    O
ATOM   2786  N   LEU S   6       7.521 232.700   4.402  1.00 11.85      A    N
ATOM   2787  CA  LEU S   6       7.252 234.142   4.515  1.00 10.13      A    C
ATOM   2788  CB  LEU S   6       5.832 234.387   5.066  1.00 12.72      A    C
ATOM   2789  CG  LEU S   6       5.482 233.936   6.497  1.00 15.68      A    C
ATOM   2790  CD1 LEU S   6       5.762 235.019   7.541  1.00 17.40      A    C
ATOM   2791  CD2 LEU S   6       4.021 233.509   6.582  1.00 11.06      A    C
ATOM   2792  C   LEU S   6       8.277 234.918   5.355  1.00  7.82      A    C
ATOM   2793  O   LEU S   6       8.468 236.117   5.138  1.00  8.60      A    O
ATOM   2794  N   CYS S   7       8.926 234.241   6.303  1.00  8.04      A    N
ATOM   2795  CA  CYS S   7       9.857 234.885   7.239  1.00  7.69      A    C
ATOM   2796  CB  CYS S   7      10.182 233.938   8.398  1.00  7.03      A    C
ATOM   2797  SG  CYS S   7       8.731 233.372   9.315  1.00 14.71      A    S
ATOM   2798  C   CYS S   7      11.161 235.387   6.607  1.00  9.01      A    C
ATOM   2799  O   CYS S   7      11.737 236.367   7.085  1.00 10.07      A    O
ATOM   2800  N   ILE S   8      11.622 234.726   5.543  1.00  8.84      A    N
ATOM   2801  CA  ILE S   8      12.869 235.123   4.854  1.00 10.76      A    C
ATOM   2802  CB  ILE S   8      13.464 233.974   3.989  1.00 14.66      A    C
ATOM   2803  CG1 ILE S   8      12.531 233.567   2.834  1.00 11.74      A    C
ATOM   2804  CD1 ILE S   8      13.252 232.916   1.677  1.00 11.23      A    C
ATOM   2805  CG2 ILE S   8      13.779 232.767   4.859  1.00 19.76      A    C
ATOM   2806  C   ILE S   8      12.772 236.404   4.003  1.00 10.25      A    C
ATOM   2807  O   ILE S   8      13.803 236.916   3.554  1.00 10.60      A    O
ATOM   2808  N   LEU S   9      11.556 236.909   3.773  1.00 10.81      A    N
ATOM   2809  CA  LEU S   9      11.347 238.123   2.971  1.00 12.76      A    C
ATOM   2810  CB  LEU S   9       9.851 238.344   2.698  1.00 12.82      A    C
ATOM   2811  CG  LEU S   9       9.123 237.289   1.860  1.00 12.76      A    C
ATOM   2812  CD1 LEU S   9       7.617 237.503   1.921  1.00 13.79      A    C
ATOM   2813  CD2 LEU S   9       9.607 237.306   0.415  1.00 11.19      A    C
ATOM   2814  C   LEU S   9      11.925 239.375   3.633  1.00 16.02      A    C
ATOM   2815  O   LEU S   9      12.034 239.449   4.862  1.00 16.80      A    O
ATOM   2816  N   HIS S  10      12.298 240.352   2.802  1.00 16.67      A    N
ATOM   2817  CA  HIS S  10      12.875 241.614   3.267  1.00 18.53      A    C
ATOM   2818  CB  HIS S  10      13.573 242.337   2.109  1.00 28.61      A    C
ATOM   2819  CG  HIS S  10      14.455 243.472   2.541  1.00 36.13      A    C
ATOM   2820  ND1 HIS S  10      13.992 244.755   2.690  1.00 44.82      A    N
ATOM   2821  CE1 HIS S  10      14.985 245.527   3.065  1.00 40.77      A    C
ATOM   2822  NE2 HIS S  10      16.079 244.801   3.190  1.00 36.76      A    N
ATOM   2823  CD2 HIS S  10      15.778 243.505   2.859  1.00 42.22      A    C
ATOM   2824  C   HIS S  10      11.790 242.513   3.872  1.00 17.99      A    C
ATOM   2825  O   HIS S  10      10.616 242.411   3.504  1.00 18.63      A    O
ATOM   2826  N   ALA S  11      12.186 243.388   4.797  1.00 15.74      A    N
ATOM   2827  CA  ALA S  11      11.265 244.320   5.443  1.00 16.09      A    C
ATOM   2828  CB  ALA S  11      11.930 244.969   6.649  1.00 19.54      A    C
ATOM   2829  C   ALA S  11      10.788 245.398   4.469  1.00 14.11      A    C
ATOM   2830  O   ALA S  11      11.585 245.932   3.689  1.00 14.12      A    O
ATOM   2831  N   ASN S  12       9.489 245.697   4.511  1.00 11.47      A    N
ATOM   2832  CA  ASN S  12       8.867 246.671   3.613  1.00 12.91      A    C
ATOM   2833  CB  ASN S  12       8.444 245.983   2.305  1.00 16.34      A    C
ATOM   2834  CG  ASN S  12       7.909 246.954   1.261  1.00 15.93      A    C
ATOM   2835  OD1 ASN S  12       8.301 248.121   1.214  1.00 15.38      A    O
ATOM   2836  ND2 ASN S  12       7.017 246.462   0.411  1.00 15.60      A    N
ATOM   2837  C   ASN S  12       7.656 247.335   4.286  1.00 13.67      A    C
ATOM   2838  O   ASN S  12       6.625 246.682   4.471  1.00 13.99      A    O
ATOM   2839  N   PRO S  13       7.781 248.624   4.684  1.00 13.19      A    N
ATOM   2840  CA  PRO S  13       6.635 249.352   5.253  1.00 12.84      A    C
ATOM   2841  CB  PRO S  13       7.233 250.709   5.649  1.00 12.53      A    C
ATOM   2842  CG  PRO S  13       8.688 250.457   5.813  1.00 14.72      A    C
ATOM   2843  CD  PRO S  13       9.030 249.401   4.810  1.00 13.35      A    C
ATOM   2844  C   PRO S  13       5.472 249.535   4.271  1.00 12.64      A    C
ATOM   2845  O   PRO S  13       4.328 249.226   4.622  1.00 16.44      A    O
ATOM   2846  N   GLY S  14       5.772 250.032   3.074  1.00 11.68      A    N
ATOM   2847  CA  GLY S  14       4.774 250.225   2.016  1.00 12.24      A    C
ATOM   2848  C   GLY S  14       4.800 251.625   1.435  1.00 14.93      A    C
ATOM   2849  O   GLY S  14       5.862 252.247   1.342  1.00 13.49      A    O
ATOM   2850  N   ARG S  15       3.620 252.117   1.037  1.00 16.95      A    N
ATOM   2851  CA  ARG S  15       3.469 253.441   0.408  1.00 18.47      A    C
ATOM   2852  CB  ARG S  15       3.081 253.274  -1.072  1.00 20.48      A    C
ATOM   2853  CG  ARG S  15       1.685 252.716  -1.322  1.00 20.12      A    C
ATOM   2854  CD  ARG S  15       1.514 252.262  -2.760  1.00 19.84      A    C
ATOM   2855  NE  ARG S  15       0.160 251.785  -3.033  1.00 20.55      A    N
ATOM   2856  CZ  ARG S  15      -0.332 250.592  -2.677  1.00 18.95      A    C
ATOM   2857  NH1 ARG S  15       0.408 249.699  -2.014  1.00 21.63      A    N
ATOM   2858  NH2 ARG S  15      -1.588 250.282  -2.992  1.00 12.86      A    N
ATOM   2859  C   ARG S  15       2.464 254.371   1.124  1.00 19.25      A    C
ATOM   2860  O   ARG S  15       2.139 255.438   0.589  1.00 20.86      A    O
ATOM   2861  N   CYS S  16       1.990 253.987   2.310  1.00 17.80      A    N
ATOM   2862  CA  CYS S  16       1.040 254.793   3.088  1.00 16.43      A    C
ATOM   2863  CB  CYS S  16      -0.067 253.906   3.680  1.00 14.74      A    C
ATOM   2864  SG  CYS S  16      -1.398 253.517   2.521  1.00 16.12      A    S
ATOM   2865  C   CYS S  16       1.747 255.575   4.194  1.00 15.18      A    C
ATOM   2866  O   CYS S  16       2.877 255.255   4.574  1.00 14.07      A    O
ATOM   2867  N   TYR S  17       1.057 256.589   4.711  1.00 15.88      A    N
ATOM   2868  CA  TYR S  17       1.609 257.503   5.722  1.00 17.94      A    C
ATOM   2869  CB  TYR S  17       1.007 258.905   5.552  1.00 23.45      A    C
ATOM   2870  CG  TYR S  17       1.182 259.485   4.165  1.00 28.01      A    C
ATOM   2871  CD1 TYR S  17       2.379 260.111   3.801  1.00 34.81      A    C
ATOM   2872  CE1 TYR S  17       2.551 260.657   2.543  1.00 38.28      A    C
ATOM   2873  CZ  TYR S  17       1.515 260.560   1.620  1.00 38.81      A    C
ATOM   2874  OH  TYR S  17       1.673 261.097   0.352  1.00 44.76      A    O
ATOM   2875  CE2 TYR S  17       0.322 259.942   1.946  1.00 35.18      A    C
ATOM   2876  CD2 TYR S  17       0.167 259.410   3.210  1.00 29.14      A    C
ATOM   2877  C   TYR S  17       1.392 257.042   7.172  1.00 17.23      A    C
ATOM   2878  O   TYR S  17       1.917 257.669   8.096  1.00 18.57      A    O
ATOM   2879  N   ASP S  18       0.633 255.963   7.376  1.00 17.27      A    N
ATOM   2880  CA  ASP S  18       0.307 255.471   8.720  1.00 16.37      A    C
ATOM   2881  CB  ASP S  18      -0.881 254.493   8.661  1.00 14.83      A    C
ATOM   2882  CG  ASP S  18      -1.485 254.192  10.032  1.00 16.01      A    C
ATOM   2883  OD1 ASP S  18      -1.217 254.925  11.010  1.00 14.77      A    O
ATOM   2884  OD2 ASP S  18      -2.252 253.210  10.124  1.00 20.03      A    O
ATOM   2885  C   ASP S  18       1.509 254.782   9.361  1.00 17.75      A    C
ATOM   2886  O   ASP S  18       2.158 253.942   8.730  1.00 17.33      A    O
ATOM   2887  N   ALA S  19       1.798 255.143  10.616  1.00 18.42      A    N
ATOM   2888  CA  ALA S  19       2.906 254.561  11.380  1.00 19.41      A    C
ATOM   2889  CB  ALA S  19       3.687 255.665  12.093  1.00 20.08      A    C
ATOM   2890  C   ALA S  19       2.375 253.536  12.380  1.00 20.29      A    C
ATOM   2891  O   ALA S  19       2.085 253.872  13.534  1.00 21.40      A    O
ATOM   2892  N   ILE S  20       2.244 252.294  11.921  1.00 16.62      A    N
ATOM   2893  CA  ILE S  20       1.742 251.185  12.738  1.00 16.31      A    C
ATOM   2894  CB  ILE S  20       0.851 250.214  11.923  1.00 15.54      A    C
ATOM   2895  CG1 ILE S  20      -0.187 250.988  11.096  1.00 10.35      A    C
ATOM   2896  CD1 ILE S  20      -1.171 250.109  10.350  1.00 10.82      A    C
ATOM   2897  CG2 ILE S  20       0.144 249.216  12.844  1.00 18.14      A    C
ATOM   2898  C   ILE S  20       2.945 250.424  13.298  1.00 18.55      A    C
ATOM   2899  O   ILE S  20       3.805 249.988  12.516  1.00 18.47      A    O
ATOM   2900  N   PRO S  21       3.040 250.265  14.640  1.00 19.73      A    N
ATOM   2901  CA  PRO S  21       4.081 249.397  15.207  1.00 18.36      A    C
ATOM   2902  CB  PRO S  21       3.919 249.589  16.719  1.00 18.24      A    C
ATOM   2903  CG  PRO S  21       3.250 250.905  16.876  1.00 20.76      A    C
ATOM   2904  CD  PRO S  21       2.345 251.034  15.692  1.00 19.57      A    C
ATOM   2905  C   PRO S  21       3.894 247.921  14.826  1.00 16.68      A    C
ATOM   2906  O   PRO S  21       2.798 247.380  14.991  1.00 18.40      A    O
ATOM   2907  N   ALA S  22       4.952 247.303  14.308  1.00 14.00      A    N
ATOM   2908  CA  ALA S  22       4.907 245.902  13.878  1.00 11.74      A    C
ATOM   2909  CB  ALA S  22       4.165 245.789  12.553  1.00 12.91      A    C
ATOM   2910  C   ALA S  22       6.307 245.305  13.753  1.00 10.90      A    C
ATOM   2911  O   ALA S  22       7.229 245.972  13.273  1.00 10.69      A    O
ATOM   2912  N   PHE S  23       6.454 244.052  14.183  1.00 10.74      A    N
ATOM   2913  CA  PHE S  23       7.741 243.352  14.184  1.00  9.58      A    C
ATOM   2914  CB  PHE S  23       7.848 242.449  15.413  1.00 11.97      A    C
ATOM   2915  CG  PHE S  23       7.685 243.177  16.719  1.00 12.04      A    C
ATOM   2916  CD1 PHE S  23       8.775 243.790  17.331  1.00 12.86      A    C
ATOM   2917  CE1 PHE S  23       8.626 244.466  18.535  1.00 14.13      A    C
ATOM   2918  CZ  PHE S  23       7.381 244.537  19.142  1.00 13.30      A    C
ATOM   2919  CE2 PHE S  23       6.285 243.930  18.540  1.00 12.90      A    C
ATOM   2920  CD2 PHE S  23       6.439 243.255  17.337  1.00 11.68      A    C
ATOM   2921  C   PHE S  23       7.933 242.518  12.918  1.00 10.30      A    C
ATOM   2922  O   PHE S  23       6.993 242.322  12.140  1.00 11.47      A    O
ATOM   2923  N   TYR S  24       9.158 242.032  12.725  1.00  9.08      A    N
ATOM   2924  CA  TYR S  24       9.498 241.171  11.587  1.00 10.20      A    C
ATOM   2925  CB  TYR S  24       9.725 242.012  10.323  1.00 10.04      A    C
ATOM   2926  CG  TYR S  24      10.957 242.892  10.359  1.00  9.68      A    C
ATOM   2927  CD1 TYR S  24      10.949 244.112  11.023  1.00 10.49      A    C
ATOM   2928  CE1 TYR S  24      12.085 244.923  11.068  1.00  7.11      A    C
ATOM   2929  CZ  TYR S  24      13.242 244.510  10.422  1.00 11.12      A    C
ATOM   2930  OH  TYR S  24      14.365 245.306  10.457  1.00 12.78      A    O
ATOM   2931  CE2 TYR S  24      13.271 243.301   9.749  1.00  8.77      A    C
ATOM   2932  CD2 TYR S  24      12.138 242.501   9.717  1.00 10.85      A    C
ATOM   2933  C   TYR S  24      10.734 240.319  11.884  1.00 10.39      A    C
ATOM   2934  O   TYR S  24      11.600 240.717  12.669  1.00 10.56      A    O
ATOM   2935  N   TYR S  25      10.809 239.150  11.245  1.00  9.78      A    N
ATOM   2936  CA  TYR S  25      11.938 238.232  11.405  1.00 10.31      A    C
ATOM   2937  CB  TYR S  25      11.492 236.783  11.185  1.00  8.50      A    C
ATOM   2938  CG  TYR S  25      12.600 235.762  11.352  1.00 12.70      A    C
ATOM   2939  CD1 TYR S  25      13.020 235.361  12.622  1.00 13.69      A    C
ATOM   2940  CE1 TYR S  25      14.039 234.428  12.781  1.00 15.66      A    C
ATOM   2941  CZ  TYR S  25      14.651 233.886  11.658  1.00 17.62      A    C
ATOM   2942  OH  TYR S  25      15.656 232.957  11.813  1.00 16.98      A    O
ATOM   2943  CE2 TYR S  25      14.251 234.264  10.390  1.00 16.16      A    C
ATOM   2944  CD2 TYR S  25      13.234 235.197  10.241  1.00 14.26      A    C
ATOM   2945  C   TYR S  25      13.062 238.592  10.433  1.00 12.71      A    C
ATOM   2946  O   TYR S  25      12.906 238.440   9.219  1.00 14.40      A    O
ATOM   2947  N   ASN S  26      14.189 239.060  10.973  1.00 12.98      A    N
ATOM   2948  CA  ASN S  26      15.381 239.354  10.175  1.00 14.78      A    C
ATOM   2949  CB  ASN S  26      16.275 240.362  10.908  1.00 16.72      A    C
ATOM   2950  CG  ASN S  26      17.243 241.089   9.978  1.00 15.38      A    C
ATOM   2951  OD1 ASN S  26      17.613 240.583   8.915  1.00 22.02      A    O
ATOM   2952  ND2 ASN S  26      17.668 242.278  10.391  1.00 20.48      A    N
ATOM   2953  C   ASN S  26      16.148 238.056   9.914  1.00 17.75      A    C
ATOM   2954  O   ASN S  26      16.417 237.294  10.845  1.00 17.80      A    O
ATOM   2955  N   GLN S  27      16.492 237.812   8.647  1.00 19.02      A    N
ATOM   2956  CA  GLN S  27      17.192 236.584   8.243  1.00 21.09      A    C
ATOM   2957  CB  GLN S  27      17.082 236.382   6.720  1.00 22.12      A    C
ATOM   2958  CG  GLN S  27      17.737 235.127   6.155  1.00 27.84      A    C
ATOM   2959  CD  GLN S  27      16.965 233.845   6.430  1.00 28.63      A    C
ATOM   2960  OE1 GLN S  27      16.171 233.762   7.366  1.00 31.30      A    O
ATOM   2961  NE2 GLN S  27      17.202 232.830   5.600  1.00 27.19      A    N
ATOM   2962  C   GLN S  27      18.658 236.584   8.677  1.00 21.35      A    C
ATOM   2963  O   GLN S  27      19.172 235.553   9.119  1.00 22.70      A    O
ATOM   2964  N   ALA S  28      19.325 237.732   8.562  1.00 21.57      A    N
ATOM   2965  CA  ALA S  28      20.738 237.865   8.921  1.00 25.32      A    C
ATOM   2966  CB  ALA S  28      21.308 239.176   8.397  1.00 20.02      A    C
ATOM   2967  C   ALA S  28      20.956 237.764  10.432  1.00 26.50      A    C
ATOM   2968  O   ALA S  28      21.748 236.940  10.896  1.00 26.29      A    O
ATOM   2969  N   ALA S  29      20.235 238.594  11.183  1.00 26.80      A    N
ATOM   2970  CA  ALA S  29      20.365 238.653  12.648  1.00 25.04      A    C
ATOM   2971  CB  ALA S  29      19.897 240.011  13.154  1.00 19.85      A    C
ATOM   2972  C   ALA S  29      19.621 237.533  13.395  1.00 23.61      A    C
ATOM   2973  O   ALA S  29      19.914 237.294  14.565  1.00 24.33      A    O
ATOM   2974  N   LYS S  30      18.663 236.886  12.724  1.00 21.80      A    N
ATOM   2975  CA  LYS S  30      17.847 235.804  13.310  1.00 21.70      A    C
ATOM   2976  CB  LYS S  30      18.710 234.594  13.712  1.00 24.29      A    C
ATOM   2977  CG  LYS S  30      19.638 234.085  12.619  1.00 25.12      A    C
ATOM   2978  CD  LYS S  30      20.316 232.798  13.032  1.00 26.05      A    C
ATOM   2979  CE  LYS S  30      21.218 232.251  11.943  1.00 27.48      A    C
ATOM   2980  NZ  LYS S  30      21.866 230.972  12.330  1.00 30.34      A    N
ATOM   2981  C   LYS S  30      16.995 236.282  14.498  1.00 20.53      A    C
ATOM   2982  O   LYS S  30      16.671 235.524  15.413  1.00 20.28      A    O
ATOM   2983  OXT LYS S  30      16.607 237.449  14.563  1.00 30.02           O
TER    2984      LYS S  30
ATOM   2985  N   ALA T   1      22.620 246.047  18.371  1.00 33.31      B    N
ATOM   2986  CA  ALA T   1      21.405 245.283  17.985  1.00 24.31      B    C
ATOM   2987  CB  ALA T   1      20.556 245.012  19.219  1.00 26.68      B    C
ATOM   2988  C   ALA T   1      20.585 246.036  16.937  1.00 21.25      B    C
ATOM   2989  O   ALA T   1      20.236 247.195  17.154  1.00 22.80      B    O
ATOM   2990  N   CYS T   2      20.313 245.382  15.809  1.00 15.87      B    N
ATOM   2991  CA  CYS T   2      19.555 245.995  14.719  1.00 16.56      B    C
ATOM   2992  CB  CYS T   2      19.801 245.250  13.405  1.00 15.82      B    C
ATOM   2993  SG  CYS T   2      21.514 245.343  12.815  1.00 18.82      B    S
ATOM   2994  C   CYS T   2      18.059 246.041  15.042  1.00 19.19      B    C
ATOM   2995  O   CYS T   2      17.304 245.150  14.637  1.00 21.43      B    O
ATOM   2996  N   GLU T   3      17.648 247.078  15.770  1.00 19.90      B    N
ATOM   2997  CA  GLU T   3      16.248 247.257  16.143  1.00 24.61      B    C
ATOM   2998  CB  GLU T   3      16.129 248.171  17.379  1.00 35.58      B    C
ATOM   2999  CG  GLU T   3      16.858 247.635  18.610  1.00 65.04      B    C
ATOM   3000  CD  GLU T   3      16.600 248.459  19.859  1.00 84.54      B    C
ATOM   3001  OE1 GLU T   3      16.481 249.715  19.719  1.00 66.65      B    O
ATOM   3002  OE2 GLU T   3      16.481 247.905  20.959  1.00 70.37      B    O
ATOM   3003  C   GLU T   3      15.459 247.866  14.976  1.00 25.93      B    C
ATOM   3004  O   GLU T   3      15.984 248.622  14.180  1.00 19.52      B    O
ATOM   3005  N   ALA T   4      14.179 247.499  14.928  1.00 31.69      B    N
ATOM   3006  CA  ALA T   4      13.280 247.963  13.864  1.00 32.24      B    C
ATOM   3007  CB  ALA T   4      12.058 247.058  13.735  1.00 20.77      B    C
ATOM   3008  C   ALA T   4      12.832 249.415  14.092  1.00 22.92      B    C
ATOM   3009  O   ALA T   4      12.697 249.837  15.240  1.00 29.23      B    O
ATOM   3010  N   PHE T   5      12.619 250.157  13.013  1.00 26.28      B    N
ATOM   3011  CA  PHE T   5      12.143 251.538  13.090  1.00 23.89      B    C
ATOM   3012  CB  PHE T   5      13.312 252.495  13.398  1.00 21.32      B    C
ATOM   3013  CG  PHE T   5      14.306 252.646  12.277  1.00 17.54      B    C
ATOM   3014  CD1 PHE T   5      15.273 251.670  12.046  1.00 12.85      B    C
ATOM   3015  CE1 PHE T   5      16.185 251.797  11.006  1.00 14.65      B    C
ATOM   3016  CZ  PHE T   5      16.159 252.923  10.205  1.00 18.18      B    C
ATOM   3017  CE2 PHE T   5      15.210 253.914  10.420  1.00 17.71      B    C
ATOM   3018  CD2 PHE T   5      14.295 253.780  11.456  1.00 18.82      B    C
ATOM   3019  C   PHE T   5      11.445 251.970  11.798  1.00 16.30      B    C
ATOM   3020  O   PHE T   5      11.744 251.459  10.717  1.00 22.31      B    O
ATOM   3021  N   ASP T   6      10.500 252.893  11.924  1.00 25.64      B    N
ATOM   3022  CA  ASP T   6       9.709 253.384  10.800  1.00 25.67      B    C
ATOM   3023  CB  ASP T   6       8.293 253.753  11.248  1.00 40.21      B    C
ATOM   3024  CG  ASP T   6       7.553 252.597  11.920  1.00 32.50      B    C
ATOM   3025  OD1 ASP T   6       8.006 251.439  11.824  1.00 40.26      B    O
ATOM   3026  OD2 ASP T   6       6.502 252.840  12.529  1.00 51.83      B    O
ATOM   3027  C   ASP T   6      10.364 254.592  10.132  1.00 16.67      B    C
ATOM   3028  O   ASP T   6      10.234 255.723  10.585  1.00 17.62      B    O
ATOM   3029  N   ALA T   7      11.096 254.312   9.045  1.00 14.62      B    N
ATOM   3030  CA  ALA T   7      11.777 255.371   8.287  1.00 13.27      B    C
ATOM   3031  CB  ALA T   7      12.919 254.766   7.466  1.00 23.26      B    C
ATOM   3032  C   ALA T   7      10.790 256.079   7.358  1.00 14.01      B    C
ATOM   3033  O   ALA T   7       9.984 255.437   6.692  1.00 17.69      B    O
ATOM   3034  N   ALA T   8      10.864 257.410   7.336  1.00 11.29      B    N
ATOM   3035  CA  ALA T   8       9.970 258.226   6.525  1.00  9.60      B    C
ATOM   3036  CB  ALA T   8       9.938 259.665   7.033  1.00 19.88      B    C
ATOM   3037  C   ALA T   8      10.386 258.210   5.043  1.00 10.65      B    C
ATOM   3038  O   ALA T   8       9.569 258.007   4.153  1.00 13.56      B    O
ATOM   3039  OXT ALA T   8      11.566 258.393   4.726  1.00 30.33           O
TER    3040      ALA T   8
ATOM   3041  N   GLY U   1       0.237 250.609   7.311  1.00  7.80      C    N
ATOM   3042  CA  GLY U   1      -0.907 251.288   6.641  1.00  8.84      C    C
ATOM   3043  C   GLY U   1      -1.447 250.484   5.476  1.00 10.63      C    C
ATOM   3044  O   GLY U   1      -2.583 250.005   5.517  1.00 12.59      C    O
ATOM   3045  N   CYS U   2      -0.626 250.339   4.438  1.00 10.33      C    N
ATOM   3046  CA  CYS U   2      -1.000 249.602   3.226  1.00  9.83      C    C
ATOM   3047  CB  CYS U   2      -1.744 250.522   2.256  1.00 10.21      C    C
ATOM   3048  SG  CYS U   2      -0.738 251.856   1.559  1.00 14.40      C    S
ATOM   3049  C   CYS U   2       0.222 249.005   2.530  1.00 12.27      C    C
ATOM   3050  O   CYS U   2       1.354 249.434   2.766  1.00 13.25      C    O
ATOM   3051  N   GLY U   3      -0.020 248.020   1.667  1.00 13.37      C    N
ATOM   3052  CA  GLY U   3       1.038 247.369   0.897  1.00 12.84      C    C
ATOM   3053  C   GLY U   3       1.902 246.466   1.762  1.00 12.52      C    C
ATOM   3054  O   GLY U   3       1.382 245.683   2.562  1.00 11.89      C    O
ATOM   3055  N   GLY U   4       3.220 246.576   1.600  1.00 12.52      C    N
ATOM   3056  CA  GLY U   4       4.175 245.793   2.386  1.00 15.27      C    C
ATOM   3057  C   GLY U   4       4.245 244.347   1.927  1.00 15.52      C    C
ATOM   3058  O   GLY U   4       4.306 244.074   0.759  1.00 17.62      C    O
ATOM   3059  N   ASN U   5       4.234 243.425   2.886  1.00 14.00      C    N
ATOM   3060  CA  ASN U   5       4.323 241.987   2.605  1.00 12.28      C    C
ATOM   3061  CB  ASN U   5       5.750 241.616   2.158  1.00  7.96      C    C
ATOM   3062  CG  ASN U   5       6.831 242.183   3.067  1.00  9.65      C    C
ATOM   3063  OD1 ASN U   5       6.555 242.695   4.155  1.00  7.96      C    O
ATOM   3064  ND2 ASN U   5       8.077 242.096   2.618  1.00  7.62      C    N
ATOM   3065  C   ASN U   5       3.877 241.127   3.797  1.00 13.11      C    C
ATOM   3066  O   ASN U   5       3.567 241.658   4.867  1.00 14.78      C    O
ATOM   3067  N   SER U   6       3.834 239.809   3.595  1.00 13.83      C    N
ATOM   3068  CA  SER U   6       3.444 238.857   4.642  1.00 14.47      C    C
ATOM   3069  CB  SER U   6       3.322 237.446   4.059  1.00 17.33      C    C
ATOM   3070  OG  SER U   6       4.500 237.074   3.364  1.00 21.33      C    O
ATOM   3071  C   SER U   6       4.383 238.825   5.856  1.00 12.70      C    C
ATOM   3072  O   SER U   6       3.953 238.447   6.949  1.00 13.51      C    O
ATOM   3073  N   ASN U   7       5.646 239.213   5.666  1.00  8.75      C    N
ATOM   3074  CA  ASN U   7       6.590 239.367   6.777  1.00  8.97      C    C
ATOM   3075  CB  ASN U   7       8.028 239.502   6.244  1.00 11.28      C    C
ATOM   3076  CG  ASN U   7       9.082 239.476   7.341  1.00 12.11      C    C
ATOM   3077  OD1 ASN U   7       8.864 238.930   8.429  1.00  7.86      C    O
ATOM   3078  ND2 ASN U   7      10.243 240.055   7.061  1.00  8.60      C    N
ATOM   3079  C   ASN U   7       6.198 240.571   7.646  1.00  7.62      C    C
ATOM   3080  O   ASN U   7       6.752 241.669   7.518  1.00  7.68      C    O
ATOM   3081  N   ARG U   8       5.218 240.345   8.521  1.00  8.68      C    N
ATOM   3082  CA  ARG U   8       4.649 241.389   9.376  1.00 10.25      C    C
ATOM   3083  CB  ARG U   8       3.709 242.290   8.564  1.00 14.36      C    C
ATOM   3084  CG  ARG U   8       3.338 243.602   9.250  1.00 13.64      C    C
ATOM   3085  CD  ARG U   8       2.025 244.162   8.720  1.00 13.84      C    C
ATOM   3086  NE  ARG U   8       2.048 244.397   7.280  1.00 15.30      C    N
ATOM   3087  CZ  ARG U   8       1.007 244.810   6.548  1.00 14.18      C    C
ATOM   3088  NH1 ARG U   8      -0.179 245.045   7.115  1.00 12.01      C    N
ATOM   3089  NH2 ARG U   8       1.150 244.989   5.240  1.00 16.36      C    N
ATOM   3090  C   ARG U   8       3.876 240.743  10.525  1.00 10.79      C    C
ATOM   3091  O   ARG U   8       3.065 239.838  10.294  1.00 10.61      C    O
ATOM   3092  N   PHE U   9       4.129 241.203  11.749  1.00 10.76      C    N
ATOM   3093  CA  PHE U   9       3.445 240.706  12.948  1.00 11.61      C    C
ATOM   3094  CB  PHE U   9       4.331 239.705  13.696  1.00 11.34      C    C
ATOM   3095  CG  PHE U   9       4.718 238.505  12.876  1.00 13.55      C    C
ATOM   3096  CD1 PHE U   9       3.886 237.394  12.808  1.00 10.17      C    C
ATOM   3097  CE1 PHE U   9       4.239 236.284  12.049  1.00 11.31      C    C
ATOM   3098  CZ  PHE U   9       5.435 236.278  11.346  1.00 10.49      C    C
ATOM   3099  CE2 PHE U   9       6.276 237.382  11.408  1.00 12.67      C    C
ATOM   3100  CD2 PHE U   9       5.918 238.487  12.168  1.00 13.53      C    C
ATOM   3101  C   PHE U   9       3.087 241.865  13.876  1.00 12.71      C    C
ATOM   3102  O   PHE U   9       3.819 242.857  13.948  1.00 14.39      C    O
ATOM   3103  N   LYS U  10       1.963 241.738  14.579  1.00 13.87      C    N
ATOM   3104  CA  LYS U  10       1.496 242.768  15.515  1.00 14.96      C    C
ATOM   3105  CB  LYS U  10       0.037 242.528  15.907  1.00 17.16      C    C
ATOM   3106  CG  LYS U  10      -0.943 242.647  14.751  1.00 19.01      C    C
ATOM   3107  CD  LYS U  10      -2.380 242.431  15.222  1.00 26.01      C    C
ATOM   3108  CE  LYS U  10      -3.377 242.649  14.098  1.00 29.32      C    C
ATOM   3109  NZ  LYS U  10      -4.776 242.437  14.554  1.00 34.52      C    N
ATOM   3110  C   LYS U  10       2.365 242.788  16.769  1.00 14.87      C    C
ATOM   3111  O   LYS U  10       2.923 243.827  17.131  1.00 16.10      C    O
ATOM   3112  N   THR U  11       2.474 241.628  17.419  1.00 14.31      C    N
ATOM   3113  CA  THR U  11       3.266 241.460  18.639  1.00 12.62      C    C
ATOM   3114  CB  THR U  11       2.424 240.818  19.759  1.00 12.35      C    C
ATOM   3115  OG1 THR U  11       1.921 239.548  19.321  1.00 11.28      C    O
ATOM   3116  CG2 THR U  11       1.257 241.719  20.133  1.00 13.83      C    C
ATOM   3117  C   THR U  11       4.501 240.590  18.386  1.00 12.35      C    C
ATOM   3118  O   THR U  11       4.577 239.882  17.376  1.00 13.07      C    O
ATOM   3119  N   ILE U  12       5.457 240.656  19.313  1.00 11.71      C    N
ATOM   3120  CA  ILE U  12       6.688 239.850  19.243  1.00 12.34      C    C
ATOM   3121  CB  ILE U  12       7.764 240.368  20.245  1.00 14.62      C    C
ATOM   3122  CG1 ILE U  12       9.168 239.841  19.908  1.00 15.90      C    C
ATOM   3123  CD1 ILE U  12       9.722 240.317  18.584  1.00 13.17      C    C
ATOM   3124  CG2 ILE U  12       7.406 240.025  21.687  1.00 14.04      C    C
ATOM   3125  C   ILE U  12       6.430 238.344  19.435  1.00 13.54      C    C
ATOM   3126  O   ILE U  12       7.189 237.521  18.922  1.00 14.28      C    O
ATOM   3127  N   GLU U  13       5.366 237.995  20.159  1.00 11.29      C    N
ATOM   3128  CA  GLU U  13       4.988 236.590  20.378  1.00 11.41      C    C
ATOM   3129  CB  GLU U  13       3.860 236.464  21.411  1.00  8.38      C    C
ATOM   3130  CG  GLU U  13       4.248 236.833  22.840  1.00 10.59      C    C
ATOM   3131  CD  GLU U  13       3.922 238.271  23.207  1.00 13.52      C    C
ATOM   3132  OE1 GLU U  13       4.090 239.167  22.352  1.00 16.81      C    O
ATOM   3133  OE2 GLU U  13       3.505 238.514  24.357  1.00 18.58      C    O
ATOM   3134  C   GLU U  13       4.564 235.893  19.080  1.00 12.10      C    C
ATOM   3135  O   GLU U  13       4.894 234.723  18.868  1.00 12.29      C    O
ATOM   3136  N   GLU U  14       3.828 236.614  18.230  1.00 12.87      C    N
ATOM   3137  CA  GLU U  14       3.406 236.098  16.922  1.00 14.36      C    C
ATOM   3138  CB  GLU U  14       2.367 237.032  16.283  1.00 19.94      C    C
ATOM   3139  CG  GLU U  14       1.040 237.119  17.027  1.00 31.69      C    C
ATOM   3140  CD  GLU U  14       0.216 235.840  16.948  1.00 37.38      C    C
ATOM   3141  OE1 GLU U  14       0.061 235.292  15.829  1.00 38.47      C    O
ATOM   3142  OE2 GLU U  14      -0.286 235.383  17.988  1.00 40.92      C    O
ATOM   3143  C   GLU U  14       4.579 235.903  15.957  1.00 14.75      C    C
ATOM   3144  O   GLU U  14       4.571 234.969  15.153  1.00 16.97      C    O
ATOM   3145  N   CYS U  15       5.576 236.786  16.039  1.00 13.35      C    N
ATOM   3146  CA  CYS U  15       6.770 236.706  15.195  1.00 12.83      C    C
ATOM   3147  CB  CYS U  15       7.586 238.000  15.293  1.00  8.54      C    C
ATOM   3148  SG  CYS U  15       9.003 238.083  14.171  1.00 15.98      C    S
ATOM   3149  C   CYS U  15       7.663 235.508  15.532  1.00 13.71      C    C
ATOM   3150  O   CYS U  15       8.178 234.842  14.633  1.00 12.48      C    O
ATOM   3151  N   ARG U  16       7.846 235.248  16.831  1.00 12.75      C    N
ATOM   3152  CA  ARG U  16       8.700 234.147  17.299  1.00 11.12      C    C
ATOM   3153  CB  ARG U  16       9.029 234.304  18.789  1.00 11.84      C    C
ATOM   3154  CG  ARG U  16       9.951 235.473  19.095  1.00 20.00      C    C
ATOM   3155  CD  ARG U  16      10.197 235.614  20.589  1.00 21.96      C    C
ATOM   3156  NE  ARG U  16      10.975 234.495  21.125  1.00 21.85      C    N
ATOM   3157  CZ  ARG U  16      12.298 234.331  20.997  1.00 19.17      C    C
ATOM   3158  NH1 ARG U  16      13.045 235.208  20.323  1.00 18.35      C    N
ATOM   3159  NH2 ARG U  16      12.880 233.266  21.541  1.00 19.79      C    N
ATOM   3160  C   ARG U  16       8.083 232.771  17.046  1.00 11.24      C    C
ATOM   3161  O   ARG U  16       8.765 231.873  16.545  1.00 12.68      C    O
ATOM   3162  N   ARG U  17       6.809 232.604  17.397  1.00  9.99      C    N
ATOM   3163  CA  ARG U  17       6.107 231.320  17.210  1.00 12.56      C    C
ATOM   3164  CB  ARG U  17       4.716 231.344  17.861  1.00  8.25      C    C
ATOM   3165  CG  ARG U  17       4.726 231.171  19.374  1.00  7.00      C    C
ATOM   3166  CD  ARG U  17       3.346 230.823  19.914  1.00  8.38      C    C
ATOM   3167  NE  ARG U  17       2.436 231.970  19.898  1.00 10.70      C    N
ATOM   3168  CZ  ARG U  17       2.356 232.918  20.839  1.00 11.17      C    C
ATOM   3169  NH1 ARG U  17       3.139 232.898  21.919  1.00 12.14      C    N
ATOM   3170  NH2 ARG U  17       1.476 233.907  20.695  1.00 11.72      C    N
ATOM   3171  C   ARG U  17       5.986 230.893  15.740  1.00 14.64      C    C
ATOM   3172  O   ARG U  17       6.082 229.707  15.431  1.00 15.10      C    O
ATOM   3173  N   THR U  18       5.765 231.871  14.858  1.00 17.54      C    N
ATOM   3174  CA  THR U  18       5.632 231.603  13.425  1.00 16.40      C    C
ATOM   3175  CB  THR U  18       5.012 232.810  12.679  1.00 14.65      C    C
ATOM   3176  OG1 THR U  18       3.773 233.172  13.303  1.00 16.04      C    O
ATOM   3177  CG2 THR U  18       4.759 232.489  11.207  1.00  9.89      C    C
ATOM   3178  C   THR U  18       6.973 231.246  12.771  1.00 15.44      C    C
ATOM   3179  O   THR U  18       7.059 230.263  12.033  1.00 16.18      C    O
ATOM   3180  N   CYS U  19       8.005 232.042  13.052  1.00 14.32      C    N
ATOM   3181  CA  CYS U  19       9.313 231.910  12.392  1.00 15.47      C    C
ATOM   3182  CB  CYS U  19       9.900 233.293  12.110  1.00 13.81      C    C
ATOM   3183  SG  CYS U  19       8.855 234.358  11.087  1.00 14.75      C    S
ATOM   3184  C   CYS U  19      10.318 231.076  13.186  1.00 17.72      C    C
ATOM   3185  O   CYS U  19      10.833 230.078  12.680  1.00 19.24      C    O
ATOM   3186  N   ILE U  20      10.594 231.490  14.422  1.00 18.06      C    N
ATOM   3187  CA  ILE U  20      11.647 230.868  15.243  1.00 18.94      C    C
ATOM   3188  CB  ILE U  20      12.127 231.801  16.385  1.00 17.49      C    C
ATOM   3189  CG1 ILE U  20      12.705 233.104  15.808  1.00 16.27      C    C
ATOM   3190  CD1 ILE U  20      12.759 234.249  16.802  1.00 16.86      C    C
ATOM   3191  CG2 ILE U  20      13.174 231.114  17.259  1.00 18.62      C    C
ATOM   3192  C   ILE U  20      11.180 229.522  15.804  1.00 19.88      C    C
ATOM   3193  O   ILE U  20      11.702 228.470  15.424  1.00 18.91      C    O
ATOM   3194  N   GLY U  21      10.193 229.553  16.699  1.00 23.65      C    N
ATOM   3195  CA  GLY U  21       9.670 228.350  17.358  1.00 27.45      C    C
ATOM   3196  C   GLY U  21       8.918 228.640  18.638  1.00 30.27      C    C
ATOM   3197  O   GLY U  21       8.413 227.715  19.290  1.00 34.49      C    O
ATOM   3198  OXT GLY U  21       8.788 229.787  19.071  1.00 33.29      C    O
END
