# Supplementary material for: Supercell refinement: a cautionary tale
Source: Acta Crystallogr D Struct Biol. 2019 Aug 28;75(Pt 9):852–60. doi: 10.1107/S2059798319011082 (PMC6719663; doi:10.1107/S2059798319011082)
Supplement: Supplementary file 3 [file d-75-00852-sup3.zip › 2018_m15_o0p5_n.pdb]

CRYST1   73.530  273.420   23.150  90.00  90.00  90.00 P 21 21 21
ATOM      1  N   ALA A   1      16.669  -6.114   7.847  1.00 36.16      A    N
ATOM      2  CA  ALA A   1      16.679  -5.616   9.265  1.00 35.26      A    C
ATOM      3  CB  ALA A   1      17.484  -4.318   9.393  1.00 20.00      A    C
ATOM      4  C   ALA A   1      15.271  -5.463   9.875  1.00 33.27      A    C
ATOM      5  O   ALA A   1      14.990  -6.085  10.903  1.00 34.74      A    O
ATOM      6  N   PRO A   2      14.386  -4.648   9.253  1.00 30.42      A    N
ATOM      7  CA  PRO A   2      13.027  -4.534   9.796  1.00 25.54      A    C
ATOM      8  CB  PRO A   2      12.516  -3.234   9.176  1.00 26.39      A    C
ATOM      9  CG  PRO A   2      13.210  -3.159   7.866  1.00 27.33      A    C
ATOM     10  CD  PRO A   2      14.558  -3.802   8.053  1.00 28.30      A    C
ATOM     11  C   PRO A   2      12.126  -5.707   9.403  1.00 23.77      A    C
ATOM     12  O   PRO A   2      12.497  -6.523   8.555  1.00 22.56      A    O
ATOM     13  N   ARG A   3      10.949  -5.771  10.021  1.00 21.86      A    N
ATOM     14  CA  ARG A   3       9.985  -6.847   9.773  1.00 19.61      A    C
ATOM     15  CB  ARG A   3       8.972  -6.941  10.922  1.00 16.34      A    C
ATOM     16  CG  ARG A   3       9.580  -7.391  12.243  1.00 14.49      A    C
ATOM     17  CD  ARG A   3       8.662  -7.132  13.430  1.00 18.36      A    C
ATOM     18  NE  ARG A   3       7.503  -8.031  13.457  1.00 19.40      A    N
ATOM     19  CZ  ARG A   3       6.290  -7.776  12.955  1.00 19.86      A    C
ATOM     20  NH1 ARG A   3       6.002  -6.621  12.348  1.00 19.59      A    N
ATOM     21  NH2 ARG A   3       5.337  -8.700  13.062  1.00 19.60      A    N
ATOM     22  C   ARG A   3       9.256  -6.644   8.446  1.00 20.07      A    C
ATOM     23  O   ARG A   3       9.276  -7.524   7.582  1.00 21.50      A    O
ATOM     24  N   ARG A   4       8.624  -5.479   8.295  1.00 17.61      A    N
ATOM     25  CA  ARG A   4       7.825  -5.151   7.106  1.00 17.24      A    C
ATOM     26  CB  ARG A   4       6.569  -4.370   7.509  1.00 16.98      A    C
ATOM     27  CG  ARG A   4       5.606  -5.134   8.410  1.00 20.96      A    C
ATOM     28  CD  ARG A   4       4.844  -6.210   7.649  1.00 24.37      A    C
ATOM     29  NE  ARG A   4       3.988  -7.010   8.527  1.00 32.79      A    N
ATOM     30  CZ  ARG A   4       4.405  -7.983   9.343  1.00 38.60      A    C
ATOM     31  NH1 ARG A   4       5.695  -8.315   9.433  1.00 43.71      A    N
ATOM     32  NH2 ARG A   4       3.516  -8.635  10.089  1.00 41.15      A    N
ATOM     33  C   ARG A   4       8.621  -4.350   6.075  1.00 16.56      A    C
ATOM     34  O   ARG A   4       9.650  -3.747   6.394  1.00 15.56      A    O
ATOM     35  N   LYS A   5       8.122  -4.349   4.840  1.00 16.57      A    N
ATOM     36  CA  LYS A   5       8.770  -3.657   3.716  1.00 16.42      A    C
ATOM     37  CB  LYS A   5       8.275  -4.227   2.382  1.00 19.02      A    C
ATOM     38  CG  LYS A   5       8.584  -5.702   2.181  1.00 21.23      A    C
ATOM     39  CD  LYS A   5       8.117  -6.185   0.817  1.00 25.73      A    C
ATOM     40  CE  LYS A   5       8.362  -7.675   0.633  1.00 31.58      A    C
ATOM     41  NZ  LYS A   5       9.809  -8.028   0.646  1.00 34.86      A    N
ATOM     42  C   LYS A   5       8.568  -2.136   3.724  1.00 13.64      A    C
ATOM     43  O   LYS A   5       9.344  -1.410   3.101  1.00 14.02      A    O
ATOM     44  N   LEU A   6       7.522  -1.661   4.402  1.00 11.85      A    N
ATOM     45  CA  LEU A   6       7.251  -0.217   4.516  1.00 10.17      A    C
ATOM     46  CB  LEU A   6       5.834   0.028   5.064  1.00 12.74      A    C
ATOM     47  CG  LEU A   6       5.482  -0.423   6.497  1.00 15.65      A    C
ATOM     48  CD1 LEU A   6       5.760   0.656   7.541  1.00 17.36      A    C
ATOM     49  CD2 LEU A   6       4.022  -0.852   6.580  1.00 11.03      A    C
ATOM     50  C   LEU A   6       8.278   0.559   5.355  1.00  7.86      A    C
ATOM     51  O   LEU A   6       8.468   1.757   5.138  1.00  8.62      A    O
ATOM     52  N   CYS A   7       8.926  -0.120   6.303  1.00  8.07      A    N
ATOM     53  CA  CYS A   7       9.857   0.526   7.240  1.00  7.71      A    C
ATOM     54  CB  CYS A   7      10.182  -0.423   8.398  1.00  7.05      A    C
ATOM     55  SG  CYS A   7       8.730  -0.988   9.315  1.00 14.70      A    S
ATOM     56  C   CYS A   7      11.162   1.026   6.607  1.00  9.07      A    C
ATOM     57  O   CYS A   7      11.737   2.007   7.085  1.00 10.08      A    O
ATOM     58  N   ILE A   8      11.622   0.366   5.542  1.00  8.86      A    N
ATOM     59  CA  ILE A   8      12.869   0.762   4.854  1.00 10.79      A    C
ATOM     60  CB  ILE A   8      13.463  -0.387   3.990  1.00 14.66      A    C
ATOM     61  CG1 ILE A   8      12.531  -0.792   2.835  1.00 11.78      A    C
ATOM     62  CD1 ILE A   8      13.252  -1.445   1.677  1.00 11.24      A    C
ATOM     63  CG2 ILE A   8      13.780  -1.594   4.863  1.00 19.76      A    C
ATOM     64  C   ILE A   8      12.772   2.045   4.002  1.00 10.32      A    C
ATOM     65  O   ILE A   8      13.802   2.556   3.554  1.00 10.60      A    O
ATOM     66  N   LEU A   9      11.557   2.550   3.773  1.00 10.80      A    N
ATOM     67  CA  LEU A   9      11.347   3.764   2.970  1.00 12.75      A    C
ATOM     68  CB  LEU A   9       9.851   3.984   2.699  1.00 12.81      A    C
ATOM     69  CG  LEU A   9       9.123   2.929   1.859  1.00 12.77      A    C
ATOM     70  CD1 LEU A   9       7.617   3.142   1.923  1.00 13.78      A    C
ATOM     71  CD2 LEU A   9       9.606   2.946   0.416  1.00 11.19      A    C
ATOM     72  C   LEU A   9      11.928   5.016   3.633  1.00 16.01      A    C
ATOM     73  O   LEU A   9      12.033   5.090   4.860  1.00 16.76      A    O
ATOM     74  N   HIS A  10      12.296   5.992   2.803  1.00 16.65      A    N
ATOM     75  CA  HIS A  10      12.871   7.257   3.270  1.00 18.50      A    C
ATOM     76  CB  HIS A  10      13.571   7.977   2.110  1.00 28.48      A    C
ATOM     77  CG  HIS A  10      14.454   9.108   2.539  1.00 36.36      A    C
ATOM     78  ND1 HIS A  10      13.993  10.399   2.684  1.00 44.86      A    N
ATOM     79  CE1 HIS A  10      14.986  11.178   3.071  1.00 40.72      A    C
ATOM     80  NE2 HIS A  10      16.076  10.440   3.183  1.00 36.64      A    N
ATOM     81  CD2 HIS A  10      15.770   9.141   2.856  1.00 42.31      A    C
ATOM     82  C   HIS A  10      11.787   8.154   3.871  1.00 17.87      A    C
ATOM     83  O   HIS A  10      10.615   8.050   3.503  1.00 18.56      A    O
ATOM     84  N   ALA A  11      12.188   9.026   4.796  1.00 15.68      A    N
ATOM     85  CA  ALA A  11      11.266   9.963   5.445  1.00 16.10      A    C
ATOM     86  CB  ALA A  11      11.928  10.610   6.653  1.00 19.51      A    C
ATOM     87  C   ALA A  11      10.789  11.037   4.465  1.00 14.12      A    C
ATOM     88  O   ALA A  11      11.585  11.571   3.688  1.00 14.12      A    O
ATOM     89  N   ASN A  12       9.490  11.338   4.511  1.00 11.46      A    N
ATOM     90  CA  ASN A  12       8.867  12.313   3.612  1.00 12.92      A    C
ATOM     91  CB  ASN A  12       8.446  11.622   2.306  1.00 16.28      A    C
ATOM     92  CG  ASN A  12       7.911  12.593   1.262  1.00 15.92      A    C
ATOM     93  OD1 ASN A  12       8.300  13.761   1.214  1.00 15.35      A    O
ATOM     94  ND2 ASN A  12       7.018  12.103   0.410  1.00 15.60      A    N
ATOM     95  C   ASN A  12       7.656  12.976   4.287  1.00 13.69      A    C
ATOM     96  O   ASN A  12       6.625  12.322   4.471  1.00 13.97      A    O
ATOM     97  N   PRO A  13       7.782  14.264   4.684  1.00 13.20      A    N
ATOM     98  CA  PRO A  13       6.635  14.991   5.254  1.00 12.83      A    C
ATOM     99  CB  PRO A  13       7.232  16.350   5.648  1.00 12.56      A    C
ATOM    100  CG  PRO A  13       8.687  16.098   5.814  1.00 14.69      A    C
ATOM    101  CD  PRO A  13       9.031  15.041   4.810  1.00 13.31      A    C
ATOM    102  C   PRO A  13       5.471  15.175   4.274  1.00 12.64      A    C
ATOM    103  O   PRO A  13       4.328  14.866   4.621  1.00 16.42      A    O
ATOM    104  N   GLY A  14       5.771  15.672   3.073  1.00 11.67      A    N
ATOM    105  CA  GLY A  14       4.774  15.865   2.015  1.00 12.25      A    C
ATOM    106  C   GLY A  14       4.798  17.267   1.432  1.00 14.90      A    C
ATOM    107  O   GLY A  14       5.860  17.888   1.342  1.00 13.48      A    O
ATOM    108  N   ARG A  15       3.620  17.757   1.037  1.00 16.90      A    N
ATOM    109  CA  ARG A  15       3.466  19.080   0.411  1.00 18.46      A    C
ATOM    110  CB  ARG A  15       3.082  18.912  -1.068  1.00 20.34      A    C
ATOM    111  CG  ARG A  15       1.684  18.356  -1.319  1.00 20.02      A    C
ATOM    112  CD  ARG A  15       1.515  17.903  -2.760  1.00 19.81      A    C
ATOM    113  NE  ARG A  15       0.159  17.423  -3.032  1.00 20.40      A    N
ATOM    114  CZ  ARG A  15      -0.331  16.231  -2.678  1.00 18.96      A    C
ATOM    115  NH1 ARG A  15       0.408  15.341  -2.011  1.00 21.73      A    N
ATOM    116  NH2 ARG A  15      -1.588  15.922  -2.992  1.00 12.84      A    N
ATOM    117  C   ARG A  15       2.463  20.013   1.121  1.00 19.23      A    C
ATOM    118  O   ARG A  15       2.139  21.079   0.588  1.00 20.83      A    O
ATOM    119  N   CYS A  16       1.991  19.626   2.310  1.00 17.72      A    N
ATOM    120  CA  CYS A  16       1.038  20.433   3.087  1.00 16.47      A    C
ATOM    121  CB  CYS A  16      -0.068  19.550   3.680  1.00 14.72      A    C
ATOM    122  SG  CYS A  16      -1.398  19.157   2.520  1.00 16.09      A    S
ATOM    123  C   CYS A  16       1.746  21.215   4.194  1.00 15.16      A    C
ATOM    124  O   CYS A  16       2.876  20.895   4.573  1.00 14.03      A    O
ATOM    125  N   TYR A  17       1.056  22.231   4.710  1.00 15.82      A    N
ATOM    126  CA  TYR A  17       1.608  23.141   5.723  1.00 17.80      A    C
ATOM    127  CB  TYR A  17       1.009  24.542   5.551  1.00 23.33      A    C
ATOM    128  CG  TYR A  17       1.187  25.126   4.165  1.00 27.91      A    C
ATOM    129  CD1 TYR A  17       2.376  25.760   3.800  1.00 34.78      A    C
ATOM    130  CE1 TYR A  17       2.543  26.298   2.530  1.00 38.15      A    C
ATOM    131  CZ  TYR A  17       1.511  26.206   1.605  1.00 38.80      A    C
ATOM    132  OH  TYR A  17       1.670  26.737   0.346  1.00 44.92      A    O
ATOM    133  CE2 TYR A  17       0.322  25.583   1.945  1.00 35.27      A    C
ATOM    134  CD2 TYR A  17       0.165  25.049   3.217  1.00 29.14      A    C
ATOM    135  C   TYR A  17       1.392  22.681   7.174  1.00 17.19      A    C
ATOM    136  O   TYR A  17       1.918  23.308   8.096  1.00 18.54      A    O
ATOM    137  N   ASP A  18       0.631  21.601   7.376  1.00 17.22      A    N
ATOM    138  CA  ASP A  18       0.306  21.111   8.720  1.00 16.36      A    C
ATOM    139  CB  ASP A  18      -0.881  20.135   8.659  1.00 14.83      A    C
ATOM    140  CG  ASP A  18      -1.485  19.832  10.032  1.00 15.95      A    C
ATOM    141  OD1 ASP A  18      -1.215  20.563  11.011  1.00 14.75      A    O
ATOM    142  OD2 ASP A  18      -2.252  18.851  10.125  1.00 19.99      A    O
ATOM    143  C   ASP A  18       1.512  20.421   9.361  1.00 17.81      A    C
ATOM    144  O   ASP A  18       2.157  19.581   8.728  1.00 17.30      A    O
ATOM    145  N   ALA A  19       1.799  20.782  10.613  1.00 18.33      A    N
ATOM    146  CA  ALA A  19       2.906  20.203  11.380  1.00 19.47      A    C
ATOM    147  CB  ALA A  19       3.684  21.301  12.093  1.00 20.00      A    C
ATOM    148  C   ALA A  19       2.373  19.177  12.381  1.00 20.30      A    C
ATOM    149  O   ALA A  19       2.086  19.511  13.535  1.00 21.36      A    O
ATOM    150  N   ILE A  20       2.242  17.933  11.922  1.00 16.61      A    N
ATOM    151  CA  ILE A  20       1.743  16.825  12.742  1.00 16.22      A    C
ATOM    152  CB  ILE A  20       0.851  15.855  11.925  1.00 15.54      A    C
ATOM    153  CG1 ILE A  20      -0.188  16.628  11.097  1.00 10.35      A    C
ATOM    154  CD1 ILE A  20      -1.172  15.750  10.350  1.00 10.81      A    C
ATOM    155  CG2 ILE A  20       0.147  14.854  12.845  1.00 18.08      A    C
ATOM    156  C   ILE A  20       2.950  16.060  13.298  1.00 18.53      A    C
ATOM    157  O   ILE A  20       3.804  15.628  12.519  1.00 18.43      A    O
ATOM    158  N   PRO A  21       3.040  15.905  14.639  1.00 19.64      A    N
ATOM    159  CA  PRO A  21       4.082  15.037  15.207  1.00 18.36      A    C
ATOM    160  CB  PRO A  21       3.921  15.227  16.722  1.00 18.26      A    C
ATOM    161  CG  PRO A  21       3.252  16.545  16.875  1.00 20.65      A    C
ATOM    162  CD  PRO A  21       2.344  16.672  15.690  1.00 19.58      A    C
ATOM    163  C   PRO A  21       3.894  13.565  14.825  1.00 16.72      A    C
ATOM    164  O   PRO A  21       2.799  13.021  14.991  1.00 18.36      A    O
ATOM    165  N   ALA A  22       4.953  12.942  14.308  1.00 13.98      A    N
ATOM    166  CA  ALA A  22       4.905  11.543  13.876  1.00 11.74      A    C
ATOM    167  CB  ALA A  22       4.166  11.429  12.551  1.00 12.86      A    C
ATOM    168  C   ALA A  22       6.309  10.947  13.754  1.00 10.93      A    C
ATOM    169  O   ALA A  22       7.230  11.612  13.274  1.00 10.68      A    O
ATOM    170  N   PHE A  23       6.453   9.692  14.182  1.00 10.78      A    N
ATOM    171  CA  PHE A  23       7.741   8.991  14.184  1.00  9.60      A    C
ATOM    172  CB  PHE A  23       7.848   8.087  15.415  1.00 12.01      A    C
ATOM    173  CG  PHE A  23       7.685   8.816  16.719  1.00 12.07      A    C
ATOM    174  CD2 PHE A  23       6.439   8.896  17.337  1.00 11.73      A    C
ATOM    175  CE2 PHE A  23       6.285   9.570  18.541  1.00 12.95      A    C
ATOM    176  CZ  PHE A  23       7.380  10.176  19.141  1.00 13.32      A    C
ATOM    177  CE1 PHE A  23       8.626  10.105  18.535  1.00 14.09      A    C
ATOM    178  CD1 PHE A  23       8.774   9.430  17.330  1.00 12.85      A    C
ATOM    179  C   PHE A  23       7.932   8.157  12.918  1.00 10.33      A    C
ATOM    180  O   PHE A  23       6.993   7.962  12.141  1.00 11.50      A    O
ATOM    181  N   TYR A  24       9.158   7.672  12.724  1.00  9.07      A    N
ATOM    182  CA  TYR A  24       9.499   6.810  11.587  1.00 10.24      A    C
ATOM    183  CB  TYR A  24       9.723   7.652  10.322  1.00 10.04      A    C
ATOM    184  CG  TYR A  24      10.959   8.530  10.360  1.00  9.67      A    C
ATOM    185  CD1 TYR A  24      10.952   9.753  11.034  1.00 10.40      A    C
ATOM    186  CE1 TYR A  24      12.083  10.560  11.071  1.00  7.17      A    C
ATOM    187  CZ  TYR A  24      13.241  10.149  10.425  1.00 11.16      A    C
ATOM    188  OH  TYR A  24      14.363  10.945  10.458  1.00 12.77      A    O
ATOM    189  CE2 TYR A  24      13.273   8.941   9.749  1.00  8.80      A    C
ATOM    190  CD2 TYR A  24      12.138   8.141   9.717  1.00 10.88      A    C
ATOM    191  C   TYR A  24      10.735   5.957  11.883  1.00 10.42      A    C
ATOM    192  O   TYR A  24      11.600   6.357  12.668  1.00 10.58      A    O
ATOM    193  N   TYR A  25      10.809   4.790  11.244  1.00  9.81      A    N
ATOM    194  CA  TYR A  25      11.939   3.872  11.406  1.00 10.32      A    C
ATOM    195  CB  TYR A  25      11.492   2.423  11.185  1.00  8.53      A    C
ATOM    196  CG  TYR A  25      12.601   1.402  11.353  1.00 12.70      A    C
ATOM    197  CD1 TYR A  25      13.021   1.001  12.622  1.00 13.72      A    C
ATOM    198  CE1 TYR A  25      14.037   0.068  12.780  1.00 15.65      A    C
ATOM    199  CZ  TYR A  25      14.650  -0.478  11.660  1.00 17.55      A    C
ATOM    200  OH  TYR A  25      15.657  -1.403  11.813  1.00 16.98      A    O
ATOM    201  CE2 TYR A  25      14.251  -0.096  10.390  1.00 16.17      A    C
ATOM    202  CD2 TYR A  25      13.234   0.838  10.242  1.00 14.31      A    C
ATOM    203  C   TYR A  25      13.063   4.231  10.432  1.00 12.75      A    C
ATOM    204  O   TYR A  25      12.906   4.082   9.217  1.00 14.41      A    O
ATOM    205  N   ASN A  26      14.188   4.700  10.973  1.00 12.97      A    N
ATOM    206  CA  ASN A  26      15.381   4.993  10.177  1.00 14.83      A    C
ATOM    207  CB  ASN A  26      16.275   6.006  10.908  1.00 16.69      A    C
ATOM    208  CG  ASN A  26      17.244   6.727   9.979  1.00 15.38      A    C
ATOM    209  OD1 ASN A  26      17.613   6.224   8.916  1.00 21.92      A    O
ATOM    210  ND2 ASN A  26      17.665   7.919  10.388  1.00 20.51      A    N
ATOM    211  C   ASN A  26      16.147   3.697   9.914  1.00 17.79      A    C
ATOM    212  O   ASN A  26      16.418   2.937  10.845  1.00 17.78      A    O
ATOM    213  N   GLN A  27      16.491   3.453   8.649  1.00 18.98      A    N
ATOM    214  CA  GLN A  27      17.192   2.226   8.244  1.00 21.00      A    C
ATOM    215  CB  GLN A  27      17.082   2.026   6.721  1.00 22.11      A    C
ATOM    216  CG  GLN A  27      17.736   0.765   6.151  1.00 27.77      A    C
ATOM    217  CD  GLN A  27      16.963  -0.517   6.427  1.00 28.48      A    C
ATOM    218  OE1 GLN A  27      16.170  -0.602   7.365  1.00 31.26      A    O
ATOM    219  NE2 GLN A  27      17.202  -1.531   5.601  1.00 26.97      A    N
ATOM    220  C   GLN A  27      18.659   2.224   8.682  1.00 21.27      A    C
ATOM    221  O   GLN A  27      19.172   1.190   9.117  1.00 22.69      A    O
ATOM    222  N   ALA A  28      19.325   3.372   8.558  1.00 21.54      A    N
ATOM    223  CA  ALA A  28      20.740   3.502   8.921  1.00 25.34      A    C
ATOM    224  CB  ALA A  28      21.303   4.816   8.396  1.00 20.00      A    C
ATOM    225  C   ALA A  28      20.953   3.403  10.431  1.00 26.58      A    C
ATOM    226  O   ALA A  28      21.747   2.583  10.896  1.00 26.22      A    O
ATOM    227  N   ALA A  29      20.235   4.236  11.182  1.00 26.79      A    N
ATOM    228  CA  ALA A  29      20.362   4.295  12.644  1.00 25.10      A    C
ATOM    229  CB  ALA A  29      19.898   5.653  13.152  1.00 19.87      A    C
ATOM    230  C   ALA A  29      19.619   3.178  13.392  1.00 23.65      A    C
ATOM    231  O   ALA A  29      19.915   2.933  14.564  1.00 24.24      A    O
ATOM    232  N   LYS A  30      18.662   2.524  12.725  1.00 21.81      A    N
ATOM    233  CA  LYS A  30      17.847   1.442  13.309  1.00 21.65      A    C
ATOM    234  CB  LYS A  30      18.712   0.234  13.710  1.00 24.23      A    C
ATOM    235  CG  LYS A  30      19.636  -0.274  12.614  1.00 25.05      A    C
ATOM    236  CD  LYS A  30      20.318  -1.567  13.032  1.00 25.97      A    C
ATOM    237  CE  LYS A  30      21.221  -2.105  11.934  1.00 27.42      A    C
ATOM    238  NZ  LYS A  30      21.873  -3.385  12.327  1.00 30.32      A    N
ATOM    239  C   LYS A  30      16.997   1.920  14.494  1.00 20.48      A    C
ATOM    240  O   LYS A  30      16.670   1.164  15.412  1.00 20.22      A    O
ATOM    241  OXT LYS A  30      16.606   3.086  14.561  1.00 30.00           O
ATOM    243  N   ALA B   1      22.698  11.668  18.239  1.00 32.83      B    N
ATOM    244  CA  ALA B   1      21.475  10.927  17.915  1.00 24.21      B    C
ATOM    245  CB  ALA B   1      20.670  10.697  19.154  1.00 26.48      B    C
ATOM    246  C   ALA B   1      20.651  11.687  16.882  1.00 20.63      B    C
ATOM    247  O   ALA B   1      20.314  12.848  17.072  1.00 22.48      B    O
ATOM    248  N   CYS B   2      20.330  11.025  15.796  1.00 15.66      B    N
ATOM    249  CA  CYS B   2      19.553  11.635  14.718  1.00 16.52      B    C
ATOM    250  CB  CYS B   2      19.752  10.870  13.434  1.00 15.28      B    C
ATOM    251  SG  CYS B   2      21.420  10.915  12.812  1.00 18.36      B    S
ATOM    252  C   CYS B   2      18.087  11.712  15.069  1.00 18.64      B    C
ATOM    253  O   CYS B   2      17.317  10.844  14.713  1.00 21.04      B    O
ATOM    254  N   GLU B   3      17.717  12.760  15.774  1.00 19.36      B    N
ATOM    255  CA  GLU B   3      16.347  12.991  16.175  1.00 24.21      B    C
ATOM    256  CB  GLU B   3      16.289  13.920  17.358  1.00 35.40      B    C
ATOM    257  CG  GLU B   3      17.011  13.387  18.578  1.00 65.17      B    C
ATOM    258  CD  GLU B   3      16.809  14.245  19.784  1.00 84.24      B    C
ATOM    259  OE1 GLU B   3      16.710  15.476  19.638  1.00 66.71      B    O
ATOM    260  OE2 GLU B   3      16.757  13.686  20.888  1.00 69.96      B    O
ATOM    261  C   GLU B   3      15.526  13.578  15.036  1.00 25.30      B    C
ATOM    262  O   GLU B   3      16.036  14.314  14.210  1.00 19.11      B    O
ATOM    263  N   ALA B   4      14.255  13.253  15.008  1.00 31.52      B    N
ATOM    264  CA  ALA B   4      13.346  13.725  13.968  1.00 32.14      B    C
ATOM    265  CB  ALA B   4      12.135  12.849  13.908  1.00 20.00      B    C
ATOM    266  C   ALA B   4      12.931  15.170  14.185  1.00 22.21      B    C
ATOM    267  O   ALA B   4      12.835  15.611  15.310  1.00 28.97      B    O
ATOM    268  N   PHE B   5      12.691  15.895  13.100  1.00 25.94      B    N
ATOM    269  CA  PHE B   5      12.239  17.283  13.148  1.00 23.64      B    C
ATOM    270  CB  PHE B   5      13.405  18.208  13.406  1.00 20.86      B    C
ATOM    271  CG  PHE B   5      14.354  18.318  12.273  1.00 17.06      B    C
ATOM    272  CD1 PHE B   5      15.286  17.321  12.044  1.00 12.62      B    C
ATOM    273  CE1 PHE B   5      16.162  17.421  11.002  1.00 14.35      B    C
ATOM    274  CZ  PHE B   5      16.118  18.529  10.176  1.00 17.61      B    C
ATOM    275  CE2 PHE B   5      15.196  19.533  10.396  1.00 17.28      B    C
ATOM    276  CD2 PHE B   5      14.322  19.426  11.438  1.00 18.57      B    C
ATOM    277  C   PHE B   5      11.502  17.700  11.882  1.00 15.71      B    C
ATOM    278  O   PHE B   5      11.767  17.173  10.821  1.00 22.01      B    O
ATOM    279  N   ASP B   6      10.585  18.650  12.009  1.00 25.08      B    N
ATOM    280  CA  ASP B   6       9.763  19.132  10.905  1.00 25.08      B    C
ATOM    281  CB  ASP B   6       8.387  19.543  11.391  1.00 39.80      B    C
ATOM    282  CG  ASP B   6       7.670  18.417  12.087  1.00 32.04      B    C
ATOM    283  OD1 ASP B   6       8.112  17.256  12.007  1.00 39.89      B    O
ATOM    284  OD2 ASP B   6       6.652  18.699  12.719  1.00 51.34      B    O
ATOM    285  C   ASP B   6      10.418  20.299  10.199  1.00 15.87      B    C
ATOM    286  O   ASP B   6      10.310  21.436  10.629  1.00 17.15      B    O
ATOM    287  N   ALA B   7      11.103  20.003   9.122  1.00 14.11      B    N
ATOM    288  CA  ALA B   7      11.759  21.015   8.322  1.00 12.80      B    C
ATOM    289  CB  ALA B   7      12.854  20.389   7.510  1.00 22.83      B    C
ATOM    290  C   ALA B   7      10.760  21.733   7.422  1.00 13.47      B    C
ATOM    291  O   ALA B   7       9.933  21.101   6.800  1.00 17.24      B    O
ATOM    292  N   ALA B   8      10.849  23.051   7.354  1.00 10.95      B    N
ATOM    293  CA  ALA B   8       9.942  23.874   6.553  1.00  9.01      B    C
ATOM    294  CB  ALA B   8       9.943  25.301   7.028  1.00 20.00      B    C
ATOM    295  C   ALA B   8      10.311  23.822   5.099  1.00  9.74      B    C
ATOM    296  O   ALA B   8       9.468  23.625   4.243  1.00 12.75      B    O
ATOM    297  OXT ALA B   8      11.460  23.978   4.745  1.00 30.00           O
ATOM    299  N   GLY C   1       0.238  16.249   7.311  1.00  7.82      C    N
ATOM    300  CA  GLY C   1      -0.907  16.929   6.641  1.00  8.88      C    C
ATOM    301  C   GLY C   1      -1.448  16.124   5.475  1.00 10.65      C    C
ATOM    302  O   GLY C   1      -2.583  15.645   5.516  1.00 12.59      C    O
ATOM    303  N   CYS C   2      -0.625  15.978   4.438  1.00 10.34      C    N
ATOM    304  CA  CYS C   2      -0.998  15.241   3.226  1.00  9.84      C    C
ATOM    305  CB  CYS C   2      -1.744  16.162   2.256  1.00 10.22      C    C
ATOM    306  SG  CYS C   2      -0.738  17.496   1.559  1.00 14.38      C    S
ATOM    307  C   CYS C   2       0.224  14.645   2.530  1.00 12.24      C    C
ATOM    308  O   CYS C   2       1.355  15.073   2.768  1.00 13.25      C    O
ATOM    309  N   GLY C   3      -0.021  13.660   1.668  1.00 13.37      C    N
ATOM    310  CA  GLY C   3       1.039  13.007   0.900  1.00 12.84      C    C
ATOM    311  C   GLY C   3       1.902  12.105   1.763  1.00 12.54      C    C
ATOM    312  O   GLY C   3       1.382  11.323   2.563  1.00 11.87      C    O
ATOM    313  N   GLY C   4       3.220  12.215   1.600  1.00 12.51      C    N
ATOM    314  CA  GLY C   4       4.174  11.433   2.383  1.00 15.23      C    C
ATOM    315  C   GLY C   4       4.244   9.987   1.925  1.00 15.55      C    C
ATOM    316  O   GLY C   4       4.305   9.715   0.724  1.00 17.34      C    O
ATOM    317  N   ASN C   5       4.234   9.064   2.886  1.00 13.96      C    N
ATOM    318  CA  ASN C   5       4.323   7.626   2.604  1.00 12.31      C    C
ATOM    319  CB  ASN C   5       5.751   7.256   2.157  1.00  8.00      C    C
ATOM    320  CG  ASN C   5       6.831   7.824   3.068  1.00  9.69      C    C
ATOM    321  OD1 ASN C   5       6.555   8.335   4.155  1.00  8.00      C    O
ATOM    322  ND2 ASN C   5       8.076   7.736   2.618  1.00  7.64      C    N
ATOM    323  C   ASN C   5       3.876   6.768   3.796  1.00 13.08      C    C
ATOM    324  O   ASN C   5       3.566   7.297   4.867  1.00 14.76      C    O
ATOM    325  N   SER C   6       3.835   5.451   3.594  1.00 13.79      C    N
ATOM    326  CA  SER C   6       3.444   4.496   4.641  1.00 14.46      C    C
ATOM    327  CB  SER C   6       3.322   3.084   4.058  1.00 17.32      C    C
ATOM    328  OG  SER C   6       4.501   2.713   3.365  1.00 21.27      C    O
ATOM    329  C   SER C   6       4.381   4.466   5.856  1.00 12.67      C    C
ATOM    330  O   SER C   6       3.953   4.087   6.949  1.00 13.50      C    O
ATOM    331  N   ASN C   7       5.645   4.853   5.667  1.00  8.77      C    N
ATOM    332  CA  ASN C   7       6.591   5.008   6.777  1.00  9.01      C    C
ATOM    333  CB  ASN C   7       8.029   5.140   6.243  1.00 11.32      C    C
ATOM    334  CG  ASN C   7       9.083   5.114   7.344  1.00 12.14      C    C
ATOM    335  OD1 ASN C   7       8.864   4.570   8.429  1.00  7.89      C    O
ATOM    336  ND2 ASN C   7      10.243   5.696   7.060  1.00  8.60      C    N
ATOM    337  C   ASN C   7       6.198   6.212   7.647  1.00  7.69      C    C
ATOM    338  O   ASN C   7       6.751   7.309   7.518  1.00  7.72      C    O
ATOM    339  N   ARG C   8       5.218   5.985   8.521  1.00  8.71      C    N
ATOM    340  CA  ARG C   8       4.649   7.029   9.376  1.00 10.30      C    C
ATOM    341  CB  ARG C   8       3.709   7.930   8.565  1.00 14.42      C    C
ATOM    342  CG  ARG C   8       3.338   9.240   9.249  1.00 13.67      C    C
ATOM    343  CD  ARG C   8       2.024   9.801   8.722  1.00 13.85      C    C
ATOM    344  NE  ARG C   8       2.049  10.038   7.277  1.00 15.29      C    N
ATOM    345  CZ  ARG C   8       1.006  10.449   6.550  1.00 14.26      C    C
ATOM    346  NH1 ARG C   8      -0.180  10.686   7.114  1.00 12.03      C    N
ATOM    347  NH2 ARG C   8       1.150  10.628   5.239  1.00 16.36      C    N
ATOM    348  C   ARG C   8       3.874   6.381  10.525  1.00 10.85      C    C
ATOM    349  O   ARG C   8       3.066   5.477  10.295  1.00 10.60      C    O
ATOM    350  N   PHE C   9       4.129   6.843  11.749  1.00 10.74      C    N
ATOM    351  CA  PHE C   9       3.446   6.346  12.949  1.00 11.64      C    C
ATOM    352  CB  PHE C   9       4.332   5.345  13.696  1.00 11.31      C    C
ATOM    353  CG  PHE C   9       4.719   4.145  12.877  1.00 13.52      C    C
ATOM    354  CD1 PHE C   9       3.885   3.033  12.808  1.00 10.20      C    C
ATOM    355  CE1 PHE C   9       4.239   1.924  12.050  1.00 11.32      C    C
ATOM    356  CZ  PHE C   9       5.436   1.919  11.348  1.00 10.54      C    C
ATOM    357  CE2 PHE C   9       6.276   3.022  11.406  1.00 12.68      C    C
ATOM    358  CD2 PHE C   9       5.916   4.128  12.165  1.00 13.56      C    C
ATOM    359  C   PHE C   9       3.087   7.508  13.874  1.00 12.70      C    C
ATOM    360  O   PHE C   9       3.820   8.497  13.947  1.00 14.36      C    O
ATOM    361  N   LYS C  10       1.963   7.377  14.579  1.00 13.87      C    N
ATOM    362  CA  LYS C  10       1.499   8.406  15.515  1.00 14.92      C    C
ATOM    363  CB  LYS C  10       0.036   8.171  15.905  1.00 17.22      C    C
ATOM    364  CG  LYS C  10      -0.947   8.291  14.752  1.00 19.12      C    C
ATOM    365  CD  LYS C  10      -2.376   8.070  15.222  1.00 25.90      C    C
ATOM    366  CE  LYS C  10      -3.376   8.287  14.098  1.00 29.43      C    C
ATOM    367  NZ  LYS C  10      -4.780   8.079  14.550  1.00 34.43      C    N
ATOM    368  C   LYS C  10       2.367   8.427  16.770  1.00 14.84      C    C
ATOM    369  O   LYS C  10       2.922   9.468  17.130  1.00 16.06      C    O
ATOM    370  N   THR C  11       2.474   7.269  17.419  1.00 14.29      C    N
ATOM    371  CA  THR C  11       3.266   7.099  18.640  1.00 12.66      C    C
ATOM    372  CB  THR C  11       2.423   6.458  19.758  1.00 12.38      C    C
ATOM    373  OG1 THR C  11       1.920   5.189  19.321  1.00 11.26      C    O
ATOM    374  CG2 THR C  11       1.257   7.360  20.134  1.00 13.77      C    C
ATOM    375  C   THR C  11       4.499   6.230  18.386  1.00 12.37      C    C
ATOM    376  O   THR C  11       4.577   5.523  17.377  1.00 13.07      C    O
ATOM    377  N   ILE C  12       5.456   6.296  19.312  1.00 11.68      C    N
ATOM    378  CA  ILE C  12       6.688   5.492  19.242  1.00 12.32      C    C
ATOM    379  CB  ILE C  12       7.763   6.009  20.246  1.00 14.64      C    C
ATOM    380  CG1 ILE C  12       9.167   5.478  19.909  1.00 15.84      C    C
ATOM    381  CD1 ILE C  12       9.721   5.957  18.583  1.00 13.15      C    C
ATOM    382  CG2 ILE C  12       7.405   5.664  21.688  1.00 14.01      C    C
ATOM    383  C   ILE C  12       6.431   3.986  19.436  1.00 13.54      C    C
ATOM    384  O   ILE C  12       7.189   3.161  18.922  1.00 14.22      C    O
ATOM    385  N   GLU C  13       5.365   3.636  20.159  1.00 11.30      C    N
ATOM    386  CA  GLU C  13       4.988   2.230  20.377  1.00 11.45      C    C
ATOM    387  CB  GLU C  13       3.860   2.105  21.411  1.00  8.42      C    C
ATOM    388  CG  GLU C  13       4.248   2.474  22.840  1.00 10.62      C    C
ATOM    389  CD  GLU C  13       3.923   3.913  23.207  1.00 13.54      C    C
ATOM    390  OE1 GLU C  13       4.089   4.806  22.352  1.00 16.79      C    O
ATOM    391  OE2 GLU C  13       3.505   4.154  24.357  1.00 18.56      C    O
ATOM    392  C   GLU C  13       4.563   1.532  19.080  1.00 12.12      C    C
ATOM    393  O   GLU C  13       4.892   0.363  18.867  1.00 12.29      C    O
ATOM    394  N   GLU C  14       3.829   2.252  18.231  1.00 12.86      C    N
ATOM    395  CA  GLU C  14       3.404   1.739  16.922  1.00 14.40      C    C
ATOM    396  CB  GLU C  14       2.365   2.672  16.282  1.00 19.94      C    C
ATOM    397  CG  GLU C  14       1.037   2.756  17.027  1.00 32.03      C    C
ATOM    398  CD  GLU C  14       0.215   1.481  16.941  1.00 37.64      C    C
ATOM    399  OE1 GLU C  14       0.059   0.936  15.827  1.00 38.51      C    O
ATOM    400  OE2 GLU C  14      -0.288   1.026  17.991  1.00 40.86      C    O
ATOM    401  C   GLU C  14       4.579   1.544  15.957  1.00 14.76      C    C
ATOM    402  O   GLU C  14       4.571   0.609  15.153  1.00 16.97      C    O
ATOM    403  N   CYS C  15       5.576   2.426  16.038  1.00 13.31      C    N
ATOM    404  CA  CYS C  15       6.772   2.345  15.191  1.00 12.86      C    C
ATOM    405  CB  CYS C  15       7.586   3.640  15.292  1.00  8.57      C    C
ATOM    406  SG  CYS C  15       9.003   3.723  14.171  1.00 15.95      C    S
ATOM    407  C   CYS C  15       7.665   1.149  15.535  1.00 13.72      C    C
ATOM    408  O   CYS C  15       8.179   0.481  14.635  1.00 12.49      C    O
ATOM    409  N   ARG C  16       7.847   0.889  16.831  1.00 12.75      C    N
ATOM    410  CA  ARG C  16       8.699  -0.213  17.299  1.00 11.16      C    C
ATOM    411  CB  ARG C  16       9.029  -0.055  18.788  1.00 11.85      C    C
ATOM    412  CG  ARG C  16       9.951   1.114  19.094  1.00 19.91      C    C
ATOM    413  CD  ARG C  16      10.197   1.253  20.588  1.00 21.85      C    C
ATOM    414  NE  ARG C  16      10.976   0.137  21.129  1.00 21.78      C    N
ATOM    415  CZ  ARG C  16      12.296  -0.028  20.995  1.00 19.07      C    C
ATOM    416  NH1 ARG C  16      13.044   0.849  20.322  1.00 18.26      C    N
ATOM    417  NH2 ARG C  16      12.879  -1.093  21.540  1.00 19.79      C    N
ATOM    418  C   ARG C  16       8.084  -1.591  17.046  1.00 11.24      C    C
ATOM    419  O   ARG C  16       8.765  -2.487  16.545  1.00 12.66      C    O
ATOM    420  N   ARG C  17       6.809  -1.757  17.399  1.00 10.03      C    N
ATOM    421  CA  ARG C  17       6.108  -3.041  17.213  1.00 12.54      C    C
ATOM    422  CB  ARG C  17       4.715  -3.016  17.861  1.00  8.28      C    C
ATOM    423  CG  ARG C  17       4.726  -3.189  19.374  1.00  7.05      C    C
ATOM    424  CD  ARG C  17       3.345  -3.537  19.914  1.00  8.43      C    C
ATOM    425  NE  ARG C  17       2.435  -2.390  19.897  1.00 10.72      C    N
ATOM    426  CZ  ARG C  17       2.356  -1.443  20.838  1.00 11.22      C    C
ATOM    427  NH1 ARG C  17       3.138  -1.463  21.920  1.00 12.14      C    N
ATOM    428  NH2 ARG C  17       1.476  -0.453  20.694  1.00 11.71      C    N
ATOM    429  C   ARG C  17       5.983  -3.463  15.743  1.00 14.67      C    C
ATOM    430  O   ARG C  17       6.081  -4.652  15.431  1.00 15.09      C    O
ATOM    431  N   THR C  18       5.767  -2.492  14.856  1.00 17.56      C    N
ATOM    432  CA  THR C  18       5.632  -2.758  13.421  1.00 16.46      C    C
ATOM    433  CB  THR C  18       5.012  -1.550  12.681  1.00 14.66      C    C
ATOM    434  OG1 THR C  18       3.773  -1.190  13.304  1.00 16.07      C    O
ATOM    435  CG2 THR C  18       4.759  -1.871  11.205  1.00  9.91      C    C
ATOM    436  C   THR C  18       6.973  -3.114  12.770  1.00 15.35      C    C
ATOM    437  O   THR C  18       7.059  -4.097  12.033  1.00 16.17      C    O
ATOM    438  N   CYS C  19       8.006  -2.319  13.053  1.00 14.35      C    N
ATOM    439  CA  CYS C  19       9.312  -2.451  12.392  1.00 15.46      C    C
ATOM    440  CB  CYS C  19       9.901  -1.065  12.112  1.00 13.80      C    C
ATOM    441  SG  CYS C  19       8.854  -0.002  11.087  1.00 14.74      C    S
ATOM    442  C   CYS C  19      10.319  -3.284  13.188  1.00 17.71      C    C
ATOM    443  O   CYS C  19      10.833  -4.283  12.680  1.00 19.20      C    O
ATOM    444  N   ILE C  20      10.596  -2.870  14.424  1.00 18.02      C    N
ATOM    445  CA  ILE C  20      11.647  -3.494  15.243  1.00 18.94      C    C
ATOM    446  CB  ILE C  20      12.127  -2.557  16.386  1.00 17.48      C    C
ATOM    447  CG1 ILE C  20      12.707  -1.256  15.811  1.00 16.29      C    C
ATOM    448  CD1 ILE C  20      12.763  -0.109  16.800  1.00 16.88      C    C
ATOM    449  CG2 ILE C  20      13.174  -3.248  17.259  1.00 18.58      C    C
ATOM    450  C   ILE C  20      11.178  -4.841  15.806  1.00 19.81      C    C
ATOM    451  O   ILE C  20      11.703  -5.890  15.424  1.00 18.89      C    O
ATOM    452  N   GLY C  21      10.192  -4.804  16.701  1.00 23.67      C    N
ATOM    453  CA  GLY C  21       9.674  -6.011  17.352  1.00 27.25      C    C
ATOM    454  C   GLY C  21       8.919  -5.725  18.639  1.00 30.04      C    C
ATOM    455  O   GLY C  21       8.414  -6.644  19.293  1.00 34.36      C    O
ATOM    456  OXT GLY C  21       8.789  -4.576  19.068  1.00 33.18      C    O
ATOM      1  N   ALA D   1      16.669  32.946   7.847  1.00 36.16      A    N
ATOM      2  CA  ALA D   1      16.679  33.444   9.265  1.00 35.26      A    C
ATOM      3  CB  ALA D   1      17.484  34.742   9.393  1.00 20.00      A    C
ATOM      4  C   ALA D   1      15.271  33.597   9.875  1.00 33.27      A    C
ATOM      5  O   ALA D   1      14.990  32.975  10.903  1.00 34.74      A    O
ATOM      6  N   PRO D   2      14.386  34.412   9.253  1.00 30.42      A    N
ATOM      7  CA  PRO D   2      13.027  34.526   9.796  1.00 25.54      A    C
ATOM      8  CB  PRO D   2      12.516  35.826   9.176  1.00 26.39      A    C
ATOM      9  CG  PRO D   2      13.210  35.901   7.866  1.00 27.33      A    C
ATOM     10  CD  PRO D   2      14.558  35.258   8.053  1.00 28.30      A    C
ATOM     11  C   PRO D   2      12.126  33.353   9.403  1.00 23.77      A    C
ATOM     12  O   PRO D   2      12.497  32.537   8.555  1.00 22.56      A    O
ATOM     13  N   ARG D   3      10.949  33.289  10.021  1.00 21.86      A    N
ATOM     14  CA  ARG D   3       9.985  32.213   9.773  1.00 19.61      A    C
ATOM     15  CB  ARG D   3       8.972  32.119  10.922  1.00 16.34      A    C
ATOM     16  CG  ARG D   3       9.580  31.669  12.243  1.00 14.49      A    C
ATOM     17  CD  ARG D   3       8.662  31.928  13.430  1.00 18.36      A    C
ATOM     18  NE  ARG D   3       7.503  31.029  13.457  1.00 19.40      A    N
ATOM     19  CZ  ARG D   3       6.290  31.284  12.955  1.00 19.86      A    C
ATOM     20  NH1 ARG D   3       6.002  32.439  12.348  1.00 19.59      A    N
ATOM     21  NH2 ARG D   3       5.337  30.360  13.062  1.00 19.60      A    N
ATOM     22  C   ARG D   3       9.256  32.416   8.446  1.00 20.07      A    C
ATOM     23  O   ARG D   3       9.276  31.536   7.582  1.00 21.50      A    O
ATOM     24  N   ARG D   4       8.624  33.581   8.295  1.00 17.61      A    N
ATOM     25  CA  ARG D   4       7.825  33.909   7.106  1.00 17.24      A    C
ATOM     26  CB  ARG D   4       6.569  34.690   7.509  1.00 16.98      A    C
ATOM     27  CG  ARG D   4       5.606  33.926   8.410  1.00 20.96      A    C
ATOM     28  CD  ARG D   4       4.844  32.850   7.649  1.00 24.37      A    C
ATOM     29  NE  ARG D   4       3.988  32.050   8.527  1.00 32.79      A    N
ATOM     30  CZ  ARG D   4       4.405  31.077   9.343  1.00 38.60      A    C
ATOM     31  NH1 ARG D   4       5.695  30.745   9.433  1.00 43.71      A    N
ATOM     32  NH2 ARG D   4       3.516  30.425  10.089  1.00 41.15      A    N
ATOM     33  C   ARG D   4       8.621  34.710   6.075  1.00 16.56      A    C
ATOM     34  O   ARG D   4       9.650  35.313   6.394  1.00 15.56      A    O
ATOM     35  N   LYS D   5       8.122  34.711   4.840  1.00 16.57      A    N
ATOM     36  CA  LYS D   5       8.770  35.403   3.716  1.00 16.42      A    C
ATOM     37  CB  LYS D   5       8.275  34.833   2.382  1.00 19.02      A    C
ATOM     38  CG  LYS D   5       8.584  33.358   2.181  1.00 21.23      A    C
ATOM     39  CD  LYS D   5       8.117  32.875   0.817  1.00 25.73      A    C
ATOM     40  CE  LYS D   5       8.362  31.385   0.633  1.00 31.58      A    C
ATOM     41  NZ  LYS D   5       9.809  31.032   0.646  1.00 34.86      A    N
ATOM     42  C   LYS D   5       8.568  36.924   3.724  1.00 13.64      A    C
ATOM     43  O   LYS D   5       9.344  37.650   3.101  1.00 14.02      A    O
ATOM     44  N   LEU D   6       7.522  37.399   4.402  1.00 11.85      A    N
ATOM     45  CA  LEU D   6       7.251  38.843   4.516  1.00 10.17      A    C
ATOM     46  CB  LEU D   6       5.834  39.088   5.064  1.00 12.74      A    C
ATOM     47  CG  LEU D   6       5.482  38.637   6.497  1.00 15.65      A    C
ATOM     48  CD1 LEU D   6       5.760  39.716   7.541  1.00 17.36      A    C
ATOM     49  CD2 LEU D   6       4.022  38.208   6.580  1.00 11.03      A    C
ATOM     50  C   LEU D   6       8.278  39.619   5.355  1.00  7.86      A    C
ATOM     51  O   LEU D   6       8.468  40.817   5.138  1.00  8.62      A    O
ATOM     52  N   CYS D   7       8.926  38.940   6.303  1.00  8.07      A    N
ATOM     53  CA  CYS D   7       9.857  39.586   7.240  1.00  7.71      A    C
ATOM     54  CB  CYS D   7      10.182  38.637   8.398  1.00  7.05      A    C
ATOM     55  SG  CYS D   7       8.730  38.072   9.315  1.00 14.70      A    S
ATOM     56  C   CYS D   7      11.162  40.086   6.607  1.00  9.07      A    C
ATOM     57  O   CYS D   7      11.737  41.067   7.085  1.00 10.08      A    O
ATOM     58  N   ILE D   8      11.622  39.426   5.542  1.00  8.86      A    N
ATOM     59  CA  ILE D   8      12.869  39.822   4.854  1.00 10.79      A    C
ATOM     60  CB  ILE D   8      13.463  38.673   3.990  1.00 14.66      A    C
ATOM     61  CG1 ILE D   8      12.531  38.268   2.835  1.00 11.78      A    C
ATOM     62  CD1 ILE D   8      13.252  37.615   1.677  1.00 11.24      A    C
ATOM     63  CG2 ILE D   8      13.780  37.466   4.863  1.00 19.76      A    C
ATOM     64  C   ILE D   8      12.772  41.105   4.002  1.00 10.32      A    C
ATOM     65  O   ILE D   8      13.802  41.616   3.554  1.00 10.60      A    O
ATOM     66  N   LEU D   9      11.557  41.610   3.773  1.00 10.80      A    N
ATOM     67  CA  LEU D   9      11.347  42.824   2.970  1.00 12.75      A    C
ATOM     68  CB  LEU D   9       9.851  43.044   2.699  1.00 12.81      A    C
ATOM     69  CG  LEU D   9       9.123  41.989   1.859  1.00 12.77      A    C
ATOM     70  CD1 LEU D   9       7.617  42.202   1.923  1.00 13.78      A    C
ATOM     71  CD2 LEU D   9       9.606  42.006   0.416  1.00 11.19      A    C
ATOM     72  C   LEU D   9      11.928  44.076   3.633  1.00 16.01      A    C
ATOM     73  O   LEU D   9      12.033  44.150   4.860  1.00 16.76      A    O
ATOM     74  N   HIS D  10      12.296  45.052   2.803  1.00 16.65      A    N
ATOM     75  CA  HIS D  10      12.871  46.317   3.270  1.00 18.50      A    C
ATOM     76  CB  HIS D  10      13.571  47.037   2.110  1.00 28.48      A    C
ATOM     77  CG  HIS D  10      14.454  48.168   2.539  1.00 36.36      A    C
ATOM     78  ND1 HIS D  10      13.993  49.459   2.684  1.00 44.86      A    N
ATOM     79  CE1 HIS D  10      14.986  50.238   3.071  1.00 40.72      A    C
ATOM     80  NE2 HIS D  10      16.076  49.500   3.183  1.00 36.64      A    N
ATOM     81  CD2 HIS D  10      15.770  48.201   2.856  1.00 42.31      A    C
ATOM     82  C   HIS D  10      11.787  47.214   3.871  1.00 17.87      A    C
ATOM     83  O   HIS D  10      10.615  47.110   3.503  1.00 18.56      A    O
ATOM     84  N   ALA D  11      12.188  48.086   4.796  1.00 15.68      A    N
ATOM     85  CA  ALA D  11      11.266  49.023   5.445  1.00 16.10      A    C
ATOM     86  CB  ALA D  11      11.928  49.670   6.653  1.00 19.51      A    C
ATOM     87  C   ALA D  11      10.789  50.097   4.465  1.00 14.12      A    C
ATOM     88  O   ALA D  11      11.585  50.631   3.688  1.00 14.12      A    O
ATOM     89  N   ASN D  12       9.490  50.398   4.511  1.00 11.46      A    N
ATOM     90  CA  ASN D  12       8.867  51.373   3.612  1.00 12.92      A    C
ATOM     91  CB  ASN D  12       8.446  50.682   2.306  1.00 16.28      A    C
ATOM     92  CG  ASN D  12       7.911  51.653   1.262  1.00 15.92      A    C
ATOM     93  OD1 ASN D  12       8.300  52.821   1.214  1.00 15.35      A    O
ATOM     94  ND2 ASN D  12       7.018  51.163   0.410  1.00 15.60      A    N
ATOM     95  C   ASN D  12       7.656  52.036   4.287  1.00 13.69      A    C
ATOM     96  O   ASN D  12       6.625  51.382   4.471  1.00 13.97      A    O
ATOM     97  N   PRO D  13       7.782  53.324   4.684  1.00 13.20      A    N
ATOM     98  CA  PRO D  13       6.635  54.051   5.254  1.00 12.83      A    C
ATOM     99  CB  PRO D  13       7.232  55.410   5.648  1.00 12.56      A    C
ATOM    100  CG  PRO D  13       8.687  55.158   5.814  1.00 14.69      A    C
ATOM    101  CD  PRO D  13       9.031  54.101   4.810  1.00 13.31      A    C
ATOM    102  C   PRO D  13       5.471  54.235   4.274  1.00 12.64      A    C
ATOM    103  O   PRO D  13       4.328  53.926   4.621  1.00 16.42      A    O
ATOM    104  N   GLY D  14       5.771  54.732   3.073  1.00 11.67      A    N
ATOM    105  CA  GLY D  14       4.774  54.925   2.015  1.00 12.25      A    C
ATOM    106  C   GLY D  14       4.798  56.327   1.432  1.00 14.90      A    C
ATOM    107  O   GLY D  14       5.860  56.948   1.342  1.00 13.48      A    O
ATOM    108  N   ARG D  15       3.620  56.817   1.037  1.00 16.90      A    N
ATOM    109  CA  ARG D  15       3.466  58.140   0.411  1.00 18.46      A    C
ATOM    110  CB  ARG D  15       3.082  57.972  -1.068  1.00 20.34      A    C
ATOM    111  CG  ARG D  15       1.684  57.416  -1.319  1.00 20.02      A    C
ATOM    112  CD  ARG D  15       1.515  56.963  -2.760  1.00 19.81      A    C
ATOM    113  NE  ARG D  15       0.159  56.483  -3.032  1.00 20.40      A    N
ATOM    114  CZ  ARG D  15      -0.331  55.291  -2.678  1.00 18.96      A    C
ATOM    115  NH1 ARG D  15       0.408  54.401  -2.011  1.00 21.73      A    N
ATOM    116  NH2 ARG D  15      -1.588  54.982  -2.992  1.00 12.84      A    N
ATOM    117  C   ARG D  15       2.463  59.073   1.121  1.00 19.23      A    C
ATOM    118  O   ARG D  15       2.139  60.139   0.588  1.00 20.83      A    O
ATOM    119  N   CYS D  16       1.991  58.686   2.310  1.00 17.72      A    N
ATOM    120  CA  CYS D  16       1.038  59.493   3.087  1.00 16.47      A    C
ATOM    121  CB  CYS D  16      -0.068  58.610   3.680  1.00 14.72      A    C
ATOM    122  SG  CYS D  16      -1.398  58.217   2.520  1.00 16.09      A    S
ATOM    123  C   CYS D  16       1.746  60.275   4.194  1.00 15.16      A    C
ATOM    124  O   CYS D  16       2.876  59.955   4.573  1.00 14.03      A    O
ATOM    125  N   TYR D  17       1.056  61.291   4.710  1.00 15.82      A    N
ATOM    126  CA  TYR D  17       1.608  62.201   5.723  1.00 17.80      A    C
ATOM    127  CB  TYR D  17       1.009  63.602   5.551  1.00 23.33      A    C
ATOM    128  CG  TYR D  17       1.187  64.186   4.165  1.00 27.91      A    C
ATOM    129  CD1 TYR D  17       2.376  64.820   3.800  1.00 34.78      A    C
ATOM    130  CE1 TYR D  17       2.543  65.358   2.530  1.00 38.15      A    C
ATOM    131  CZ  TYR D  17       1.511  65.266   1.605  1.00 38.80      A    C
ATOM    132  OH  TYR D  17       1.670  65.797   0.346  1.00 44.92      A    O
ATOM    133  CE2 TYR D  17       0.322  64.643   1.945  1.00 35.27      A    C
ATOM    134  CD2 TYR D  17       0.165  64.109   3.217  1.00 29.14      A    C
ATOM    135  C   TYR D  17       1.392  61.741   7.174  1.00 17.19      A    C
ATOM    136  O   TYR D  17       1.918  62.368   8.096  1.00 18.54      A    O
ATOM    137  N   ASP D  18       0.631  60.661   7.376  1.00 17.22      A    N
ATOM    138  CA  ASP D  18       0.306  60.171   8.720  1.00 16.36      A    C
ATOM    139  CB  ASP D  18      -0.881  59.195   8.659  1.00 14.83      A    C
ATOM    140  CG  ASP D  18      -1.485  58.892  10.032  1.00 15.95      A    C
ATOM    141  OD1 ASP D  18      -1.215  59.623  11.011  1.00 14.75      A    O
ATOM    142  OD2 ASP D  18      -2.252  57.911  10.125  1.00 19.99      A    O
ATOM    143  C   ASP D  18       1.512  59.481   9.361  1.00 17.81      A    C
ATOM    144  O   ASP D  18       2.157  58.641   8.728  1.00 17.30      A    O
ATOM    145  N   ALA D  19       1.799  59.842  10.613  1.00 18.33      A    N
ATOM    146  CA  ALA D  19       2.906  59.263  11.380  1.00 19.47      A    C
ATOM    147  CB  ALA D  19       3.684  60.361  12.093  1.00 20.00      A    C
ATOM    148  C   ALA D  19       2.373  58.237  12.381  1.00 20.30      A    C
ATOM    149  O   ALA D  19       2.086  58.571  13.535  1.00 21.36      A    O
ATOM    150  N   ILE D  20       2.242  56.993  11.922  1.00 16.61      A    N
ATOM    151  CA  ILE D  20       1.743  55.885  12.742  1.00 16.22      A    C
ATOM    152  CB  ILE D  20       0.851  54.915  11.925  1.00 15.54      A    C
ATOM    153  CG1 ILE D  20      -0.188  55.688  11.097  1.00 10.35      A    C
ATOM    154  CD1 ILE D  20      -1.172  54.810  10.350  1.00 10.81      A    C
ATOM    155  CG2 ILE D  20       0.147  53.914  12.845  1.00 18.08      A    C
ATOM    156  C   ILE D  20       2.950  55.120  13.298  1.00 18.53      A    C
ATOM    157  O   ILE D  20       3.804  54.688  12.519  1.00 18.43      A    O
ATOM    158  N   PRO D  21       3.040  54.965  14.639  1.00 19.64      A    N
ATOM    159  CA  PRO D  21       4.082  54.097  15.207  1.00 18.36      A    C
ATOM    160  CB  PRO D  21       3.921  54.287  16.722  1.00 18.26      A    C
ATOM    161  CG  PRO D  21       3.252  55.605  16.875  1.00 20.65      A    C
ATOM    162  CD  PRO D  21       2.344  55.732  15.690  1.00 19.58      A    C
ATOM    163  C   PRO D  21       3.894  52.625  14.825  1.00 16.72      A    C
ATOM    164  O   PRO D  21       2.799  52.081  14.991  1.00 18.36      A    O
ATOM    165  N   ALA D  22       4.953  52.002  14.308  1.00 13.98      A    N
ATOM    166  CA  ALA D  22       4.905  50.603  13.876  1.00 11.74      A    C
ATOM    167  CB  ALA D  22       4.166  50.489  12.551  1.00 12.86      A    C
ATOM    168  C   ALA D  22       6.309  50.007  13.754  1.00 10.93      A    C
ATOM    169  O   ALA D  22       7.230  50.672  13.274  1.00 10.68      A    O
ATOM    170  N   PHE D  23       6.453  48.752  14.182  1.00 10.78      A    N
ATOM    171  CA  PHE D  23       7.741  48.051  14.184  1.00  9.60      A    C
ATOM    172  CB  PHE D  23       7.848  47.147  15.415  1.00 12.01      A    C
ATOM    173  CG  PHE D  23       7.685  47.876  16.719  1.00 12.07      A    C
ATOM    174  CD2 PHE D  23       6.439  47.956  17.337  1.00 11.73      A    C
ATOM    175  CE2 PHE D  23       6.285  48.630  18.541  1.00 12.95      A    C
ATOM    176  CZ  PHE D  23       7.380  49.236  19.141  1.00 13.32      A    C
ATOM    177  CE1 PHE D  23       8.626  49.165  18.535  1.00 14.09      A    C
ATOM    178  CD1 PHE D  23       8.774  48.490  17.330  1.00 12.85      A    C
ATOM    179  C   PHE D  23       7.932  47.217  12.918  1.00 10.33      A    C
ATOM    180  O   PHE D  23       6.993  47.022  12.141  1.00 11.50      A    O
ATOM    181  N   TYR D  24       9.158  46.732  12.724  1.00  9.07      A    N
ATOM    182  CA  TYR D  24       9.499  45.870  11.587  1.00 10.24      A    C
ATOM    183  CB  TYR D  24       9.723  46.712  10.322  1.00 10.04      A    C
ATOM    184  CG  TYR D  24      10.959  47.590  10.360  1.00  9.67      A    C
ATOM    185  CD1 TYR D  24      10.952  48.813  11.034  1.00 10.40      A    C
ATOM    186  CE1 TYR D  24      12.083  49.620  11.071  1.00  7.17      A    C
ATOM    187  CZ  TYR D  24      13.241  49.209  10.425  1.00 11.16      A    C
ATOM    188  OH  TYR D  24      14.363  50.005  10.458  1.00 12.77      A    O
ATOM    189  CE2 TYR D  24      13.273  48.001   9.749  1.00  8.80      A    C
ATOM    190  CD2 TYR D  24      12.138  47.201   9.717  1.00 10.88      A    C
ATOM    191  C   TYR D  24      10.735  45.017  11.883  1.00 10.42      A    C
ATOM    192  O   TYR D  24      11.600  45.417  12.668  1.00 10.58      A    O
ATOM    193  N   TYR D  25      10.809  43.850  11.244  1.00  9.81      A    N
ATOM    194  CA  TYR D  25      11.939  42.932  11.406  1.00 10.32      A    C
ATOM    195  CB  TYR D  25      11.492  41.483  11.185  1.00  8.53      A    C
ATOM    196  CG  TYR D  25      12.601  40.462  11.353  1.00 12.70      A    C
ATOM    197  CD1 TYR D  25      13.021  40.061  12.622  1.00 13.72      A    C
ATOM    198  CE1 TYR D  25      14.037  39.128  12.780  1.00 15.65      A    C
ATOM    199  CZ  TYR D  25      14.650  38.582  11.660  1.00 17.55      A    C
ATOM    200  OH  TYR D  25      15.657  37.657  11.813  1.00 16.98      A    O
ATOM    201  CE2 TYR D  25      14.251  38.964  10.390  1.00 16.17      A    C
ATOM    202  CD2 TYR D  25      13.234  39.898  10.242  1.00 14.31      A    C
ATOM    203  C   TYR D  25      13.063  43.291  10.432  1.00 12.75      A    C
ATOM    204  O   TYR D  25      12.906  43.142   9.217  1.00 14.41      A    O
ATOM    205  N   ASN D  26      14.188  43.760  10.973  1.00 12.97      A    N
ATOM    206  CA  ASN D  26      15.381  44.053  10.177  1.00 14.83      A    C
ATOM    207  CB  ASN D  26      16.275  45.066  10.908  1.00 16.69      A    C
ATOM    208  CG  ASN D  26      17.244  45.787   9.979  1.00 15.38      A    C
ATOM    209  OD1 ASN D  26      17.613  45.284   8.916  1.00 21.92      A    O
ATOM    210  ND2 ASN D  26      17.665  46.979  10.388  1.00 20.51      A    N
ATOM    211  C   ASN D  26      16.147  42.757   9.914  1.00 17.79      A    C
ATOM    212  O   ASN D  26      16.418  41.997  10.845  1.00 17.78      A    O
ATOM    213  N   GLN D  27      16.491  42.513   8.649  1.00 18.98      A    N
ATOM    214  CA  GLN D  27      17.192  41.286   8.244  1.00 21.00      A    C
ATOM    215  CB  GLN D  27      17.082  41.086   6.721  1.00 22.11      A    C
ATOM    216  CG  GLN D  27      17.736  39.825   6.151  1.00 27.77      A    C
ATOM    217  CD  GLN D  27      16.963  38.543   6.427  1.00 28.48      A    C
ATOM    218  OE1 GLN D  27      16.170  38.458   7.365  1.00 31.26      A    O
ATOM    219  NE2 GLN D  27      17.202  37.529   5.601  1.00 26.97      A    N
ATOM    220  C   GLN D  27      18.659  41.284   8.682  1.00 21.27      A    C
ATOM    221  O   GLN D  27      19.172  40.250   9.117  1.00 22.69      A    O
ATOM    222  N   ALA D  28      19.325  42.432   8.558  1.00 21.54      A    N
ATOM    223  CA  ALA D  28      20.740  42.562   8.921  1.00 25.34      A    C
ATOM    224  CB  ALA D  28      21.303  43.876   8.396  1.00 20.00      A    C
ATOM    225  C   ALA D  28      20.953  42.463  10.431  1.00 26.58      A    C
ATOM    226  O   ALA D  28      21.747  41.643  10.896  1.00 26.22      A    O
ATOM    227  N   ALA D  29      20.235  43.296  11.182  1.00 26.79      A    N
ATOM    228  CA  ALA D  29      20.362  43.355  12.644  1.00 25.10      A    C
ATOM    229  CB  ALA D  29      19.898  44.713  13.152  1.00 19.87      A    C
ATOM    230  C   ALA D  29      19.619  42.238  13.392  1.00 23.65      A    C
ATOM    231  O   ALA D  29      19.915  41.993  14.564  1.00 24.24      A    O
ATOM    232  N   LYS D  30      18.662  41.584  12.725  1.00 21.81      A    N
ATOM    233  CA  LYS D  30      17.847  40.502  13.309  1.00 21.65      A    C
ATOM    234  CB  LYS D  30      18.712  39.294  13.710  1.00 24.23      A    C
ATOM    235  CG  LYS D  30      19.636  38.786  12.614  1.00 25.05      A    C
ATOM    236  CD  LYS D  30      20.318  37.493  13.032  1.00 25.97      A    C
ATOM    237  CE  LYS D  30      21.221  36.955  11.934  1.00 27.42      A    C
ATOM    238  NZ  LYS D  30      21.873  35.675  12.327  1.00 30.32      A    N
ATOM    239  C   LYS D  30      16.997  40.980  14.494  1.00 20.48      A    C
ATOM    240  O   LYS D  30      16.670  40.224  15.412  1.00 20.22      A    O
ATOM    241  OXT LYS D  30      16.606  42.146  14.561  1.00 30.00           O
ATOM    243  N   ALA E   1      22.815  50.750  18.129  1.00 32.83      B    N
ATOM    244  CA  ALA E   1      21.569  50.025  17.865  1.00 24.21      B    C
ATOM    245  CB  ALA E   1      20.802  49.839  19.135  1.00 26.48      B    C
ATOM    246  C   ALA E   1      20.725  50.776  16.842  1.00 20.63      B    C
ATOM    247  O   ALA E   1      20.415  51.948  17.016  1.00 22.48      B    O
ATOM    248  N   CYS E   2      20.355  50.096  15.783  1.00 15.66      B    N
ATOM    249  CA  CYS E   2      19.553  50.695  14.718  1.00 16.52      B    C
ATOM    250  CB  CYS E   2      19.695  49.897  13.447  1.00 15.28      B    C
ATOM    251  SG  CYS E   2      21.341  49.895  12.769  1.00 18.36      B    S
ATOM    252  C   CYS E   2      18.102  50.809  15.116  1.00 18.64      B    C
ATOM    253  O   CYS E   2      17.303  49.947  14.806  1.00 21.04      B    O
ATOM    254  N   GLU E   3      17.775  51.879  15.807  1.00 19.36      B    N
ATOM    255  CA  GLU E   3      16.423  52.146  16.248  1.00 24.21      B    C
ATOM    256  CB  GLU E   3      16.424  53.104  17.410  1.00 35.40      B    C
ATOM    257  CG  GLU E   3      17.176  52.586  18.618  1.00 65.17      B    C
ATOM    258  CD  GLU E   3      17.030  53.476  19.809  1.00 84.24      B    C
ATOM    259  OE1 GLU E   3      16.949  54.704  19.636  1.00 66.71      B    O
ATOM    260  OE2 GLU E   3      17.005  52.943  20.927  1.00 69.96      B    O
ATOM    261  C   GLU E   3      15.576  52.722  15.124  1.00 25.30      B    C
ATOM    262  O   GLU E   3      16.071  53.429  14.264  1.00 19.11      B    O
ATOM    263  N   ALA E   4      14.299  52.421  15.146  1.00 31.52      B    N
ATOM    264  CA  ALA E   4      13.363  52.886  14.126  1.00 32.14      B    C
ATOM    265  CB  ALA E   4      12.135  52.033  14.127  1.00 20.00      B    C
ATOM    266  C   ALA E   4      12.983  54.343  14.322  1.00 22.21      B    C
ATOM    267  O   ALA E   4      12.933  54.813  15.438  1.00 28.97      B    O
ATOM    268  N   PHE E   5      12.720  55.047  13.229  1.00 25.94      B    N
ATOM    269  CA  PHE E   5      12.296  56.445  13.258  1.00 23.64      B    C
ATOM    270  CB  PHE E   5      13.487  57.353  13.455  1.00 20.86      B    C
ATOM    271  CG  PHE E   5      14.399  57.418  12.289  1.00 17.06      B    C
ATOM    272  CD1 PHE E   5      15.304  56.398  12.052  1.00 12.62      B    C
ATOM    273  CE1 PHE E   5      16.146  56.458  10.979  1.00 14.35      B    C
ATOM    274  CZ  PHE E   5      16.095  57.546  10.130  1.00 17.61      B    C
ATOM    275  CE2 PHE E   5      15.199  58.573  10.356  1.00 17.28      B    C
ATOM    276  CD2 PHE E   5      14.359  58.507  11.429  1.00 18.57      B    C
ATOM    277  C   PHE E   5      11.525  56.846  12.008  1.00 15.71      B    C
ATOM    278  O   PHE E   5      11.744  56.290  10.953  1.00 22.01      B    O
ATOM    279  N   ASP E   6      10.630  57.817  12.143  1.00 25.08      B    N
ATOM    280  CA  ASP E   6       9.780  58.289  11.056  1.00 25.08      B    C
ATOM    281  CB  ASP E   6       8.429  58.739  11.577  1.00 39.80      B    C
ATOM    282  CG  ASP E   6       7.715  57.642  12.323  1.00 32.04      B    C
ATOM    283  OD1 ASP E   6       8.133  56.471  12.256  1.00 39.89      B    O
ATOM    284  OD2 ASP E   6       6.724  57.958  12.982  1.00 51.34      B    O
ATOM    285  C   ASP E   6      10.433  59.426  10.300  1.00 15.87      B    C
ATOM    286  O   ASP E   6      10.360  60.575  10.706  1.00 17.15      B    O
ATOM    287  N   ALA E   7      11.075  59.092   9.208  1.00 14.11      B    N
ATOM    288  CA  ALA E   7      11.722  60.073   8.363  1.00 12.80      B    C
ATOM    289  CB  ALA E   7      12.778  59.406   7.530  1.00 22.83      B    C
ATOM    290  C   ALA E   7      10.707  60.788   7.479  1.00 13.47      B    C
ATOM    291  O   ALA E   7       9.847  60.158   6.901  1.00 17.24      B    O
ATOM    292  N   ALA E   8      10.817  62.102   7.377  1.00 10.95      B    N
ATOM    293  CA  ALA E   8       9.899  62.924   6.587  1.00  9.01      B    C
ATOM    294  CB  ALA E   8       9.943  64.361   7.028  1.00 20.00      B    C
ATOM    295  C   ALA E   8      10.218  62.831   5.124  1.00  9.74      B    C
ATOM    296  O   ALA E   8       9.344  62.630   4.301  1.00 12.75      B    O
ATOM    297  OXT ALA E   8      11.357  62.956   4.728  1.00 30.00           O
ATOM    299  N   GLY F   1       0.238  55.309   7.311  1.00  7.82      C    N
ATOM    300  CA  GLY F   1      -0.907  55.989   6.641  1.00  8.88      C    C
ATOM    301  C   GLY F   1      -1.448  55.184   5.475  1.00 10.65      C    C
ATOM    302  O   GLY F   1      -2.583  54.705   5.516  1.00 12.59      C    O
ATOM    303  N   CYS F   2      -0.625  55.038   4.438  1.00 10.34      C    N
ATOM    304  CA  CYS F   2      -0.998  54.301   3.226  1.00  9.84      C    C
ATOM    305  CB  CYS F   2      -1.744  55.222   2.256  1.00 10.22      C    C
ATOM    306  SG  CYS F   2      -0.738  56.556   1.559  1.00 14.38      C    S
ATOM    307  C   CYS F   2       0.224  53.705   2.530  1.00 12.24      C    C
ATOM    308  O   CYS F   2       1.355  54.133   2.768  1.00 13.25      C    O
ATOM    309  N   GLY F   3      -0.021  52.720   1.668  1.00 13.37      C    N
ATOM    310  CA  GLY F   3       1.039  52.067   0.900  1.00 12.84      C    C
ATOM    311  C   GLY F   3       1.902  51.165   1.763  1.00 12.54      C    C
ATOM    312  O   GLY F   3       1.382  50.383   2.563  1.00 11.87      C    O
ATOM    313  N   GLY F   4       3.220  51.275   1.600  1.00 12.51      C    N
ATOM    314  CA  GLY F   4       4.174  50.493   2.383  1.00 15.23      C    C
ATOM    315  C   GLY F   4       4.244  49.047   1.925  1.00 15.55      C    C
ATOM    316  O   GLY F   4       4.305  48.775   0.724  1.00 17.34      C    O
ATOM    317  N   ASN F   5       4.234  48.124   2.886  1.00 13.96      C    N
ATOM    318  CA  ASN F   5       4.323  46.686   2.604  1.00 12.31      C    C
ATOM    319  CB  ASN F   5       5.751  46.316   2.157  1.00  8.00      C    C
ATOM    320  CG  ASN F   5       6.831  46.884   3.068  1.00  9.69      C    C
ATOM    321  OD1 ASN F   5       6.555  47.395   4.155  1.00  8.00      C    O
ATOM    322  ND2 ASN F   5       8.076  46.796   2.618  1.00  7.64      C    N
ATOM    323  C   ASN F   5       3.876  45.828   3.796  1.00 13.08      C    C
ATOM    324  O   ASN F   5       3.566  46.357   4.867  1.00 14.76      C    O
ATOM    325  N   SER F   6       3.835  44.511   3.594  1.00 13.79      C    N
ATOM    326  CA  SER F   6       3.444  43.556   4.641  1.00 14.46      C    C
ATOM    327  CB  SER F   6       3.322  42.144   4.058  1.00 17.32      C    C
ATOM    328  OG  SER F   6       4.501  41.773   3.365  1.00 21.27      C    O
ATOM    329  C   SER F   6       4.381  43.526   5.856  1.00 12.67      C    C
ATOM    330  O   SER F   6       3.953  43.147   6.949  1.00 13.50      C    O
ATOM    331  N   ASN F   7       5.645  43.913   5.667  1.00  8.77      C    N
ATOM    332  CA  ASN F   7       6.591  44.068   6.777  1.00  9.01      C    C
ATOM    333  CB  ASN F   7       8.029  44.200   6.243  1.00 11.32      C    C
ATOM    334  CG  ASN F   7       9.083  44.174   7.344  1.00 12.14      C    C
ATOM    335  OD1 ASN F   7       8.864  43.630   8.429  1.00  7.89      C    O
ATOM    336  ND2 ASN F   7      10.243  44.756   7.060  1.00  8.60      C    N
ATOM    337  C   ASN F   7       6.198  45.272   7.647  1.00  7.69      C    C
ATOM    338  O   ASN F   7       6.751  46.369   7.518  1.00  7.72      C    O
ATOM    339  N   ARG F   8       5.218  45.045   8.521  1.00  8.71      C    N
ATOM    340  CA  ARG F   8       4.649  46.089   9.376  1.00 10.30      C    C
ATOM    341  CB  ARG F   8       3.709  46.990   8.565  1.00 14.42      C    C
ATOM    342  CG  ARG F   8       3.338  48.300   9.249  1.00 13.67      C    C
ATOM    343  CD  ARG F   8       2.024  48.861   8.722  1.00 13.85      C    C
ATOM    344  NE  ARG F   8       2.049  49.098   7.277  1.00 15.29      C    N
ATOM    345  CZ  ARG F   8       1.006  49.509   6.550  1.00 14.26      C    C
ATOM    346  NH1 ARG F   8      -0.180  49.746   7.114  1.00 12.03      C    N
ATOM    347  NH2 ARG F   8       1.150  49.688   5.239  1.00 16.36      C    N
ATOM    348  C   ARG F   8       3.874  45.441  10.525  1.00 10.85      C    C
ATOM    349  O   ARG F   8       3.066  44.537  10.295  1.00 10.60      C    O
ATOM    350  N   PHE F   9       4.129  45.903  11.749  1.00 10.74      C    N
ATOM    351  CA  PHE F   9       3.446  45.406  12.949  1.00 11.64      C    C
ATOM    352  CB  PHE F   9       4.332  44.405  13.696  1.00 11.31      C    C
ATOM    353  CG  PHE F   9       4.719  43.205  12.877  1.00 13.52      C    C
ATOM    354  CD1 PHE F   9       3.885  42.093  12.808  1.00 10.20      C    C
ATOM    355  CE1 PHE F   9       4.239  40.984  12.050  1.00 11.32      C    C
ATOM    356  CZ  PHE F   9       5.436  40.979  11.348  1.00 10.54      C    C
ATOM    357  CE2 PHE F   9       6.276  42.082  11.406  1.00 12.68      C    C
ATOM    358  CD2 PHE F   9       5.916  43.188  12.165  1.00 13.56      C    C
ATOM    359  C   PHE F   9       3.087  46.568  13.874  1.00 12.70      C    C
ATOM    360  O   PHE F   9       3.820  47.557  13.947  1.00 14.36      C    O
ATOM    361  N   LYS F  10       1.963  46.437  14.579  1.00 13.87      C    N
ATOM    362  CA  LYS F  10       1.499  47.466  15.515  1.00 14.92      C    C
ATOM    363  CB  LYS F  10       0.036  47.231  15.905  1.00 17.22      C    C
ATOM    364  CG  LYS F  10      -0.947  47.351  14.752  1.00 19.12      C    C
ATOM    365  CD  LYS F  10      -2.376  47.130  15.222  1.00 25.90      C    C
ATOM    366  CE  LYS F  10      -3.376  47.347  14.098  1.00 29.43      C    C
ATOM    367  NZ  LYS F  10      -4.780  47.139  14.550  1.00 34.43      C    N
ATOM    368  C   LYS F  10       2.367  47.487  16.770  1.00 14.84      C    C
ATOM    369  O   LYS F  10       2.922  48.528  17.130  1.00 16.06      C    O
ATOM    370  N   THR F  11       2.474  46.329  17.419  1.00 14.29      C    N
ATOM    371  CA  THR F  11       3.266  46.159  18.640  1.00 12.66      C    C
ATOM    372  CB  THR F  11       2.423  45.518  19.758  1.00 12.38      C    C
ATOM    373  OG1 THR F  11       1.920  44.249  19.321  1.00 11.26      C    O
ATOM    374  CG2 THR F  11       1.257  46.420  20.134  1.00 13.77      C    C
ATOM    375  C   THR F  11       4.499  45.290  18.386  1.00 12.37      C    C
ATOM    376  O   THR F  11       4.577  44.583  17.377  1.00 13.07      C    O
ATOM    377  N   ILE F  12       5.456  45.356  19.312  1.00 11.68      C    N
ATOM    378  CA  ILE F  12       6.688  44.552  19.242  1.00 12.32      C    C
ATOM    379  CB  ILE F  12       7.763  45.069  20.246  1.00 14.64      C    C
ATOM    380  CG1 ILE F  12       9.167  44.538  19.909  1.00 15.84      C    C
ATOM    381  CD1 ILE F  12       9.721  45.017  18.583  1.00 13.15      C    C
ATOM    382  CG2 ILE F  12       7.405  44.724  21.688  1.00 14.01      C    C
ATOM    383  C   ILE F  12       6.431  43.046  19.436  1.00 13.54      C    C
ATOM    384  O   ILE F  12       7.189  42.221  18.922  1.00 14.22      C    O
ATOM    385  N   GLU F  13       5.365  42.696  20.159  1.00 11.30      C    N
ATOM    386  CA  GLU F  13       4.988  41.290  20.377  1.00 11.45      C    C
ATOM    387  CB  GLU F  13       3.860  41.165  21.411  1.00  8.42      C    C
ATOM    388  CG  GLU F  13       4.248  41.534  22.840  1.00 10.62      C    C
ATOM    389  CD  GLU F  13       3.923  42.973  23.207  1.00 13.54      C    C
ATOM    390  OE1 GLU F  13       4.089  43.866  22.352  1.00 16.79      C    O
ATOM    391  OE2 GLU F  13       3.505  43.214  24.357  1.00 18.56      C    O
ATOM    392  C   GLU F  13       4.563  40.592  19.080  1.00 12.12      C    C
ATOM    393  O   GLU F  13       4.892  39.423  18.867  1.00 12.29      C    O
ATOM    394  N   GLU F  14       3.829  41.312  18.231  1.00 12.86      C    N
ATOM    395  CA  GLU F  14       3.404  40.799  16.922  1.00 14.40      C    C
ATOM    396  CB  GLU F  14       2.365  41.732  16.282  1.00 19.94      C    C
ATOM    397  CG  GLU F  14       1.037  41.816  17.027  1.00 32.03      C    C
ATOM    398  CD  GLU F  14       0.215  40.541  16.941  1.00 37.64      C    C
ATOM    399  OE1 GLU F  14       0.059  39.996  15.827  1.00 38.51      C    O
ATOM    400  OE2 GLU F  14      -0.288  40.086  17.991  1.00 40.86      C    O
ATOM    401  C   GLU F  14       4.579  40.604  15.957  1.00 14.76      C    C
ATOM    402  O   GLU F  14       4.571  39.669  15.153  1.00 16.97      C    O
ATOM    403  N   CYS F  15       5.576  41.486  16.038  1.00 13.31      C    N
ATOM    404  CA  CYS F  15       6.772  41.405  15.191  1.00 12.86      C    C
ATOM    405  CB  CYS F  15       7.586  42.700  15.292  1.00  8.57      C    C
ATOM    406  SG  CYS F  15       9.003  42.783  14.171  1.00 15.95      C    S
ATOM    407  C   CYS F  15       7.665  40.209  15.535  1.00 13.72      C    C
ATOM    408  O   CYS F  15       8.179  39.541  14.635  1.00 12.49      C    O
ATOM    409  N   ARG F  16       7.847  39.949  16.831  1.00 12.75      C    N
ATOM    410  CA  ARG F  16       8.699  38.847  17.299  1.00 11.16      C    C
ATOM    411  CB  ARG F  16       9.029  39.005  18.788  1.00 11.85      C    C
ATOM    412  CG  ARG F  16       9.951  40.174  19.094  1.00 19.91      C    C
ATOM    413  CD  ARG F  16      10.197  40.313  20.588  1.00 21.85      C    C
ATOM    414  NE  ARG F  16      10.976  39.197  21.129  1.00 21.78      C    N
ATOM    415  CZ  ARG F  16      12.296  39.032  20.995  1.00 19.07      C    C
ATOM    416  NH1 ARG F  16      13.044  39.909  20.322  1.00 18.26      C    N
ATOM    417  NH2 ARG F  16      12.879  37.967  21.540  1.00 19.79      C    N
ATOM    418  C   ARG F  16       8.084  37.469  17.046  1.00 11.24      C    C
ATOM    419  O   ARG F  16       8.765  36.573  16.545  1.00 12.66      C    O
ATOM    420  N   ARG F  17       6.809  37.303  17.399  1.00 10.03      C    N
ATOM    421  CA  ARG F  17       6.108  36.019  17.213  1.00 12.54      C    C
ATOM    422  CB  ARG F  17       4.715  36.044  17.861  1.00  8.28      C    C
ATOM    423  CG  ARG F  17       4.726  35.871  19.374  1.00  7.05      C    C
ATOM    424  CD  ARG F  17       3.345  35.523  19.914  1.00  8.43      C    C
ATOM    425  NE  ARG F  17       2.435  36.670  19.897  1.00 10.72      C    N
ATOM    426  CZ  ARG F  17       2.356  37.617  20.838  1.00 11.22      C    C
ATOM    427  NH1 ARG F  17       3.138  37.597  21.920  1.00 12.14      C    N
ATOM    428  NH2 ARG F  17       1.476  38.607  20.694  1.00 11.71      C    N
ATOM    429  C   ARG F  17       5.983  35.597  15.743  1.00 14.67      C    C
ATOM    430  O   ARG F  17       6.081  34.408  15.431  1.00 15.09      C    O
ATOM    431  N   THR F  18       5.767  36.568  14.856  1.00 17.56      C    N
ATOM    432  CA  THR F  18       5.632  36.302  13.421  1.00 16.46      C    C
ATOM    433  CB  THR F  18       5.012  37.510  12.681  1.00 14.66      C    C
ATOM    434  OG1 THR F  18       3.773  37.870  13.304  1.00 16.07      C    O
ATOM    435  CG2 THR F  18       4.759  37.189  11.205  1.00  9.91      C    C
ATOM    436  C   THR F  18       6.973  35.946  12.770  1.00 15.35      C    C
ATOM    437  O   THR F  18       7.059  34.963  12.033  1.00 16.17      C    O
ATOM    438  N   CYS F  19       8.006  36.741  13.053  1.00 14.35      C    N
ATOM    439  CA  CYS F  19       9.312  36.609  12.392  1.00 15.46      C    C
ATOM    440  CB  CYS F  19       9.901  37.995  12.112  1.00 13.80      C    C
ATOM    441  SG  CYS F  19       8.854  39.058  11.087  1.00 14.74      C    S
ATOM    442  C   CYS F  19      10.319  35.776  13.188  1.00 17.71      C    C
ATOM    443  O   CYS F  19      10.833  34.777  12.680  1.00 19.20      C    O
ATOM    444  N   ILE F  20      10.596  36.190  14.424  1.00 18.02      C    N
ATOM    445  CA  ILE F  20      11.647  35.566  15.243  1.00 18.94      C    C
ATOM    446  CB  ILE F  20      12.127  36.503  16.386  1.00 17.48      C    C
ATOM    447  CG1 ILE F  20      12.707  37.804  15.811  1.00 16.29      C    C
ATOM    448  CD1 ILE F  20      12.763  38.951  16.800  1.00 16.88      C    C
ATOM    449  CG2 ILE F  20      13.174  35.812  17.259  1.00 18.58      C    C
ATOM    450  C   ILE F  20      11.178  34.219  15.806  1.00 19.81      C    C
ATOM    451  O   ILE F  20      11.703  33.170  15.424  1.00 18.89      C    O
ATOM    452  N   GLY F  21      10.192  34.256  16.701  1.00 23.67      C    N
ATOM    453  CA  GLY F  21       9.674  33.049  17.352  1.00 27.25      C    C
ATOM    454  C   GLY F  21       8.919  33.335  18.639  1.00 30.04      C    C
ATOM    455  O   GLY F  21       8.414  32.416  19.293  1.00 34.36      C    O
ATOM    456  OXT GLY F  21       8.789  34.484  19.068  1.00 33.18      C    O
ATOM      1  N   ALA G   1      16.669  72.006   7.847  1.00 36.16      A    N
ATOM      2  CA  ALA G   1      16.679  72.504   9.265  1.00 35.26      A    C
ATOM      3  CB  ALA G   1      17.484  73.802   9.393  1.00 20.00      A    C
ATOM      4  C   ALA G   1      15.271  72.657   9.875  1.00 33.27      A    C
ATOM      5  O   ALA G   1      14.990  72.035  10.903  1.00 34.74      A    O
ATOM      6  N   PRO G   2      14.386  73.472   9.253  1.00 30.42      A    N
ATOM      7  CA  PRO G   2      13.027  73.586   9.796  1.00 25.54      A    C
ATOM      8  CB  PRO G   2      12.516  74.886   9.176  1.00 26.39      A    C
ATOM      9  CG  PRO G   2      13.210  74.961   7.866  1.00 27.33      A    C
ATOM     10  CD  PRO G   2      14.558  74.318   8.053  1.00 28.30      A    C
ATOM     11  C   PRO G   2      12.126  72.413   9.403  1.00 23.77      A    C
ATOM     12  O   PRO G   2      12.497  71.597   8.555  1.00 22.56      A    O
ATOM     13  N   ARG G   3      10.949  72.349  10.021  1.00 21.86      A    N
ATOM     14  CA  ARG G   3       9.985  71.273   9.773  1.00 19.61      A    C
ATOM     15  CB  ARG G   3       8.972  71.179  10.922  1.00 16.34      A    C
ATOM     16  CG  ARG G   3       9.580  70.729  12.243  1.00 14.49      A    C
ATOM     17  CD  ARG G   3       8.662  70.988  13.430  1.00 18.36      A    C
ATOM     18  NE  ARG G   3       7.503  70.089  13.457  1.00 19.40      A    N
ATOM     19  CZ  ARG G   3       6.290  70.344  12.955  1.00 19.86      A    C
ATOM     20  NH1 ARG G   3       6.002  71.499  12.348  1.00 19.59      A    N
ATOM     21  NH2 ARG G   3       5.337  69.420  13.062  1.00 19.60      A    N
ATOM     22  C   ARG G   3       9.256  71.476   8.446  1.00 20.07      A    C
ATOM     23  O   ARG G   3       9.276  70.596   7.582  1.00 21.50      A    O
ATOM     24  N   ARG G   4       8.624  72.641   8.295  1.00 17.61      A    N
ATOM     25  CA  ARG G   4       7.825  72.969   7.106  1.00 17.24      A    C
ATOM     26  CB  ARG G   4       6.569  73.750   7.509  1.00 16.98      A    C
ATOM     27  CG  ARG G   4       5.606  72.986   8.410  1.00 20.96      A    C
ATOM     28  CD  ARG G   4       4.844  71.910   7.649  1.00 24.37      A    C
ATOM     29  NE  ARG G   4       3.988  71.110   8.527  1.00 32.79      A    N
ATOM     30  CZ  ARG G   4       4.405  70.137   9.343  1.00 38.60      A    C
ATOM     31  NH1 ARG G   4       5.695  69.805   9.433  1.00 43.71      A    N
ATOM     32  NH2 ARG G   4       3.516  69.485  10.089  1.00 41.15      A    N
ATOM     33  C   ARG G   4       8.621  73.770   6.075  1.00 16.56      A    C
ATOM     34  O   ARG G   4       9.650  74.373   6.394  1.00 15.56      A    O
ATOM     35  N   LYS G   5       8.122  73.771   4.840  1.00 16.57      A    N
ATOM     36  CA  LYS G   5       8.770  74.463   3.716  1.00 16.42      A    C
ATOM     37  CB  LYS G   5       8.275  73.893   2.382  1.00 19.02      A    C
ATOM     38  CG  LYS G   5       8.584  72.418   2.181  1.00 21.23      A    C
ATOM     39  CD  LYS G   5       8.117  71.935   0.817  1.00 25.73      A    C
ATOM     40  CE  LYS G   5       8.362  70.445   0.633  1.00 31.58      A    C
ATOM     41  NZ  LYS G   5       9.809  70.092   0.646  1.00 34.86      A    N
ATOM     42  C   LYS G   5       8.568  75.984   3.724  1.00 13.64      A    C
ATOM     43  O   LYS G   5       9.344  76.710   3.101  1.00 14.02      A    O
ATOM     44  N   LEU G   6       7.522  76.459   4.402  1.00 11.85      A    N
ATOM     45  CA  LEU G   6       7.251  77.903   4.516  1.00 10.17      A    C
ATOM     46  CB  LEU G   6       5.834  78.148   5.064  1.00 12.74      A    C
ATOM     47  CG  LEU G   6       5.482  77.697   6.497  1.00 15.65      A    C
ATOM     48  CD1 LEU G   6       5.760  78.776   7.541  1.00 17.36      A    C
ATOM     49  CD2 LEU G   6       4.022  77.268   6.580  1.00 11.03      A    C
ATOM     50  C   LEU G   6       8.278  78.679   5.355  1.00  7.86      A    C
ATOM     51  O   LEU G   6       8.468  79.877   5.138  1.00  8.62      A    O
ATOM     52  N   CYS G   7       8.926  78.000   6.303  1.00  8.07      A    N
ATOM     53  CA  CYS G   7       9.857  78.646   7.240  1.00  7.71      A    C
ATOM     54  CB  CYS G   7      10.182  77.697   8.398  1.00  7.05      A    C
ATOM     55  SG  CYS G   7       8.730  77.132   9.315  1.00 14.70      A    S
ATOM     56  C   CYS G   7      11.162  79.146   6.607  1.00  9.07      A    C
ATOM     57  O   CYS G   7      11.737  80.127   7.085  1.00 10.08      A    O
ATOM     58  N   ILE G   8      11.622  78.486   5.542  1.00  8.86      A    N
ATOM     59  CA  ILE G   8      12.869  78.882   4.854  1.00 10.79      A    C
ATOM     60  CB  ILE G   8      13.463  77.733   3.990  1.00 14.66      A    C
ATOM     61  CG1 ILE G   8      12.531  77.328   2.835  1.00 11.78      A    C
ATOM     62  CD1 ILE G   8      13.252  76.675   1.677  1.00 11.24      A    C
ATOM     63  CG2 ILE G   8      13.780  76.526   4.863  1.00 19.76      A    C
ATOM     64  C   ILE G   8      12.772  80.165   4.002  1.00 10.32      A    C
ATOM     65  O   ILE G   8      13.802  80.676   3.554  1.00 10.60      A    O
ATOM     66  N   LEU G   9      11.557  80.670   3.773  1.00 10.80      A    N
ATOM     67  CA  LEU G   9      11.347  81.884   2.970  1.00 12.75      A    C
ATOM     68  CB  LEU G   9       9.851  82.104   2.699  1.00 12.81      A    C
ATOM     69  CG  LEU G   9       9.123  81.049   1.859  1.00 12.77      A    C
ATOM     70  CD1 LEU G   9       7.617  81.262   1.923  1.00 13.78      A    C
ATOM     71  CD2 LEU G   9       9.606  81.066   0.416  1.00 11.19      A    C
ATOM     72  C   LEU G   9      11.928  83.136   3.633  1.00 16.01      A    C
ATOM     73  O   LEU G   9      12.033  83.210   4.860  1.00 16.76      A    O
ATOM     74  N   HIS G  10      12.296  84.112   2.803  1.00 16.65      A    N
ATOM     75  CA  HIS G  10      12.871  85.377   3.270  1.00 18.50      A    C
ATOM     76  CB  HIS G  10      13.571  86.097   2.110  1.00 28.48      A    C
ATOM     77  CG  HIS G  10      14.454  87.228   2.539  1.00 36.36      A    C
ATOM     78  ND1 HIS G  10      13.993  88.519   2.684  1.00 44.86      A    N
ATOM     79  CE1 HIS G  10      14.986  89.298   3.071  1.00 40.72      A    C
ATOM     80  NE2 HIS G  10      16.076  88.560   3.183  1.00 36.64      A    N
ATOM     81  CD2 HIS G  10      15.770  87.261   2.856  1.00 42.31      A    C
ATOM     82  C   HIS G  10      11.787  86.274   3.871  1.00 17.87      A    C
ATOM     83  O   HIS G  10      10.615  86.170   3.503  1.00 18.56      A    O
ATOM     84  N   ALA G  11      12.188  87.146   4.796  1.00 15.68      A    N
ATOM     85  CA  ALA G  11      11.266  88.083   5.445  1.00 16.10      A    C
ATOM     86  CB  ALA G  11      11.928  88.730   6.653  1.00 19.51      A    C
ATOM     87  C   ALA G  11      10.789  89.157   4.465  1.00 14.12      A    C
ATOM     88  O   ALA G  11      11.585  89.691   3.688  1.00 14.12      A    O
ATOM     89  N   ASN G  12       9.490  89.458   4.511  1.00 11.46      A    N
ATOM     90  CA  ASN G  12       8.867  90.433   3.612  1.00 12.92      A    C
ATOM     91  CB  ASN G  12       8.446  89.742   2.306  1.00 16.28      A    C
ATOM     92  CG  ASN G  12       7.911  90.713   1.262  1.00 15.92      A    C
ATOM     93  OD1 ASN G  12       8.300  91.881   1.214  1.00 15.35      A    O
ATOM     94  ND2 ASN G  12       7.018  90.223   0.410  1.00 15.60      A    N
ATOM     95  C   ASN G  12       7.656  91.096   4.287  1.00 13.69      A    C
ATOM     96  O   ASN G  12       6.625  90.442   4.471  1.00 13.97      A    O
ATOM     97  N   PRO G  13       7.782  92.384   4.684  1.00 13.20      A    N
ATOM     98  CA  PRO G  13       6.635  93.111   5.254  1.00 12.83      A    C
ATOM     99  CB  PRO G  13       7.232  94.470   5.648  1.00 12.56      A    C
ATOM    100  CG  PRO G  13       8.687  94.218   5.814  1.00 14.69      A    C
ATOM    101  CD  PRO G  13       9.031  93.161   4.810  1.00 13.31      A    C
ATOM    102  C   PRO G  13       5.471  93.295   4.274  1.00 12.64      A    C
ATOM    103  O   PRO G  13       4.328  92.986   4.621  1.00 16.42      A    O
ATOM    104  N   GLY G  14       5.771  93.792   3.073  1.00 11.67      A    N
ATOM    105  CA  GLY G  14       4.774  93.985   2.015  1.00 12.25      A    C
ATOM    106  C   GLY G  14       4.798  95.387   1.432  1.00 14.90      A    C
ATOM    107  O   GLY G  14       5.860  96.008   1.342  1.00 13.48      A    O
ATOM    108  N   ARG G  15       3.620  95.877   1.037  1.00 16.90      A    N
ATOM    109  CA  ARG G  15       3.466  97.200   0.411  1.00 18.46      A    C
ATOM    110  CB  ARG G  15       3.082  97.032  -1.068  1.00 20.34      A    C
ATOM    111  CG  ARG G  15       1.684  96.476  -1.319  1.00 20.02      A    C
ATOM    112  CD  ARG G  15       1.515  96.023  -2.760  1.00 19.81      A    C
ATOM    113  NE  ARG G  15       0.159  95.543  -3.032  1.00 20.40      A    N
ATOM    114  CZ  ARG G  15      -0.331  94.351  -2.678  1.00 18.96      A    C
ATOM    115  NH1 ARG G  15       0.408  93.461  -2.011  1.00 21.73      A    N
ATOM    116  NH2 ARG G  15      -1.588  94.042  -2.992  1.00 12.84      A    N
ATOM    117  C   ARG G  15       2.463  98.133   1.121  1.00 19.23      A    C
ATOM    118  O   ARG G  15       2.139  99.199   0.588  1.00 20.83      A    O
ATOM    119  N   CYS G  16       1.991  97.746   2.310  1.00 17.72      A    N
ATOM    120  CA  CYS G  16       1.038  98.553   3.087  1.00 16.47      A    C
ATOM    121  CB  CYS G  16      -0.068  97.670   3.680  1.00 14.72      A    C
ATOM    122  SG  CYS G  16      -1.398  97.277   2.520  1.00 16.09      A    S
ATOM    123  C   CYS G  16       1.746  99.335   4.194  1.00 15.16      A    C
ATOM    124  O   CYS G  16       2.876  99.015   4.573  1.00 14.03      A    O
ATOM    125  N   TYR G  17       1.056 100.351   4.710  1.00 15.82      A    N
ATOM    126  CA  TYR G  17       1.608 101.261   5.723  1.00 17.80      A    C
ATOM    127  CB  TYR G  17       1.009 102.662   5.551  1.00 23.33      A    C
ATOM    128  CG  TYR G  17       1.187 103.246   4.165  1.00 27.91      A    C
ATOM    129  CD1 TYR G  17       2.376 103.880   3.800  1.00 34.78      A    C
ATOM    130  CE1 TYR G  17       2.543 104.418   2.530  1.00 38.15      A    C
ATOM    131  CZ  TYR G  17       1.511 104.326   1.605  1.00 38.80      A    C
ATOM    132  OH  TYR G  17       1.670 104.857   0.346  1.00 44.92      A    O
ATOM    133  CE2 TYR G  17       0.322 103.703   1.945  1.00 35.27      A    C
ATOM    134  CD2 TYR G  17       0.165 103.169   3.217  1.00 29.14      A    C
ATOM    135  C   TYR G  17       1.392 100.801   7.174  1.00 17.19      A    C
ATOM    136  O   TYR G  17       1.918 101.428   8.096  1.00 18.54      A    O
ATOM    137  N   ASP G  18       0.631  99.721   7.376  1.00 17.22      A    N
ATOM    138  CA  ASP G  18       0.306  99.231   8.720  1.00 16.36      A    C
ATOM    139  CB  ASP G  18      -0.881  98.255   8.659  1.00 14.83      A    C
ATOM    140  CG  ASP G  18      -1.485  97.952  10.032  1.00 15.95      A    C
ATOM    141  OD1 ASP G  18      -1.215  98.683  11.011  1.00 14.75      A    O
ATOM    142  OD2 ASP G  18      -2.252  96.971  10.125  1.00 19.99      A    O
ATOM    143  C   ASP G  18       1.512  98.541   9.361  1.00 17.81      A    C
ATOM    144  O   ASP G  18       2.157  97.701   8.728  1.00 17.30      A    O
ATOM    145  N   ALA G  19       1.799  98.902  10.613  1.00 18.33      A    N
ATOM    146  CA  ALA G  19       2.906  98.323  11.380  1.00 19.47      A    C
ATOM    147  CB  ALA G  19       3.684  99.421  12.093  1.00 20.00      A    C
ATOM    148  C   ALA G  19       2.373  97.297  12.381  1.00 20.30      A    C
ATOM    149  O   ALA G  19       2.086  97.631  13.535  1.00 21.36      A    O
ATOM    150  N   ILE G  20       2.242  96.053  11.922  1.00 16.61      A    N
ATOM    151  CA  ILE G  20       1.743  94.945  12.742  1.00 16.22      A    C
ATOM    152  CB  ILE G  20       0.851  93.975  11.925  1.00 15.54      A    C
ATOM    153  CG1 ILE G  20      -0.188  94.748  11.097  1.00 10.35      A    C
ATOM    154  CD1 ILE G  20      -1.172  93.870  10.350  1.00 10.81      A    C
ATOM    155  CG2 ILE G  20       0.147  92.974  12.845  1.00 18.08      A    C
ATOM    156  C   ILE G  20       2.950  94.180  13.298  1.00 18.53      A    C
ATOM    157  O   ILE G  20       3.804  93.748  12.519  1.00 18.43      A    O
ATOM    158  N   PRO G  21       3.040  94.025  14.639  1.00 19.64      A    N
ATOM    159  CA  PRO G  21       4.082  93.157  15.207  1.00 18.36      A    C
ATOM    160  CB  PRO G  21       3.921  93.347  16.722  1.00 18.26      A    C
ATOM    161  CG  PRO G  21       3.252  94.665  16.875  1.00 20.65      A    C
ATOM    162  CD  PRO G  21       2.344  94.792  15.690  1.00 19.58      A    C
ATOM    163  C   PRO G  21       3.894  91.685  14.825  1.00 16.72      A    C
ATOM    164  O   PRO G  21       2.799  91.141  14.991  1.00 18.36      A    O
ATOM    165  N   ALA G  22       4.953  91.062  14.308  1.00 13.98      A    N
ATOM    166  CA  ALA G  22       4.905  89.663  13.876  1.00 11.74      A    C
ATOM    167  CB  ALA G  22       4.166  89.549  12.551  1.00 12.86      A    C
ATOM    168  C   ALA G  22       6.309  89.067  13.754  1.00 10.93      A    C
ATOM    169  O   ALA G  22       7.230  89.732  13.274  1.00 10.68      A    O
ATOM    170  N   PHE G  23       6.453  87.812  14.182  1.00 10.78      A    N
ATOM    171  CA  PHE G  23       7.741  87.111  14.184  1.00  9.60      A    C
ATOM    172  CB  PHE G  23       7.848  86.207  15.415  1.00 12.01      A    C
ATOM    173  CG  PHE G  23       7.685  86.936  16.719  1.00 12.07      A    C
ATOM    174  CD2 PHE G  23       6.439  87.016  17.337  1.00 11.73      A    C
ATOM    175  CE2 PHE G  23       6.285  87.690  18.541  1.00 12.95      A    C
ATOM    176  CZ  PHE G  23       7.380  88.296  19.141  1.00 13.32      A    C
ATOM    177  CE1 PHE G  23       8.626  88.225  18.535  1.00 14.09      A    C
ATOM    178  CD1 PHE G  23       8.774  87.550  17.330  1.00 12.85      A    C
ATOM    179  C   PHE G  23       7.932  86.277  12.918  1.00 10.33      A    C
ATOM    180  O   PHE G  23       6.993  86.082  12.141  1.00 11.50      A    O
ATOM    181  N   TYR G  24       9.158  85.792  12.724  1.00  9.07      A    N
ATOM    182  CA  TYR G  24       9.499  84.930  11.587  1.00 10.24      A    C
ATOM    183  CB  TYR G  24       9.723  85.772  10.322  1.00 10.04      A    C
ATOM    184  CG  TYR G  24      10.959  86.650  10.360  1.00  9.67      A    C
ATOM    185  CD1 TYR G  24      10.952  87.873  11.034  1.00 10.40      A    C
ATOM    186  CE1 TYR G  24      12.083  88.680  11.071  1.00  7.17      A    C
ATOM    187  CZ  TYR G  24      13.241  88.269  10.425  1.00 11.16      A    C
ATOM    188  OH  TYR G  24      14.363  89.065  10.458  1.00 12.77      A    O
ATOM    189  CE2 TYR G  24      13.273  87.061   9.749  1.00  8.80      A    C
ATOM    190  CD2 TYR G  24      12.138  86.261   9.717  1.00 10.88      A    C
ATOM    191  C   TYR G  24      10.735  84.077  11.883  1.00 10.42      A    C
ATOM    192  O   TYR G  24      11.600  84.477  12.668  1.00 10.58      A    O
ATOM    193  N   TYR G  25      10.809  82.910  11.244  1.00  9.81      A    N
ATOM    194  CA  TYR G  25      11.939  81.992  11.406  1.00 10.32      A    C
ATOM    195  CB  TYR G  25      11.492  80.543  11.185  1.00  8.53      A    C
ATOM    196  CG  TYR G  25      12.601  79.522  11.353  1.00 12.70      A    C
ATOM    197  CD1 TYR G  25      13.021  79.121  12.622  1.00 13.72      A    C
ATOM    198  CE1 TYR G  25      14.037  78.188  12.780  1.00 15.65      A    C
ATOM    199  CZ  TYR G  25      14.650  77.642  11.660  1.00 17.55      A    C
ATOM    200  OH  TYR G  25      15.657  76.717  11.813  1.00 16.98      A    O
ATOM    201  CE2 TYR G  25      14.251  78.024  10.390  1.00 16.17      A    C
ATOM    202  CD2 TYR G  25      13.234  78.958  10.242  1.00 14.31      A    C
ATOM    203  C   TYR G  25      13.063  82.351  10.432  1.00 12.75      A    C
ATOM    204  O   TYR G  25      12.906  82.202   9.217  1.00 14.41      A    O
ATOM    205  N   ASN G  26      14.188  82.820  10.973  1.00 12.97      A    N
ATOM    206  CA  ASN G  26      15.381  83.113  10.177  1.00 14.83      A    C
ATOM    207  CB  ASN G  26      16.275  84.126  10.908  1.00 16.69      A    C
ATOM    208  CG  ASN G  26      17.244  84.847   9.979  1.00 15.38      A    C
ATOM    209  OD1 ASN G  26      17.613  84.344   8.916  1.00 21.92      A    O
ATOM    210  ND2 ASN G  26      17.665  86.039  10.388  1.00 20.51      A    N
ATOM    211  C   ASN G  26      16.147  81.817   9.914  1.00 17.79      A    C
ATOM    212  O   ASN G  26      16.418  81.057  10.845  1.00 17.78      A    O
ATOM    213  N   GLN G  27      16.491  81.573   8.649  1.00 18.98      A    N
ATOM    214  CA  GLN G  27      17.192  80.346   8.244  1.00 21.00      A    C
ATOM    215  CB  GLN G  27      17.082  80.146   6.721  1.00 22.11      A    C
ATOM    216  CG  GLN G  27      17.736  78.885   6.151  1.00 27.77      A    C
ATOM    217  CD  GLN G  27      16.963  77.603   6.427  1.00 28.48      A    C
ATOM    218  OE1 GLN G  27      16.170  77.518   7.365  1.00 31.26      A    O
ATOM    219  NE2 GLN G  27      17.202  76.589   5.601  1.00 26.97      A    N
ATOM    220  C   GLN G  27      18.659  80.344   8.682  1.00 21.27      A    C
ATOM    221  O   GLN G  27      19.172  79.310   9.117  1.00 22.69      A    O
ATOM    222  N   ALA G  28      19.325  81.492   8.558  1.00 21.54      A    N
ATOM    223  CA  ALA G  28      20.740  81.622   8.921  1.00 25.34      A    C
ATOM    224  CB  ALA G  28      21.303  82.936   8.396  1.00 20.00      A    C
ATOM    225  C   ALA G  28      20.953  81.523  10.431  1.00 26.58      A    C
ATOM    226  O   ALA G  28      21.747  80.703  10.896  1.00 26.22      A    O
ATOM    227  N   ALA G  29      20.235  82.356  11.182  1.00 26.79      A    N
ATOM    228  CA  ALA G  29      20.362  82.415  12.644  1.00 25.10      A    C
ATOM    229  CB  ALA G  29      19.898  83.773  13.152  1.00 19.87      A    C
ATOM    230  C   ALA G  29      19.619  81.298  13.392  1.00 23.65      A    C
ATOM    231  O   ALA G  29      19.915  81.053  14.564  1.00 24.24      A    O
ATOM    232  N   LYS G  30      18.662  80.644  12.725  1.00 21.81      A    N
ATOM    233  CA  LYS G  30      17.847  79.562  13.309  1.00 21.65      A    C
ATOM    234  CB  LYS G  30      18.712  78.354  13.710  1.00 24.23      A    C
ATOM    235  CG  LYS G  30      19.636  77.846  12.614  1.00 25.05      A    C
ATOM    236  CD  LYS G  30      20.318  76.553  13.032  1.00 25.97      A    C
ATOM    237  CE  LYS G  30      21.221  76.015  11.934  1.00 27.42      A    C
ATOM    238  NZ  LYS G  30      21.873  74.735  12.327  1.00 30.32      A    N
ATOM    239  C   LYS G  30      16.997  80.040  14.494  1.00 20.48      A    C
ATOM    240  O   LYS G  30      16.670  79.284  15.412  1.00 20.22      A    O
ATOM    241  OXT LYS G  30      16.606  81.206  14.561  1.00 30.00           O
ATOM    243  N   ALA H   1      23.659  89.794  17.047  1.00 32.83      B    N
ATOM    244  CA  ALA H   1      22.306  89.279  17.288  1.00 24.21      B    C
ATOM    245  CB  ALA H   1      21.934  89.463  18.724  1.00 26.48      B    C
ATOM    246  C   ALA H   1      21.302  89.985  16.385  1.00 20.63      B    C
ATOM    247  O   ALA H   1      21.213  91.206  16.372  1.00 22.48      B    O
ATOM    248  N   CYS H   2      20.550  89.212  15.639  1.00 15.66      B    N
ATOM    249  CA  CYS H   2      19.553  89.755  14.718  1.00 16.52      B    C
ATOM    250  CB  CYS H   2      19.207  88.736  13.662  1.00 15.28      B    C
ATOM    251  SG  CYS H   2      20.564  88.309  12.591  1.00 18.36      B    S
ATOM    252  C   CYS H   2      18.312  90.205  15.450  1.00 18.64      B    C
ATOM    253  O   CYS H   2      17.354  89.466  15.559  1.00 21.04      B    O
ATOM    254  N   GLU H   3      18.346  91.421  15.950  1.00 19.36      B    N
ATOM    255  CA  GLU H   3      17.232  92.008  16.662  1.00 24.21      B    C
ATOM    256  CB  GLU H   3      17.701  93.137  17.542  1.00 35.40      B    C
ATOM    257  CG  GLU H   3      18.705  92.706  18.592  1.00 65.17      B    C
ATOM    258  CD  GLU H   3      19.035  93.801  19.553  1.00 84.24      B    C
ATOM    259  OE1 GLU H   3      19.066  94.974  19.142  1.00 66.71      B    O
ATOM    260  OE2 GLU H   3      19.274  93.486  20.727  1.00 69.96      B    O
ATOM    261  C   GLU H   3      16.171  92.527  15.704  1.00 25.30      B    C
ATOM    262  O   GLU H   3      16.475  92.968  14.610  1.00 19.11      B    O
ATOM    263  N   ALA H   4      14.930  92.479  16.128  1.00 31.52      B    N
ATOM    264  CA  ALA H   4      13.803  92.925  15.316  1.00 32.14      B    C
ATOM    265  CB  ALA H   4      12.531  92.329  15.829  1.00 20.00      B    C
ATOM    266  C   ALA H   4      13.689  94.439  15.279  1.00 22.21      B    C
ATOM    267  O   ALA H   4      14.034  95.097  16.237  1.00 28.97      B    O
ATOM    268  N   PHE H   5      13.207  94.978  14.167  1.00 25.94      B    N
ATOM    269  CA  PHE H   5      12.995  96.414  13.999  1.00 23.64      B    C
ATOM    270  CB  PHE H   5      14.298  97.103  13.669  1.00 20.86      B    C
ATOM    271  CG  PHE H   5      14.823  96.793  12.319  1.00 17.06      B    C
ATOM    272  CD1 PHE H   5      15.478  95.597  12.082  1.00 12.62      B    C
ATOM    273  CE1 PHE H   5      15.964  95.311  10.839  1.00 14.35      B    C
ATOM    274  CZ  PHE H   5      15.805  96.225   9.815  1.00 17.61      B    C
ATOM    275  CE2 PHE H   5      15.156  97.424  10.038  1.00 17.28      B    C
ATOM    276  CD2 PHE H   5      14.671  97.704  11.283  1.00 18.57      B    C
ATOM    277  C   PHE H   5      11.946  96.728  12.941  1.00 15.71      B    C
ATOM    278  O   PHE H   5      11.769  95.964  12.014  1.00 22.01      B    O
ATOM    279  N   ASP H   6      11.265  97.856  13.090  1.00 25.08      B    N
ATOM    280  CA  ASP H   6      10.199  98.282  12.190  1.00 25.08      B    C
ATOM    281  CB  ASP H   6       9.133  99.060  12.938  1.00 39.80      B    C
ATOM    282  CG  ASP H   6       8.537  98.263  14.068  1.00 32.04      B    C
ATOM    283  OD1 ASP H   6       8.762  97.041  14.153  1.00 39.89      B    O
ATOM    284  OD2 ASP H   6       7.837  98.868  14.879  1.00 51.34      B    O
ATOM    285  C   ASP H   6      10.739  99.127  11.058  1.00 15.87      B    C
ATOM    286  O   ASP H   6      10.939 100.323  11.205  1.00 17.15      B    O
ATOM    287  N   ALA H   7      10.980  98.495   9.935  1.00 14.11      B    N
ATOM    288  CA  ALA H   7      11.469  99.175   8.755  1.00 12.80      B    C
ATOM    289  CB  ALA H   7      12.135  98.189   7.841  1.00 22.83      B    C
ATOM    290  C   ALA H   7      10.339  99.903   8.036  1.00 13.47      B    C
ATOM    291  O   ALA H   7       9.273  99.352   7.859  1.00 17.24      B    O
ATOM    292  N   ALA H   8      10.582 101.135   7.622  1.00 10.95      B    N
ATOM    293  CA  ALA H   8       9.586 101.963   6.942  1.00  9.01      B    C
ATOM    294  CB  ALA H   8       9.943 103.421   7.028  1.00 20.00      B    C
ATOM    295  C   ALA H   8       9.441 101.559   5.504  1.00  9.74      B    C
ATOM    296  O   ALA H   8       8.344 101.385   5.006  1.00 12.75      B    O
ATOM    297  OXT ALA H   8      10.418 101.399   4.804  1.00 30.00           O
ATOM    299  N   GLY I   1       0.238  94.369   7.311  1.00  7.82      C    N
ATOM    300  CA  GLY I   1      -0.907  95.049   6.641  1.00  8.88      C    C
ATOM    301  C   GLY I   1      -1.448  94.244   5.475  1.00 10.65      C    C
ATOM    302  O   GLY I   1      -2.583  93.765   5.516  1.00 12.59      C    O
ATOM    303  N   CYS I   2      -0.625  94.098   4.438  1.00 10.34      C    N
ATOM    304  CA  CYS I   2      -0.998  93.361   3.226  1.00  9.84      C    C
ATOM    305  CB  CYS I   2      -1.744  94.282   2.256  1.00 10.22      C    C
ATOM    306  SG  CYS I   2      -0.738  95.616   1.559  1.00 14.38      C    S
ATOM    307  C   CYS I   2       0.224  92.765   2.530  1.00 12.24      C    C
ATOM    308  O   CYS I   2       1.355  93.193   2.768  1.00 13.25      C    O
ATOM    309  N   GLY I   3      -0.021  91.780   1.668  1.00 13.37      C    N
ATOM    310  CA  GLY I   3       1.039  91.127   0.900  1.00 12.84      C    C
ATOM    311  C   GLY I   3       1.902  90.225   1.763  1.00 12.54      C    C
ATOM    312  O   GLY I   3       1.382  89.443   2.563  1.00 11.87      C    O
ATOM    313  N   GLY I   4       3.220  90.335   1.600  1.00 12.51      C    N
ATOM    314  CA  GLY I   4       4.174  89.553   2.383  1.00 15.23      C    C
ATOM    315  C   GLY I   4       4.244  88.107   1.925  1.00 15.55      C    C
ATOM    316  O   GLY I   4       4.305  87.835   0.724  1.00 17.34      C    O
ATOM    317  N   ASN I   5       4.234  87.184   2.886  1.00 13.96      C    N
ATOM    318  CA  ASN I   5       4.323  85.746   2.604  1.00 12.31      C    C
ATOM    319  CB  ASN I   5       5.751  85.376   2.157  1.00  8.00      C    C
ATOM    320  CG  ASN I   5       6.831  85.944   3.068  1.00  9.69      C    C
ATOM    321  OD1 ASN I   5       6.555  86.455   4.155  1.00  8.00      C    O
ATOM    322  ND2 ASN I   5       8.076  85.856   2.618  1.00  7.64      C    N
ATOM    323  C   ASN I   5       3.876  84.888   3.796  1.00 13.08      C    C
ATOM    324  O   ASN I   5       3.566  85.417   4.867  1.00 14.76      C    O
ATOM    325  N   SER I   6       3.835  83.571   3.594  1.00 13.79      C    N
ATOM    326  CA  SER I   6       3.444  82.616   4.641  1.00 14.46      C    C
ATOM    327  CB  SER I   6       3.322  81.204   4.058  1.00 17.32      C    C
ATOM    328  OG  SER I   6       4.501  80.833   3.365  1.00 21.27      C    O
ATOM    329  C   SER I   6       4.381  82.586   5.856  1.00 12.67      C    C
ATOM    330  O   SER I   6       3.953  82.207   6.949  1.00 13.50      C    O
ATOM    331  N   ASN I   7       5.645  82.973   5.667  1.00  8.77      C    N
ATOM    332  CA  ASN I   7       6.591  83.128   6.777  1.00  9.01      C    C
ATOM    333  CB  ASN I   7       8.029  83.260   6.243  1.00 11.32      C    C
ATOM    334  CG  ASN I   7       9.083  83.234   7.344  1.00 12.14      C    C
ATOM    335  OD1 ASN I   7       8.864  82.690   8.429  1.00  7.89      C    O
ATOM    336  ND2 ASN I   7      10.243  83.816   7.060  1.00  8.60      C    N
ATOM    337  C   ASN I   7       6.198  84.332   7.647  1.00  7.69      C    C
ATOM    338  O   ASN I   7       6.751  85.429   7.518  1.00  7.72      C    O
ATOM    339  N   ARG I   8       5.218  84.105   8.521  1.00  8.71      C    N
ATOM    340  CA  ARG I   8       4.649  85.149   9.376  1.00 10.30      C    C
ATOM    341  CB  ARG I   8       3.709  86.050   8.565  1.00 14.42      C    C
ATOM    342  CG  ARG I   8       3.338  87.360   9.249  1.00 13.67      C    C
ATOM    343  CD  ARG I   8       2.024  87.921   8.722  1.00 13.85      C    C
ATOM    344  NE  ARG I   8       2.049  88.158   7.277  1.00 15.29      C    N
ATOM    345  CZ  ARG I   8       1.006  88.569   6.550  1.00 14.26      C    C
ATOM    346  NH1 ARG I   8      -0.180  88.806   7.114  1.00 12.03      C    N
ATOM    347  NH2 ARG I   8       1.150  88.748   5.239  1.00 16.36      C    N
ATOM    348  C   ARG I   8       3.874  84.501  10.525  1.00 10.85      C    C
ATOM    349  O   ARG I   8       3.066  83.597  10.295  1.00 10.60      C    O
ATOM    350  N   PHE I   9       4.129  84.963  11.749  1.00 10.74      C    N
ATOM    351  CA  PHE I   9       3.446  84.466  12.949  1.00 11.64      C    C
ATOM    352  CB  PHE I   9       4.332  83.465  13.696  1.00 11.31      C    C
ATOM    353  CG  PHE I   9       4.719  82.265  12.877  1.00 13.52      C    C
ATOM    354  CD1 PHE I   9       3.885  81.153  12.808  1.00 10.20      C    C
ATOM    355  CE1 PHE I   9       4.239  80.044  12.050  1.00 11.32      C    C
ATOM    356  CZ  PHE I   9       5.436  80.039  11.348  1.00 10.54      C    C
ATOM    357  CE2 PHE I   9       6.276  81.142  11.406  1.00 12.68      C    C
ATOM    358  CD2 PHE I   9       5.916  82.248  12.165  1.00 13.56      C    C
ATOM    359  C   PHE I   9       3.087  85.628  13.874  1.00 12.70      C    C
ATOM    360  O   PHE I   9       3.820  86.617  13.947  1.00 14.36      C    O
ATOM    361  N   LYS I  10       1.963  85.497  14.579  1.00 13.87      C    N
ATOM    362  CA  LYS I  10       1.499  86.526  15.515  1.00 14.92      C    C
ATOM    363  CB  LYS I  10       0.036  86.291  15.905  1.00 17.22      C    C
ATOM    364  CG  LYS I  10      -0.947  86.411  14.752  1.00 19.12      C    C
ATOM    365  CD  LYS I  10      -2.376  86.190  15.222  1.00 25.90      C    C
ATOM    366  CE  LYS I  10      -3.376  86.407  14.098  1.00 29.43      C    C
ATOM    367  NZ  LYS I  10      -4.780  86.199  14.550  1.00 34.43      C    N
ATOM    368  C   LYS I  10       2.367  86.547  16.770  1.00 14.84      C    C
ATOM    369  O   LYS I  10       2.922  87.588  17.130  1.00 16.06      C    O
ATOM    370  N   THR I  11       2.474  85.389  17.419  1.00 14.29      C    N
ATOM    371  CA  THR I  11       3.266  85.219  18.640  1.00 12.66      C    C
ATOM    372  CB  THR I  11       2.423  84.578  19.758  1.00 12.38      C    C
ATOM    373  OG1 THR I  11       1.920  83.309  19.321  1.00 11.26      C    O
ATOM    374  CG2 THR I  11       1.257  85.480  20.134  1.00 13.77      C    C
ATOM    375  C   THR I  11       4.499  84.350  18.386  1.00 12.37      C    C
ATOM    376  O   THR I  11       4.577  83.643  17.377  1.00 13.07      C    O
ATOM    377  N   ILE I  12       5.456  84.416  19.312  1.00 11.68      C    N
ATOM    378  CA  ILE I  12       6.688  83.612  19.242  1.00 12.32      C    C
ATOM    379  CB  ILE I  12       7.763  84.129  20.246  1.00 14.64      C    C
ATOM    380  CG1 ILE I  12       9.167  83.598  19.909  1.00 15.84      C    C
ATOM    381  CD1 ILE I  12       9.721  84.077  18.583  1.00 13.15      C    C
ATOM    382  CG2 ILE I  12       7.405  83.784  21.688  1.00 14.01      C    C
ATOM    383  C   ILE I  12       6.431  82.106  19.436  1.00 13.54      C    C
ATOM    384  O   ILE I  12       7.189  81.281  18.922  1.00 14.22      C    O
ATOM    385  N   GLU I  13       5.365  81.756  20.159  1.00 11.30      C    N
ATOM    386  CA  GLU I  13       4.988  80.350  20.377  1.00 11.45      C    C
ATOM    387  CB  GLU I  13       3.860  80.225  21.411  1.00  8.42      C    C
ATOM    388  CG  GLU I  13       4.248  80.594  22.840  1.00 10.62      C    C
ATOM    389  CD  GLU I  13       3.923  82.033  23.207  1.00 13.54      C    C
ATOM    390  OE1 GLU I  13       4.089  82.926  22.352  1.00 16.79      C    O
ATOM    391  OE2 GLU I  13       3.505  82.274  24.357  1.00 18.56      C    O
ATOM    392  C   GLU I  13       4.563  79.652  19.080  1.00 12.12      C    C
ATOM    393  O   GLU I  13       4.892  78.483  18.867  1.00 12.29      C    O
ATOM    394  N   GLU I  14       3.829  80.372  18.231  1.00 12.86      C    N
ATOM    395  CA  GLU I  14       3.404  79.859  16.922  1.00 14.40      C    C
ATOM    396  CB  GLU I  14       2.365  80.792  16.282  1.00 19.94      C    C
ATOM    397  CG  GLU I  14       1.037  80.876  17.027  1.00 32.03      C    C
ATOM    398  CD  GLU I  14       0.215  79.601  16.941  1.00 37.64      C    C
ATOM    399  OE1 GLU I  14       0.059  79.056  15.827  1.00 38.51      C    O
ATOM    400  OE2 GLU I  14      -0.288  79.146  17.991  1.00 40.86      C    O
ATOM    401  C   GLU I  14       4.579  79.664  15.957  1.00 14.76      C    C
ATOM    402  O   GLU I  14       4.571  78.729  15.153  1.00 16.97      C    O
ATOM    403  N   CYS I  15       5.576  80.546  16.038  1.00 13.31      C    N
ATOM    404  CA  CYS I  15       6.772  80.465  15.191  1.00 12.86      C    C
ATOM    405  CB  CYS I  15       7.586  81.760  15.292  1.00  8.57      C    C
ATOM    406  SG  CYS I  15       9.003  81.843  14.171  1.00 15.95      C    S
ATOM    407  C   CYS I  15       7.665  79.269  15.535  1.00 13.72      C    C
ATOM    408  O   CYS I  15       8.179  78.601  14.635  1.00 12.49      C    O
ATOM    409  N   ARG I  16       7.847  79.009  16.831  1.00 12.75      C    N
ATOM    410  CA  ARG I  16       8.699  77.907  17.299  1.00 11.16      C    C
ATOM    411  CB  ARG I  16       9.029  78.065  18.788  1.00 11.85      C    C
ATOM    412  CG  ARG I  16       9.951  79.234  19.094  1.00 19.91      C    C
ATOM    413  CD  ARG I  16      10.197  79.373  20.588  1.00 21.85      C    C
ATOM    414  NE  ARG I  16      10.976  78.257  21.129  1.00 21.78      C    N
ATOM    415  CZ  ARG I  16      12.296  78.092  20.995  1.00 19.07      C    C
ATOM    416  NH1 ARG I  16      13.044  78.969  20.322  1.00 18.26      C    N
ATOM    417  NH2 ARG I  16      12.879  77.027  21.540  1.00 19.79      C    N
ATOM    418  C   ARG I  16       8.084  76.529  17.046  1.00 11.24      C    C
ATOM    419  O   ARG I  16       8.765  75.633  16.545  1.00 12.66      C    O
ATOM    420  N   ARG I  17       6.809  76.363  17.399  1.00 10.03      C    N
ATOM    421  CA  ARG I  17       6.108  75.079  17.213  1.00 12.54      C    C
ATOM    422  CB  ARG I  17       4.715  75.104  17.861  1.00  8.28      C    C
ATOM    423  CG  ARG I  17       4.726  74.931  19.374  1.00  7.05      C    C
ATOM    424  CD  ARG I  17       3.345  74.583  19.914  1.00  8.43      C    C
ATOM    425  NE  ARG I  17       2.435  75.730  19.897  1.00 10.72      C    N
ATOM    426  CZ  ARG I  17       2.356  76.677  20.838  1.00 11.22      C    C
ATOM    427  NH1 ARG I  17       3.138  76.657  21.920  1.00 12.14      C    N
ATOM    428  NH2 ARG I  17       1.476  77.667  20.694  1.00 11.71      C    N
ATOM    429  C   ARG I  17       5.983  74.657  15.743  1.00 14.67      C    C
ATOM    430  O   ARG I  17       6.081  73.468  15.431  1.00 15.09      C    O
ATOM    431  N   THR I  18       5.767  75.628  14.856  1.00 17.56      C    N
ATOM    432  CA  THR I  18       5.632  75.362  13.421  1.00 16.46      C    C
ATOM    433  CB  THR I  18       5.012  76.570  12.681  1.00 14.66      C    C
ATOM    434  OG1 THR I  18       3.773  76.930  13.304  1.00 16.07      C    O
ATOM    435  CG2 THR I  18       4.759  76.249  11.205  1.00  9.91      C    C
ATOM    436  C   THR I  18       6.973  75.006  12.770  1.00 15.35      C    C
ATOM    437  O   THR I  18       7.059  74.023  12.033  1.00 16.17      C    O
ATOM    438  N   CYS I  19       8.006  75.801  13.053  1.00 14.35      C    N
ATOM    439  CA  CYS I  19       9.312  75.669  12.392  1.00 15.46      C    C
ATOM    440  CB  CYS I  19       9.901  77.055  12.112  1.00 13.80      C    C
ATOM    441  SG  CYS I  19       8.854  78.118  11.087  1.00 14.74      C    S
ATOM    442  C   CYS I  19      10.319  74.836  13.188  1.00 17.71      C    C
ATOM    443  O   CYS I  19      10.833  73.837  12.680  1.00 19.20      C    O
ATOM    444  N   ILE I  20      10.596  75.250  14.424  1.00 18.02      C    N
ATOM    445  CA  ILE I  20      11.647  74.626  15.243  1.00 18.94      C    C
ATOM    446  CB  ILE I  20      12.127  75.563  16.386  1.00 17.48      C    C
ATOM    447  CG1 ILE I  20      12.707  76.864  15.811  1.00 16.29      C    C
ATOM    448  CD1 ILE I  20      12.763  78.011  16.800  1.00 16.88      C    C
ATOM    449  CG2 ILE I  20      13.174  74.872  17.259  1.00 18.58      C    C
ATOM    450  C   ILE I  20      11.178  73.279  15.806  1.00 19.81      C    C
ATOM    451  O   ILE I  20      11.703  72.230  15.424  1.00 18.89      C    O
ATOM    452  N   GLY I  21      10.192  73.316  16.701  1.00 23.67      C    N
ATOM    453  CA  GLY I  21       9.674  72.109  17.352  1.00 27.25      C    C
ATOM    454  C   GLY I  21       8.919  72.395  18.639  1.00 30.04      C    C
ATOM    455  O   GLY I  21       8.414  71.476  19.293  1.00 34.36      C    O
ATOM    456  OXT GLY I  21       8.789  73.544  19.068  1.00 33.18      C    O
ATOM      1  N   ALA J   1      16.669 111.066   7.847  1.00 36.16      A    N
ATOM      2  CA  ALA J   1      16.679 111.564   9.265  1.00 35.26      A    C
ATOM      3  CB  ALA J   1      17.484 112.862   9.393  1.00 20.00      A    C
ATOM      4  C   ALA J   1      15.271 111.717   9.875  1.00 33.27      A    C
ATOM      5  O   ALA J   1      14.990 111.095  10.903  1.00 34.74      A    O
ATOM      6  N   PRO J   2      14.386 112.532   9.253  1.00 30.42      A    N
ATOM      7  CA  PRO J   2      13.027 112.646   9.796  1.00 25.54      A    C
ATOM      8  CB  PRO J   2      12.516 113.946   9.176  1.00 26.39      A    C
ATOM      9  CG  PRO J   2      13.210 114.021   7.866  1.00 27.33      A    C
ATOM     10  CD  PRO J   2      14.558 113.378   8.053  1.00 28.30      A    C
ATOM     11  C   PRO J   2      12.126 111.473   9.403  1.00 23.77      A    C
ATOM     12  O   PRO J   2      12.497 110.657   8.555  1.00 22.56      A    O
ATOM     13  N   ARG J   3      10.949 111.409  10.021  1.00 21.86      A    N
ATOM     14  CA  ARG J   3       9.985 110.333   9.773  1.00 19.61      A    C
ATOM     15  CB  ARG J   3       8.972 110.239  10.922  1.00 16.34      A    C
ATOM     16  CG  ARG J   3       9.580 109.789  12.243  1.00 14.49      A    C
ATOM     17  CD  ARG J   3       8.662 110.048  13.430  1.00 18.36      A    C
ATOM     18  NE  ARG J   3       7.503 109.149  13.457  1.00 19.40      A    N
ATOM     19  CZ  ARG J   3       6.290 109.404  12.955  1.00 19.86      A    C
ATOM     20  NH1 ARG J   3       6.002 110.559  12.348  1.00 19.59      A    N
ATOM     21  NH2 ARG J   3       5.337 108.480  13.062  1.00 19.60      A    N
ATOM     22  C   ARG J   3       9.256 110.536   8.446  1.00 20.07      A    C
ATOM     23  O   ARG J   3       9.276 109.656   7.582  1.00 21.50      A    O
ATOM     24  N   ARG J   4       8.624 111.701   8.295  1.00 17.61      A    N
ATOM     25  CA  ARG J   4       7.825 112.029   7.106  1.00 17.24      A    C
ATOM     26  CB  ARG J   4       6.569 112.810   7.509  1.00 16.98      A    C
ATOM     27  CG  ARG J   4       5.606 112.046   8.410  1.00 20.96      A    C
ATOM     28  CD  ARG J   4       4.844 110.970   7.649  1.00 24.37      A    C
ATOM     29  NE  ARG J   4       3.988 110.170   8.527  1.00 32.79      A    N
ATOM     30  CZ  ARG J   4       4.405 109.197   9.343  1.00 38.60      A    C
ATOM     31  NH1 ARG J   4       5.695 108.865   9.433  1.00 43.71      A    N
ATOM     32  NH2 ARG J   4       3.516 108.545  10.089  1.00 41.15      A    N
ATOM     33  C   ARG J   4       8.621 112.830   6.075  1.00 16.56      A    C
ATOM     34  O   ARG J   4       9.650 113.433   6.394  1.00 15.56      A    O
ATOM     35  N   LYS J   5       8.122 112.831   4.840  1.00 16.57      A    N
ATOM     36  CA  LYS J   5       8.770 113.523   3.716  1.00 16.42      A    C
ATOM     37  CB  LYS J   5       8.275 112.953   2.382  1.00 19.02      A    C
ATOM     38  CG  LYS J   5       8.584 111.478   2.181  1.00 21.23      A    C
ATOM     39  CD  LYS J   5       8.117 110.995   0.817  1.00 25.73      A    C
ATOM     40  CE  LYS J   5       8.362 109.505   0.633  1.00 31.58      A    C
ATOM     41  NZ  LYS J   5       9.809 109.152   0.646  1.00 34.86      A    N
ATOM     42  C   LYS J   5       8.568 115.044   3.724  1.00 13.64      A    C
ATOM     43  O   LYS J   5       9.344 115.770   3.101  1.00 14.02      A    O
ATOM     44  N   LEU J   6       7.522 115.519   4.402  1.00 11.85      A    N
ATOM     45  CA  LEU J   6       7.251 116.963   4.516  1.00 10.17      A    C
ATOM     46  CB  LEU J   6       5.834 117.208   5.064  1.00 12.74      A    C
ATOM     47  CG  LEU J   6       5.482 116.757   6.497  1.00 15.65      A    C
ATOM     48  CD1 LEU J   6       5.760 117.836   7.541  1.00 17.36      A    C
ATOM     49  CD2 LEU J   6       4.022 116.328   6.580  1.00 11.03      A    C
ATOM     50  C   LEU J   6       8.278 117.739   5.355  1.00  7.86      A    C
ATOM     51  O   LEU J   6       8.468 118.937   5.138  1.00  8.62      A    O
ATOM     52  N   CYS J   7       8.926 117.060   6.303  1.00  8.07      A    N
ATOM     53  CA  CYS J   7       9.857 117.706   7.240  1.00  7.71      A    C
ATOM     54  CB  CYS J   7      10.182 116.757   8.398  1.00  7.05      A    C
ATOM     55  SG  CYS J   7       8.730 116.192   9.315  1.00 14.70      A    S
ATOM     56  C   CYS J   7      11.162 118.206   6.607  1.00  9.07      A    C
ATOM     57  O   CYS J   7      11.737 119.187   7.085  1.00 10.08      A    O
ATOM     58  N   ILE J   8      11.622 117.546   5.542  1.00  8.86      A    N
ATOM     59  CA  ILE J   8      12.869 117.942   4.854  1.00 10.79      A    C
ATOM     60  CB  ILE J   8      13.463 116.793   3.990  1.00 14.66      A    C
ATOM     61  CG1 ILE J   8      12.531 116.388   2.835  1.00 11.78      A    C
ATOM     62  CD1 ILE J   8      13.252 115.735   1.677  1.00 11.24      A    C
ATOM     63  CG2 ILE J   8      13.780 115.586   4.863  1.00 19.76      A    C
ATOM     64  C   ILE J   8      12.772 119.225   4.002  1.00 10.32      A    C
ATOM     65  O   ILE J   8      13.802 119.736   3.554  1.00 10.60      A    O
ATOM     66  N   LEU J   9      11.557 119.730   3.773  1.00 10.80      A    N
ATOM     67  CA  LEU J   9      11.347 120.944   2.970  1.00 12.75      A    C
ATOM     68  CB  LEU J   9       9.851 121.164   2.699  1.00 12.81      A    C
ATOM     69  CG  LEU J   9       9.123 120.109   1.859  1.00 12.77      A    C
ATOM     70  CD1 LEU J   9       7.617 120.322   1.923  1.00 13.78      A    C
ATOM     71  CD2 LEU J   9       9.606 120.126   0.416  1.00 11.19      A    C
ATOM     72  C   LEU J   9      11.928 122.196   3.633  1.00 16.01      A    C
ATOM     73  O   LEU J   9      12.033 122.270   4.860  1.00 16.76      A    O
ATOM     74  N   HIS J  10      12.296 123.172   2.803  1.00 16.65      A    N
ATOM     75  CA  HIS J  10      12.871 124.437   3.270  1.00 18.50      A    C
ATOM     76  CB  HIS J  10      13.571 125.157   2.110  1.00 28.48      A    C
ATOM     77  CG  HIS J  10      14.454 126.288   2.539  1.00 36.36      A    C
ATOM     78  ND1 HIS J  10      13.993 127.579   2.684  1.00 44.86      A    N
ATOM     79  CE1 HIS J  10      14.986 128.358   3.071  1.00 40.72      A    C
ATOM     80  NE2 HIS J  10      16.076 127.620   3.183  1.00 36.64      A    N
ATOM     81  CD2 HIS J  10      15.770 126.321   2.856  1.00 42.31      A    C
ATOM     82  C   HIS J  10      11.787 125.334   3.871  1.00 17.87      A    C
ATOM     83  O   HIS J  10      10.615 125.230   3.503  1.00 18.56      A    O
ATOM     84  N   ALA J  11      12.188 126.206   4.796  1.00 15.68      A    N
ATOM     85  CA  ALA J  11      11.266 127.143   5.445  1.00 16.10      A    C
ATOM     86  CB  ALA J  11      11.928 127.790   6.653  1.00 19.51      A    C
ATOM     87  C   ALA J  11      10.789 128.217   4.465  1.00 14.12      A    C
ATOM     88  O   ALA J  11      11.585 128.751   3.688  1.00 14.12      A    O
ATOM     89  N   ASN J  12       9.490 128.518   4.511  1.00 11.46      A    N
ATOM     90  CA  ASN J  12       8.867 129.493   3.612  1.00 12.92      A    C
ATOM     91  CB  ASN J  12       8.446 128.802   2.306  1.00 16.28      A    C
ATOM     92  CG  ASN J  12       7.911 129.773   1.262  1.00 15.92      A    C
ATOM     93  OD1 ASN J  12       8.300 130.941   1.214  1.00 15.35      A    O
ATOM     94  ND2 ASN J  12       7.018 129.283   0.410  1.00 15.60      A    N
ATOM     95  C   ASN J  12       7.656 130.156   4.287  1.00 13.69      A    C
ATOM     96  O   ASN J  12       6.625 129.502   4.471  1.00 13.97      A    O
ATOM     97  N   PRO J  13       7.782 131.444   4.684  1.00 13.20      A    N
ATOM     98  CA  PRO J  13       6.635 132.171   5.254  1.00 12.83      A    C
ATOM     99  CB  PRO J  13       7.232 133.530   5.648  1.00 12.56      A    C
ATOM    100  CG  PRO J  13       8.687 133.278   5.814  1.00 14.69      A    C
ATOM    101  CD  PRO J  13       9.031 132.221   4.810  1.00 13.31      A    C
ATOM    102  C   PRO J  13       5.471 132.355   4.274  1.00 12.64      A    C
ATOM    103  O   PRO J  13       4.328 132.046   4.621  1.00 16.42      A    O
ATOM    104  N   GLY J  14       5.771 132.852   3.073  1.00 11.67      A    N
ATOM    105  CA  GLY J  14       4.774 133.045   2.015  1.00 12.25      A    C
ATOM    106  C   GLY J  14       4.798 134.447   1.432  1.00 14.90      A    C
ATOM    107  O   GLY J  14       5.860 135.068   1.342  1.00 13.48      A    O
ATOM    108  N   ARG J  15       3.620 134.937   1.037  1.00 16.90      A    N
ATOM    109  CA  ARG J  15       3.466 136.260   0.411  1.00 18.46      A    C
ATOM    110  CB  ARG J  15       3.082 136.092  -1.068  1.00 20.34      A    C
ATOM    111  CG  ARG J  15       1.684 135.536  -1.319  1.00 20.02      A    C
ATOM    112  CD  ARG J  15       1.515 135.083  -2.760  1.00 19.81      A    C
ATOM    113  NE  ARG J  15       0.159 134.603  -3.032  1.00 20.40      A    N
ATOM    114  CZ  ARG J  15      -0.331 133.411  -2.678  1.00 18.96      A    C
ATOM    115  NH1 ARG J  15       0.408 132.521  -2.011  1.00 21.73      A    N
ATOM    116  NH2 ARG J  15      -1.588 133.102  -2.992  1.00 12.84      A    N
ATOM    117  C   ARG J  15       2.463 137.193   1.121  1.00 19.23      A    C
ATOM    118  O   ARG J  15       2.139 138.259   0.588  1.00 20.83      A    O
ATOM    119  N   CYS J  16       1.991 136.806   2.310  1.00 17.72      A    N
ATOM    120  CA  CYS J  16       1.038 137.613   3.087  1.00 16.47      A    C
ATOM    121  CB  CYS J  16      -0.068 136.730   3.680  1.00 14.72      A    C
ATOM    122  SG  CYS J  16      -1.398 136.337   2.520  1.00 16.09      A    S
ATOM    123  C   CYS J  16       1.746 138.395   4.194  1.00 15.16      A    C
ATOM    124  O   CYS J  16       2.876 138.075   4.573  1.00 14.03      A    O
ATOM    125  N   TYR J  17       1.056 139.411   4.710  1.00 15.82      A    N
ATOM    126  CA  TYR J  17       1.608 140.321   5.723  1.00 17.80      A    C
ATOM    127  CB  TYR J  17       1.009 141.722   5.551  1.00 23.33      A    C
ATOM    128  CG  TYR J  17       1.187 142.306   4.165  1.00 27.91      A    C
ATOM    129  CD1 TYR J  17       2.376 142.940   3.800  1.00 34.78      A    C
ATOM    130  CE1 TYR J  17       2.543 143.478   2.530  1.00 38.15      A    C
ATOM    131  CZ  TYR J  17       1.511 143.386   1.605  1.00 38.80      A    C
ATOM    132  OH  TYR J  17       1.670 143.917   0.346  1.00 44.92      A    O
ATOM    133  CE2 TYR J  17       0.322 142.763   1.945  1.00 35.27      A    C
ATOM    134  CD2 TYR J  17       0.165 142.229   3.217  1.00 29.14      A    C
ATOM    135  C   TYR J  17       1.392 139.861   7.174  1.00 17.19      A    C
ATOM    136  O   TYR J  17       1.918 140.488   8.096  1.00 18.54      A    O
ATOM    137  N   ASP J  18       0.631 138.781   7.376  1.00 17.22      A    N
ATOM    138  CA  ASP J  18       0.306 138.291   8.720  1.00 16.36      A    C
ATOM    139  CB  ASP J  18      -0.881 137.315   8.659  1.00 14.83      A    C
ATOM    140  CG  ASP J  18      -1.485 137.012  10.032  1.00 15.95      A    C
ATOM    141  OD1 ASP J  18      -1.215 137.743  11.011  1.00 14.75      A    O
ATOM    142  OD2 ASP J  18      -2.252 136.031  10.125  1.00 19.99      A    O
ATOM    143  C   ASP J  18       1.512 137.601   9.361  1.00 17.81      A    C
ATOM    144  O   ASP J  18       2.157 136.761   8.728  1.00 17.30      A    O
ATOM    145  N   ALA J  19       1.799 137.962  10.613  1.00 18.33      A    N
ATOM    146  CA  ALA J  19       2.906 137.383  11.380  1.00 19.47      A    C
ATOM    147  CB  ALA J  19       3.684 138.481  12.093  1.00 20.00      A    C
ATOM    148  C   ALA J  19       2.373 136.357  12.381  1.00 20.30      A    C
ATOM    149  O   ALA J  19       2.086 136.691  13.535  1.00 21.36      A    O
ATOM    150  N   ILE J  20       2.242 135.113  11.922  1.00 16.61      A    N
ATOM    151  CA  ILE J  20       1.743 134.005  12.742  1.00 16.22      A    C
ATOM    152  CB  ILE J  20       0.851 133.035  11.925  1.00 15.54      A    C
ATOM    153  CG1 ILE J  20      -0.188 133.808  11.097  1.00 10.35      A    C
ATOM    154  CD1 ILE J  20      -1.172 132.930  10.350  1.00 10.81      A    C
ATOM    155  CG2 ILE J  20       0.147 132.034  12.845  1.00 18.08      A    C
ATOM    156  C   ILE J  20       2.950 133.240  13.298  1.00 18.53      A    C
ATOM    157  O   ILE J  20       3.804 132.808  12.519  1.00 18.43      A    O
ATOM    158  N   PRO J  21       3.040 133.085  14.639  1.00 19.64      A    N
ATOM    159  CA  PRO J  21       4.082 132.217  15.207  1.00 18.36      A    C
ATOM    160  CB  PRO J  21       3.921 132.407  16.722  1.00 18.26      A    C
ATOM    161  CG  PRO J  21       3.252 133.725  16.875  1.00 20.65      A    C
ATOM    162  CD  PRO J  21       2.344 133.852  15.690  1.00 19.58      A    C
ATOM    163  C   PRO J  21       3.894 130.745  14.825  1.00 16.72      A    C
ATOM    164  O   PRO J  21       2.799 130.201  14.991  1.00 18.36      A    O
ATOM    165  N   ALA J  22       4.953 130.122  14.308  1.00 13.98      A    N
ATOM    166  CA  ALA J  22       4.905 128.723  13.876  1.00 11.74      A    C
ATOM    167  CB  ALA J  22       4.166 128.609  12.551  1.00 12.86      A    C
ATOM    168  C   ALA J  22       6.309 128.127  13.754  1.00 10.93      A    C
ATOM    169  O   ALA J  22       7.230 128.792  13.274  1.00 10.68      A    O
ATOM    170  N   PHE J  23       6.453 126.872  14.182  1.00 10.78      A    N
ATOM    171  CA  PHE J  23       7.741 126.171  14.184  1.00  9.60      A    C
ATOM    172  CB  PHE J  23       7.848 125.267  15.415  1.00 12.01      A    C
ATOM    173  CG  PHE J  23       7.685 125.996  16.719  1.00 12.07      A    C
ATOM    174  CD2 PHE J  23       6.439 126.076  17.337  1.00 11.73      A    C
ATOM    175  CE2 PHE J  23       6.285 126.750  18.541  1.00 12.95      A    C
ATOM    176  CZ  PHE J  23       7.380 127.356  19.141  1.00 13.32      A    C
ATOM    177  CE1 PHE J  23       8.626 127.285  18.535  1.00 14.09      A    C
ATOM    178  CD1 PHE J  23       8.774 126.610  17.330  1.00 12.85      A    C
ATOM    179  C   PHE J  23       7.932 125.337  12.918  1.00 10.33      A    C
ATOM    180  O   PHE J  23       6.993 125.142  12.141  1.00 11.50      A    O
ATOM    181  N   TYR J  24       9.158 124.852  12.724  1.00  9.07      A    N
ATOM    182  CA  TYR J  24       9.499 123.990  11.587  1.00 10.24      A    C
ATOM    183  CB  TYR J  24       9.723 124.832  10.322  1.00 10.04      A    C
ATOM    184  CG  TYR J  24      10.959 125.710  10.360  1.00  9.67      A    C
ATOM    185  CD1 TYR J  24      10.952 126.933  11.034  1.00 10.40      A    C
ATOM    186  CE1 TYR J  24      12.083 127.740  11.071  1.00  7.17      A    C
ATOM    187  CZ  TYR J  24      13.241 127.329  10.425  1.00 11.16      A    C
ATOM    188  OH  TYR J  24      14.363 128.125  10.458  1.00 12.77      A    O
ATOM    189  CE2 TYR J  24      13.273 126.121   9.749  1.00  8.80      A    C
ATOM    190  CD2 TYR J  24      12.138 125.321   9.717  1.00 10.88      A    C
ATOM    191  C   TYR J  24      10.735 123.137  11.883  1.00 10.42      A    C
ATOM    192  O   TYR J  24      11.600 123.537  12.668  1.00 10.58      A    O
ATOM    193  N   TYR J  25      10.809 121.970  11.244  1.00  9.81      A    N
ATOM    194  CA  TYR J  25      11.939 121.052  11.406  1.00 10.32      A    C
ATOM    195  CB  TYR J  25      11.492 119.603  11.185  1.00  8.53      A    C
ATOM    196  CG  TYR J  25      12.601 118.582  11.353  1.00 12.70      A    C
ATOM    197  CD1 TYR J  25      13.021 118.181  12.622  1.00 13.72      A    C
ATOM    198  CE1 TYR J  25      14.037 117.248  12.780  1.00 15.65      A    C
ATOM    199  CZ  TYR J  25      14.650 116.702  11.660  1.00 17.55      A    C
ATOM    200  OH  TYR J  25      15.657 115.777  11.813  1.00 16.98      A    O
ATOM    201  CE2 TYR J  25      14.251 117.084  10.390  1.00 16.17      A    C
ATOM    202  CD2 TYR J  25      13.234 118.018  10.242  1.00 14.31      A    C
ATOM    203  C   TYR J  25      13.063 121.411  10.432  1.00 12.75      A    C
ATOM    204  O   TYR J  25      12.906 121.262   9.217  1.00 14.41      A    O
ATOM    205  N   ASN J  26      14.188 121.880  10.973  1.00 12.97      A    N
ATOM    206  CA  ASN J  26      15.381 122.173  10.177  1.00 14.83      A    C
ATOM    207  CB  ASN J  26      16.275 123.186  10.908  1.00 16.69      A    C
ATOM    208  CG  ASN J  26      17.244 123.907   9.979  1.00 15.38      A    C
ATOM    209  OD1 ASN J  26      17.613 123.404   8.916  1.00 21.92      A    O
ATOM    210  ND2 ASN J  26      17.665 125.099  10.388  1.00 20.51      A    N
ATOM    211  C   ASN J  26      16.147 120.877   9.914  1.00 17.79      A    C
ATOM    212  O   ASN J  26      16.418 120.117  10.845  1.00 17.78      A    O
ATOM    213  N   GLN J  27      16.491 120.633   8.649  1.00 18.98      A    N
ATOM    214  CA  GLN J  27      17.192 119.406   8.244  1.00 21.00      A    C
ATOM    215  CB  GLN J  27      17.082 119.206   6.721  1.00 22.11      A    C
ATOM    216  CG  GLN J  27      17.736 117.945   6.151  1.00 27.77      A    C
ATOM    217  CD  GLN J  27      16.963 116.663   6.427  1.00 28.48      A    C
ATOM    218  OE1 GLN J  27      16.170 116.578   7.365  1.00 31.26      A    O
ATOM    219  NE2 GLN J  27      17.202 115.649   5.601  1.00 26.97      A    N
ATOM    220  C   GLN J  27      18.659 119.404   8.682  1.00 21.27      A    C
ATOM    221  O   GLN J  27      19.172 118.370   9.117  1.00 22.69      A    O
ATOM    222  N   ALA J  28      19.325 120.552   8.558  1.00 21.54      A    N
ATOM    223  CA  ALA J  28      20.740 120.682   8.921  1.00 25.34      A    C
ATOM    224  CB  ALA J  28      21.303 121.996   8.396  1.00 20.00      A    C
ATOM    225  C   ALA J  28      20.953 120.583  10.431  1.00 26.58      A    C
ATOM    226  O   ALA J  28      21.747 119.763  10.896  1.00 26.22      A    O
ATOM    227  N   ALA J  29      20.235 121.416  11.182  1.00 26.79      A    N
ATOM    228  CA  ALA J  29      20.362 121.475  12.644  1.00 25.10      A    C
ATOM    229  CB  ALA J  29      19.898 122.833  13.152  1.00 19.87      A    C
ATOM    230  C   ALA J  29      19.619 120.358  13.392  1.00 23.65      A    C
ATOM    231  O   ALA J  29      19.915 120.113  14.564  1.00 24.24      A    O
ATOM    232  N   LYS J  30      18.662 119.704  12.725  1.00 21.81      A    N
ATOM    233  CA  LYS J  30      17.847 118.622  13.309  1.00 21.65      A    C
ATOM    234  CB  LYS J  30      18.712 117.414  13.710  1.00 24.23      A    C
ATOM    235  CG  LYS J  30      19.636 116.906  12.614  1.00 25.05      A    C
ATOM    236  CD  LYS J  30      20.318 115.613  13.032  1.00 25.97      A    C
ATOM    237  CE  LYS J  30      21.221 115.075  11.934  1.00 27.42      A    C
ATOM    238  NZ  LYS J  30      21.873 113.795  12.327  1.00 30.32      A    N
ATOM    239  C   LYS J  30      16.997 119.100  14.494  1.00 20.48      A    C
ATOM    240  O   LYS J  30      16.670 118.344  15.412  1.00 20.22      A    O
ATOM    241  OXT LYS J  30      16.606 120.266  14.561  1.00 30.00           O
ATOM    243  N   ALA K   1      23.223 128.907  17.685  1.00 32.83      B    N
ATOM    244  CA  ALA K   1      21.908 128.259  17.643  1.00 24.21      B    C
ATOM    245  CB  ALA K   1      21.301 128.239  19.010  1.00 26.48      B    C
ATOM    246  C   ALA K   1      20.990 128.984  16.666  1.00 20.63      B    C
ATOM    247  O   ALA K   1      20.783 130.186  16.767  1.00 22.48      B    O
ATOM    248  N   CYS K   2      20.444 128.248  15.728  1.00 15.66      B    N
ATOM    249  CA  CYS K   2      19.553 128.815  14.718  1.00 16.52      B    C
ATOM    250  CB  CYS K   2      19.478 127.905  13.518  1.00 15.28      B    C
ATOM    251  SG  CYS K   2      21.020 127.721  12.648  1.00 18.36      B    S
ATOM    252  C   CYS K   2      18.175 129.072  15.278  1.00 18.64      B    C
ATOM    253  O   CYS K   2      17.290 128.250  15.149  1.00 21.04      B    O
ATOM    254  N   GLU K   3      18.010 130.218  15.902  1.00 19.36      B    N
ATOM    255  CA  GLU K   3      16.747 130.622  16.478  1.00 24.21      B    C
ATOM    256  CB  GLU K   3      16.958 131.672  17.538  1.00 35.40      B    C
ATOM    257  CG  GLU K   3      17.825 131.201  18.687  1.00 65.17      B    C
ATOM    258  CD  GLU K   3      17.892 132.196  19.800  1.00 84.24      B    C
ATOM    259  OE1 GLU K   3      17.869 133.408  19.525  1.00 66.71      B    O
ATOM    260  OE2 GLU K   3      17.976 131.763  20.957  1.00 69.96      B    O
ATOM    261  C   GLU K   3      15.801 131.165  15.417  1.00 25.30      B    C
ATOM    262  O   GLU K   3      16.226 131.758  14.441  1.00 19.11      B    O
ATOM    263  N   ALA K   4      14.520 130.965  15.623  1.00 31.52      B    N
ATOM    264  CA  ALA K   4      13.494 131.413  14.686  1.00 32.14      B    C
ATOM    265  CB  ALA K   4      12.223 130.659  14.917  1.00 20.00      B    C
ATOM    266  C   ALA K   4      13.237 132.906  14.791  1.00 22.21      B    C
ATOM    267  O   ALA K   4      13.362 133.471  15.857  1.00 28.97      B    O
ATOM    268  N   PHE K   5      12.882 133.534  13.678  1.00 25.94      B    N
ATOM    269  CA  PHE K   5      12.557 134.958  13.629  1.00 23.64      B    C
ATOM    270  CB  PHE K   5      13.820 135.786  13.594  1.00 20.86      B    C
ATOM    271  CG  PHE K   5      14.577 135.684  12.325  1.00 17.06      B    C
ATOM    272  CD1 PHE K   5      15.376 134.582  12.075  1.00 12.62      B    C
ATOM    273  CE1 PHE K   5      16.076 134.487  10.906  1.00 14.35      B    C
ATOM    274  CZ  PHE K   5      15.987 135.502   9.972  1.00 17.61      B    C
ATOM    275  CE2 PHE K   5      15.196 136.608  10.210  1.00 17.28      B    C
ATOM    276  CD2 PHE K   5      14.498 136.697  11.380  1.00 18.57      B    C
ATOM    277  C   PHE K   5      11.659 135.311  12.451  1.00 15.71      B    C
ATOM    278  O   PHE K   5      11.705 134.653  11.433  1.00 22.01      B    O
ATOM    279  N   ASP K   6      10.855 136.354  12.604  1.00 25.08      B    N
ATOM    280  CA  ASP K   6       9.905 136.797  11.590  1.00 25.08      B    C
ATOM    281  CB  ASP K   6       8.664 137.390  12.230  1.00 39.80      B    C
ATOM    282  CG  ASP K   6       7.982 136.418  13.155  1.00 32.04      B    C
ATOM    283  OD1 ASP K   6       8.310 135.217  13.146  1.00 39.89      B    O
ATOM    284  OD2 ASP K   6       7.106 136.862  13.898  1.00 51.34      B    O
ATOM    285  C   ASP K   6      10.527 137.814  10.658  1.00 15.87      B    C
ATOM    286  O   ASP K   6      10.582 138.995  10.962  1.00 17.15      B    O
ATOM    287  N   ALA K   7      11.001 137.342   9.532  1.00 14.11      B    N
ATOM    288  CA  ALA K   7      11.597 138.196   8.527  1.00 12.80      B    C
ATOM    289  CB  ALA K   7      12.491 137.384   7.636  1.00 22.83      B    C
ATOM    290  C   ALA K   7      10.525 138.911   7.711  1.00 13.47      B    C
ATOM    291  O   ALA K   7       9.559 138.301   7.303  1.00 17.24      B    O
ATOM    292  N   ALA K   8      10.706 140.199   7.475  1.00 10.95      B    N
ATOM    293  CA  ALA K   8       9.750 141.019   6.731  1.00  9.01      B    C
ATOM    294  CB  ALA K   8       9.943 142.481   7.028  1.00 20.00      B    C
ATOM    295  C   ALA K   8       9.872 140.781   5.254  1.00  9.74      B    C
ATOM    296  O   ALA K   8       8.888 140.579   4.567  1.00 12.75      B    O
ATOM    297  OXT ALA K   8      10.956 140.785   4.713  1.00 30.00           O
ATOM    299  N   GLY L   1       0.238 133.429   7.311  1.00  7.82      C    N
ATOM    300  CA  GLY L   1      -0.907 134.109   6.641  1.00  8.88      C    C
ATOM    301  C   GLY L   1      -1.448 133.304   5.475  1.00 10.65      C    C
ATOM    302  O   GLY L   1      -2.583 132.825   5.516  1.00 12.59      C    O
ATOM    303  N   CYS L   2      -0.625 133.158   4.438  1.00 10.34      C    N
ATOM    304  CA  CYS L   2      -0.998 132.421   3.226  1.00  9.84      C    C
ATOM    305  CB  CYS L   2      -1.744 133.342   2.256  1.00 10.22      C    C
ATOM    306  SG  CYS L   2      -0.738 134.676   1.559  1.00 14.38      C    S
ATOM    307  C   CYS L   2       0.224 131.825   2.530  1.00 12.24      C    C
ATOM    308  O   CYS L   2       1.355 132.253   2.768  1.00 13.25      C    O
ATOM    309  N   GLY L   3      -0.021 130.840   1.668  1.00 13.37      C    N
ATOM    310  CA  GLY L   3       1.039 130.187   0.900  1.00 12.84      C    C
ATOM    311  C   GLY L   3       1.902 129.285   1.763  1.00 12.54      C    C
ATOM    312  O   GLY L   3       1.382 128.503   2.563  1.00 11.87      C    O
ATOM    313  N   GLY L   4       3.220 129.395   1.600  1.00 12.51      C    N
ATOM    314  CA  GLY L   4       4.174 128.613   2.383  1.00 15.23      C    C
ATOM    315  C   GLY L   4       4.244 127.167   1.925  1.00 15.55      C    C
ATOM    316  O   GLY L   4       4.305 126.895   0.724  1.00 17.34      C    O
ATOM    317  N   ASN L   5       4.234 126.244   2.886  1.00 13.96      C    N
ATOM    318  CA  ASN L   5       4.323 124.806   2.604  1.00 12.31      C    C
ATOM    319  CB  ASN L   5       5.751 124.436   2.157  1.00  8.00      C    C
ATOM    320  CG  ASN L   5       6.831 125.004   3.068  1.00  9.69      C    C
ATOM    321  OD1 ASN L   5       6.555 125.515   4.155  1.00  8.00      C    O
ATOM    322  ND2 ASN L   5       8.076 124.916   2.618  1.00  7.64      C    N
ATOM    323  C   ASN L   5       3.876 123.948   3.796  1.00 13.08      C    C
ATOM    324  O   ASN L   5       3.566 124.477   4.867  1.00 14.76      C    O
ATOM    325  N   SER L   6       3.835 122.631   3.594  1.00 13.79      C    N
ATOM    326  CA  SER L   6       3.444 121.676   4.641  1.00 14.46      C    C
ATOM    327  CB  SER L   6       3.322 120.264   4.058  1.00 17.32      C    C
ATOM    328  OG  SER L   6       4.501 119.893   3.365  1.00 21.27      C    O
ATOM    329  C   SER L   6       4.381 121.646   5.856  1.00 12.67      C    C
ATOM    330  O   SER L   6       3.953 121.267   6.949  1.00 13.50      C    O
ATOM    331  N   ASN L   7       5.645 122.033   5.667  1.00  8.77      C    N
ATOM    332  CA  ASN L   7       6.591 122.188   6.777  1.00  9.01      C    C
ATOM    333  CB  ASN L   7       8.029 122.320   6.243  1.00 11.32      C    C
ATOM    334  CG  ASN L   7       9.083 122.294   7.344  1.00 12.14      C    C
ATOM    335  OD1 ASN L   7       8.864 121.750   8.429  1.00  7.89      C    O
ATOM    336  ND2 ASN L   7      10.243 122.876   7.060  1.00  8.60      C    N
ATOM    337  C   ASN L   7       6.198 123.392   7.647  1.00  7.69      C    C
ATOM    338  O   ASN L   7       6.751 124.489   7.518  1.00  7.72      C    O
ATOM    339  N   ARG L   8       5.218 123.165   8.521  1.00  8.71      C    N
ATOM    340  CA  ARG L   8       4.649 124.209   9.376  1.00 10.30      C    C
ATOM    341  CB  ARG L   8       3.709 125.110   8.565  1.00 14.42      C    C
ATOM    342  CG  ARG L   8       3.338 126.420   9.249  1.00 13.67      C    C
ATOM    343  CD  ARG L   8       2.024 126.981   8.722  1.00 13.85      C    C
ATOM    344  NE  ARG L   8       2.049 127.218   7.277  1.00 15.29      C    N
ATOM    345  CZ  ARG L   8       1.006 127.629   6.550  1.00 14.26      C    C
ATOM    346  NH1 ARG L   8      -0.180 127.866   7.114  1.00 12.03      C    N
ATOM    347  NH2 ARG L   8       1.150 127.808   5.239  1.00 16.36      C    N
ATOM    348  C   ARG L   8       3.874 123.561  10.525  1.00 10.85      C    C
ATOM    349  O   ARG L   8       3.066 122.657  10.295  1.00 10.60      C    O
ATOM    350  N   PHE L   9       4.129 124.023  11.749  1.00 10.74      C    N
ATOM    351  CA  PHE L   9       3.446 123.526  12.949  1.00 11.64      C    C
ATOM    352  CB  PHE L   9       4.332 122.525  13.696  1.00 11.31      C    C
ATOM    353  CG  PHE L   9       4.719 121.325  12.877  1.00 13.52      C    C
ATOM    354  CD1 PHE L   9       3.885 120.213  12.808  1.00 10.20      C    C
ATOM    355  CE1 PHE L   9       4.239 119.104  12.050  1.00 11.32      C    C
ATOM    356  CZ  PHE L   9       5.436 119.099  11.348  1.00 10.54      C    C
ATOM    357  CE2 PHE L   9       6.276 120.202  11.406  1.00 12.68      C    C
ATOM    358  CD2 PHE L   9       5.916 121.308  12.165  1.00 13.56      C    C
ATOM    359  C   PHE L   9       3.087 124.688  13.874  1.00 12.70      C    C
ATOM    360  O   PHE L   9       3.820 125.677  13.947  1.00 14.36      C    O
ATOM    361  N   LYS L  10       1.963 124.557  14.579  1.00 13.87      C    N
ATOM    362  CA  LYS L  10       1.499 125.586  15.515  1.00 14.92      C    C
ATOM    363  CB  LYS L  10       0.036 125.351  15.905  1.00 17.22      C    C
ATOM    364  CG  LYS L  10      -0.947 125.471  14.752  1.00 19.12      C    C
ATOM    365  CD  LYS L  10      -2.376 125.250  15.222  1.00 25.90      C    C
ATOM    366  CE  LYS L  10      -3.376 125.467  14.098  1.00 29.43      C    C
ATOM    367  NZ  LYS L  10      -4.780 125.259  14.550  1.00 34.43      C    N
ATOM    368  C   LYS L  10       2.367 125.607  16.770  1.00 14.84      C    C
ATOM    369  O   LYS L  10       2.922 126.648  17.130  1.00 16.06      C    O
ATOM    370  N   THR L  11       2.474 124.449  17.419  1.00 14.29      C    N
ATOM    371  CA  THR L  11       3.266 124.279  18.640  1.00 12.66      C    C
ATOM    372  CB  THR L  11       2.423 123.638  19.758  1.00 12.38      C    C
ATOM    373  OG1 THR L  11       1.920 122.369  19.321  1.00 11.26      C    O
ATOM    374  CG2 THR L  11       1.257 124.540  20.134  1.00 13.77      C    C
ATOM    375  C   THR L  11       4.499 123.410  18.386  1.00 12.37      C    C
ATOM    376  O   THR L  11       4.577 122.703  17.377  1.00 13.07      C    O
ATOM    377  N   ILE L  12       5.456 123.476  19.312  1.00 11.68      C    N
ATOM    378  CA  ILE L  12       6.688 122.672  19.242  1.00 12.32      C    C
ATOM    379  CB  ILE L  12       7.763 123.189  20.246  1.00 14.64      C    C
ATOM    380  CG1 ILE L  12       9.167 122.658  19.909  1.00 15.84      C    C
ATOM    381  CD1 ILE L  12       9.721 123.137  18.583  1.00 13.15      C    C
ATOM    382  CG2 ILE L  12       7.405 122.844  21.688  1.00 14.01      C    C
ATOM    383  C   ILE L  12       6.431 121.166  19.436  1.00 13.54      C    C
ATOM    384  O   ILE L  12       7.189 120.341  18.922  1.00 14.22      C    O
ATOM    385  N   GLU L  13       5.365 120.816  20.159  1.00 11.30      C    N
ATOM    386  CA  GLU L  13       4.988 119.410  20.377  1.00 11.45      C    C
ATOM    387  CB  GLU L  13       3.860 119.285  21.411  1.00  8.42      C    C
ATOM    388  CG  GLU L  13       4.248 119.654  22.840  1.00 10.62      C    C
ATOM    389  CD  GLU L  13       3.923 121.093  23.207  1.00 13.54      C    C
ATOM    390  OE1 GLU L  13       4.089 121.986  22.352  1.00 16.79      C    O
ATOM    391  OE2 GLU L  13       3.505 121.334  24.357  1.00 18.56      C    O
ATOM    392  C   GLU L  13       4.563 118.712  19.080  1.00 12.12      C    C
ATOM    393  O   GLU L  13       4.892 117.543  18.867  1.00 12.29      C    O
ATOM    394  N   GLU L  14       3.829 119.432  18.231  1.00 12.86      C    N
ATOM    395  CA  GLU L  14       3.404 118.919  16.922  1.00 14.40      C    C
ATOM    396  CB  GLU L  14       2.365 119.852  16.282  1.00 19.94      C    C
ATOM    397  CG  GLU L  14       1.037 119.936  17.027  1.00 32.03      C    C
ATOM    398  CD  GLU L  14       0.215 118.661  16.941  1.00 37.64      C    C
ATOM    399  OE1 GLU L  14       0.059 118.116  15.827  1.00 38.51      C    O
ATOM    400  OE2 GLU L  14      -0.288 118.206  17.991  1.00 40.86      C    O
ATOM    401  C   GLU L  14       4.579 118.724  15.957  1.00 14.76      C    C
ATOM    402  O   GLU L  14       4.571 117.789  15.153  1.00 16.97      C    O
ATOM    403  N   CYS L  15       5.576 119.606  16.038  1.00 13.31      C    N
ATOM    404  CA  CYS L  15       6.772 119.525  15.191  1.00 12.86      C    C
ATOM    405  CB  CYS L  15       7.586 120.820  15.292  1.00  8.57      C    C
ATOM    406  SG  CYS L  15       9.003 120.903  14.171  1.00 15.95      C    S
ATOM    407  C   CYS L  15       7.665 118.329  15.535  1.00 13.72      C    C
ATOM    408  O   CYS L  15       8.179 117.661  14.635  1.00 12.49      C    O
ATOM    409  N   ARG L  16       7.847 118.069  16.831  1.00 12.75      C    N
ATOM    410  CA  ARG L  16       8.699 116.967  17.299  1.00 11.16      C    C
ATOM    411  CB  ARG L  16       9.029 117.125  18.788  1.00 11.85      C    C
ATOM    412  CG  ARG L  16       9.951 118.294  19.094  1.00 19.91      C    C
ATOM    413  CD  ARG L  16      10.197 118.433  20.588  1.00 21.85      C    C
ATOM    414  NE  ARG L  16      10.976 117.317  21.129  1.00 21.78      C    N
ATOM    415  CZ  ARG L  16      12.296 117.152  20.995  1.00 19.07      C    C
ATOM    416  NH1 ARG L  16      13.044 118.029  20.322  1.00 18.26      C    N
ATOM    417  NH2 ARG L  16      12.879 116.087  21.540  1.00 19.79      C    N
ATOM    418  C   ARG L  16       8.084 115.589  17.046  1.00 11.24      C    C
ATOM    419  O   ARG L  16       8.765 114.693  16.545  1.00 12.66      C    O
ATOM    420  N   ARG L  17       6.809 115.423  17.399  1.00 10.03      C    N
ATOM    421  CA  ARG L  17       6.108 114.139  17.213  1.00 12.54      C    C
ATOM    422  CB  ARG L  17       4.715 114.164  17.861  1.00  8.28      C    C
ATOM    423  CG  ARG L  17       4.726 113.991  19.374  1.00  7.05      C    C
ATOM    424  CD  ARG L  17       3.345 113.643  19.914  1.00  8.43      C    C
ATOM    425  NE  ARG L  17       2.435 114.790  19.897  1.00 10.72      C    N
ATOM    426  CZ  ARG L  17       2.356 115.737  20.838  1.00 11.22      C    C
ATOM    427  NH1 ARG L  17       3.138 115.717  21.920  1.00 12.14      C    N
ATOM    428  NH2 ARG L  17       1.476 116.727  20.694  1.00 11.71      C    N
ATOM    429  C   ARG L  17       5.983 113.717  15.743  1.00 14.67      C    C
ATOM    430  O   ARG L  17       6.081 112.528  15.431  1.00 15.09      C    O
ATOM    431  N   THR L  18       5.767 114.688  14.856  1.00 17.56      C    N
ATOM    432  CA  THR L  18       5.632 114.422  13.421  1.00 16.46      C    C
ATOM    433  CB  THR L  18       5.012 115.630  12.681  1.00 14.66      C    C
ATOM    434  OG1 THR L  18       3.773 115.990  13.304  1.00 16.07      C    O
ATOM    435  CG2 THR L  18       4.759 115.309  11.205  1.00  9.91      C    C
ATOM    436  C   THR L  18       6.973 114.066  12.770  1.00 15.35      C    C
ATOM    437  O   THR L  18       7.059 113.083  12.033  1.00 16.17      C    O
ATOM    438  N   CYS L  19       8.006 114.861  13.053  1.00 14.35      C    N
ATOM    439  CA  CYS L  19       9.312 114.729  12.392  1.00 15.46      C    C
ATOM    440  CB  CYS L  19       9.901 116.115  12.112  1.00 13.80      C    C
ATOM    441  SG  CYS L  19       8.854 117.178  11.087  1.00 14.74      C    S
ATOM    442  C   CYS L  19      10.319 113.896  13.188  1.00 17.71      C    C
ATOM    443  O   CYS L  19      10.833 112.897  12.680  1.00 19.20      C    O
ATOM    444  N   ILE L  20      10.596 114.310  14.424  1.00 18.02      C    N
ATOM    445  CA  ILE L  20      11.647 113.686  15.243  1.00 18.94      C    C
ATOM    446  CB  ILE L  20      12.127 114.623  16.386  1.00 17.48      C    C
ATOM    447  CG1 ILE L  20      12.707 115.924  15.811  1.00 16.29      C    C
ATOM    448  CD1 ILE L  20      12.763 117.071  16.800  1.00 16.88      C    C
ATOM    449  CG2 ILE L  20      13.174 113.932  17.259  1.00 18.58      C    C
ATOM    450  C   ILE L  20      11.178 112.339  15.806  1.00 19.81      C    C
ATOM    451  O   ILE L  20      11.703 111.290  15.424  1.00 18.89      C    O
ATOM    452  N   GLY L  21      10.192 112.376  16.701  1.00 23.67      C    N
ATOM    453  CA  GLY L  21       9.674 111.169  17.352  1.00 27.25      C    C
ATOM    454  C   GLY L  21       8.919 111.455  18.639  1.00 30.04      C    C
ATOM    455  O   GLY L  21       8.414 110.536  19.293  1.00 34.36      C    O
ATOM    456  OXT GLY L  21       8.789 112.604  19.068  1.00 33.18      C    O
ATOM      1  N   ALA M   1      16.669 150.126   7.847  1.00 36.16      A    N
ATOM      2  CA  ALA M   1      16.679 150.624   9.265  1.00 35.26      A    C
ATOM      3  CB  ALA M   1      17.484 151.922   9.393  1.00 20.00      A    C
ATOM      4  C   ALA M   1      15.271 150.777   9.875  1.00 33.27      A    C
ATOM      5  O   ALA M   1      14.990 150.155  10.903  1.00 34.74      A    O
ATOM      6  N   PRO M   2      14.386 151.592   9.253  1.00 30.42      A    N
ATOM      7  CA  PRO M   2      13.027 151.706   9.796  1.00 25.54      A    C
ATOM      8  CB  PRO M   2      12.516 153.006   9.176  1.00 26.39      A    C
ATOM      9  CG  PRO M   2      13.210 153.081   7.866  1.00 27.33      A    C
ATOM     10  CD  PRO M   2      14.558 152.438   8.053  1.00 28.30      A    C
ATOM     11  C   PRO M   2      12.126 150.533   9.403  1.00 23.77      A    C
ATOM     12  O   PRO M   2      12.497 149.717   8.555  1.00 22.56      A    O
ATOM     13  N   ARG M   3      10.949 150.469  10.021  1.00 21.86      A    N
ATOM     14  CA  ARG M   3       9.985 149.393   9.773  1.00 19.61      A    C
ATOM     15  CB  ARG M   3       8.972 149.299  10.922  1.00 16.34      A    C
ATOM     16  CG  ARG M   3       9.580 148.849  12.243  1.00 14.49      A    C
ATOM     17  CD  ARG M   3       8.662 149.108  13.430  1.00 18.36      A    C
ATOM     18  NE  ARG M   3       7.503 148.209  13.457  1.00 19.40      A    N
ATOM     19  CZ  ARG M   3       6.290 148.464  12.955  1.00 19.86      A    C
ATOM     20  NH1 ARG M   3       6.002 149.619  12.348  1.00 19.59      A    N
ATOM     21  NH2 ARG M   3       5.337 147.540  13.062  1.00 19.60      A    N
ATOM     22  C   ARG M   3       9.256 149.596   8.446  1.00 20.07      A    C
ATOM     23  O   ARG M   3       9.276 148.716   7.582  1.00 21.50      A    O
ATOM     24  N   ARG M   4       8.624 150.761   8.295  1.00 17.61      A    N
ATOM     25  CA  ARG M   4       7.825 151.089   7.106  1.00 17.24      A    C
ATOM     26  CB  ARG M   4       6.569 151.870   7.509  1.00 16.98      A    C
ATOM     27  CG  ARG M   4       5.606 151.106   8.410  1.00 20.96      A    C
ATOM     28  CD  ARG M   4       4.844 150.030   7.649  1.00 24.37      A    C
ATOM     29  NE  ARG M   4       3.988 149.230   8.527  1.00 32.79      A    N
ATOM     30  CZ  ARG M   4       4.405 148.257   9.343  1.00 38.60      A    C
ATOM     31  NH1 ARG M   4       5.695 147.925   9.433  1.00 43.71      A    N
ATOM     32  NH2 ARG M   4       3.516 147.605  10.089  1.00 41.15      A    N
ATOM     33  C   ARG M   4       8.621 151.890   6.075  1.00 16.56      A    C
ATOM     34  O   ARG M   4       9.650 152.493   6.394  1.00 15.56      A    O
ATOM     35  N   LYS M   5       8.122 151.891   4.840  1.00 16.57      A    N
ATOM     36  CA  LYS M   5       8.770 152.583   3.716  1.00 16.42      A    C
ATOM     37  CB  LYS M   5       8.275 152.013   2.382  1.00 19.02      A    C
ATOM     38  CG  LYS M   5       8.584 150.538   2.181  1.00 21.23      A    C
ATOM     39  CD  LYS M   5       8.117 150.055   0.817  1.00 25.73      A    C
ATOM     40  CE  LYS M   5       8.362 148.565   0.633  1.00 31.58      A    C
ATOM     41  NZ  LYS M   5       9.809 148.212   0.646  1.00 34.86      A    N
ATOM     42  C   LYS M   5       8.568 154.104   3.724  1.00 13.64      A    C
ATOM     43  O   LYS M   5       9.344 154.830   3.101  1.00 14.02      A    O
ATOM     44  N   LEU M   6       7.522 154.579   4.402  1.00 11.85      A    N
ATOM     45  CA  LEU M   6       7.251 156.023   4.516  1.00 10.17      A    C
ATOM     46  CB  LEU M   6       5.834 156.268   5.064  1.00 12.74      A    C
ATOM     47  CG  LEU M   6       5.482 155.817   6.497  1.00 15.65      A    C
ATOM     48  CD1 LEU M   6       5.760 156.896   7.541  1.00 17.36      A    C
ATOM     49  CD2 LEU M   6       4.022 155.388   6.580  1.00 11.03      A    C
ATOM     50  C   LEU M   6       8.278 156.799   5.355  1.00  7.86      A    C
ATOM     51  O   LEU M   6       8.468 157.997   5.138  1.00  8.62      A    O
ATOM     52  N   CYS M   7       8.926 156.120   6.303  1.00  8.07      A    N
ATOM     53  CA  CYS M   7       9.857 156.766   7.240  1.00  7.71      A    C
ATOM     54  CB  CYS M   7      10.182 155.817   8.398  1.00  7.05      A    C
ATOM     55  SG  CYS M   7       8.730 155.252   9.315  1.00 14.70      A    S
ATOM     56  C   CYS M   7      11.162 157.266   6.607  1.00  9.07      A    C
ATOM     57  O   CYS M   7      11.737 158.247   7.085  1.00 10.08      A    O
ATOM     58  N   ILE M   8      11.622 156.606   5.542  1.00  8.86      A    N
ATOM     59  CA  ILE M   8      12.869 157.002   4.854  1.00 10.79      A    C
ATOM     60  CB  ILE M   8      13.463 155.853   3.990  1.00 14.66      A    C
ATOM     61  CG1 ILE M   8      12.531 155.448   2.835  1.00 11.78      A    C
ATOM     62  CD1 ILE M   8      13.252 154.795   1.677  1.00 11.24      A    C
ATOM     63  CG2 ILE M   8      13.780 154.646   4.863  1.00 19.76      A    C
ATOM     64  C   ILE M   8      12.772 158.285   4.002  1.00 10.32      A    C
ATOM     65  O   ILE M   8      13.802 158.796   3.554  1.00 10.60      A    O
ATOM     66  N   LEU M   9      11.557 158.790   3.773  1.00 10.80      A    N
ATOM     67  CA  LEU M   9      11.347 160.004   2.970  1.00 12.75      A    C
ATOM     68  CB  LEU M   9       9.851 160.224   2.699  1.00 12.81      A    C
ATOM     69  CG  LEU M   9       9.123 159.169   1.859  1.00 12.77      A    C
ATOM     70  CD1 LEU M   9       7.617 159.382   1.923  1.00 13.78      A    C
ATOM     71  CD2 LEU M   9       9.606 159.186   0.416  1.00 11.19      A    C
ATOM     72  C   LEU M   9      11.928 161.256   3.633  1.00 16.01      A    C
ATOM     73  O   LEU M   9      12.033 161.330   4.860  1.00 16.76      A    O
ATOM     74  N   HIS M  10      12.296 162.232   2.803  1.00 16.65      A    N
ATOM     75  CA  HIS M  10      12.871 163.497   3.270  1.00 18.50      A    C
ATOM     76  CB  HIS M  10      13.571 164.217   2.110  1.00 28.48      A    C
ATOM     77  CG  HIS M  10      14.454 165.348   2.539  1.00 36.36      A    C
ATOM     78  ND1 HIS M  10      13.993 166.639   2.684  1.00 44.86      A    N
ATOM     79  CE1 HIS M  10      14.986 167.418   3.071  1.00 40.72      A    C
ATOM     80  NE2 HIS M  10      16.076 166.680   3.183  1.00 36.64      A    N
ATOM     81  CD2 HIS M  10      15.770 165.381   2.856  1.00 42.31      A    C
ATOM     82  C   HIS M  10      11.787 164.394   3.871  1.00 17.87      A    C
ATOM     83  O   HIS M  10      10.615 164.290   3.503  1.00 18.56      A    O
ATOM     84  N   ALA M  11      12.188 165.266   4.796  1.00 15.68      A    N
ATOM     85  CA  ALA M  11      11.266 166.203   5.445  1.00 16.10      A    C
ATOM     86  CB  ALA M  11      11.928 166.850   6.653  1.00 19.51      A    C
ATOM     87  C   ALA M  11      10.789 167.277   4.465  1.00 14.12      A    C
ATOM     88  O   ALA M  11      11.585 167.811   3.688  1.00 14.12      A    O
ATOM     89  N   ASN M  12       9.490 167.578   4.511  1.00 11.46      A    N
ATOM     90  CA  ASN M  12       8.867 168.553   3.612  1.00 12.92      A    C
ATOM     91  CB  ASN M  12       8.446 167.862   2.306  1.00 16.28      A    C
ATOM     92  CG  ASN M  12       7.911 168.833   1.262  1.00 15.92      A    C
ATOM     93  OD1 ASN M  12       8.300 170.001   1.214  1.00 15.35      A    O
ATOM     94  ND2 ASN M  12       7.018 168.343   0.410  1.00 15.60      A    N
ATOM     95  C   ASN M  12       7.656 169.216   4.287  1.00 13.69      A    C
ATOM     96  O   ASN M  12       6.625 168.562   4.471  1.00 13.97      A    O
ATOM     97  N   PRO M  13       7.782 170.504   4.684  1.00 13.20      A    N
ATOM     98  CA  PRO M  13       6.635 171.231   5.254  1.00 12.83      A    C
ATOM     99  CB  PRO M  13       7.232 172.590   5.648  1.00 12.56      A    C
ATOM    100  CG  PRO M  13       8.687 172.338   5.814  1.00 14.69      A    C
ATOM    101  CD  PRO M  13       9.031 171.281   4.810  1.00 13.31      A    C
ATOM    102  C   PRO M  13       5.471 171.415   4.274  1.00 12.64      A    C
ATOM    103  O   PRO M  13       4.328 171.106   4.621  1.00 16.42      A    O
ATOM    104  N   GLY M  14       5.771 171.912   3.073  1.00 11.67      A    N
ATOM    105  CA  GLY M  14       4.774 172.105   2.015  1.00 12.25      A    C
ATOM    106  C   GLY M  14       4.798 173.507   1.432  1.00 14.90      A    C
ATOM    107  O   GLY M  14       5.860 174.128   1.342  1.00 13.48      A    O
ATOM    108  N   ARG M  15       3.620 173.997   1.037  1.00 16.90      A    N
ATOM    109  CA  ARG M  15       3.466 175.320   0.411  1.00 18.46      A    C
ATOM    110  CB  ARG M  15       3.082 175.152  -1.068  1.00 20.34      A    C
ATOM    111  CG  ARG M  15       1.684 174.596  -1.319  1.00 20.02      A    C
ATOM    112  CD  ARG M  15       1.515 174.143  -2.760  1.00 19.81      A    C
ATOM    113  NE  ARG M  15       0.159 173.663  -3.032  1.00 20.40      A    N
ATOM    114  CZ  ARG M  15      -0.331 172.471  -2.678  1.00 18.96      A    C
ATOM    115  NH1 ARG M  15       0.408 171.581  -2.011  1.00 21.73      A    N
ATOM    116  NH2 ARG M  15      -1.588 172.162  -2.992  1.00 12.84      A    N
ATOM    117  C   ARG M  15       2.463 176.253   1.121  1.00 19.23      A    C
ATOM    118  O   ARG M  15       2.139 177.319   0.588  1.00 20.83      A    O
ATOM    119  N   CYS M  16       1.991 175.866   2.310  1.00 17.72      A    N
ATOM    120  CA  CYS M  16       1.038 176.673   3.087  1.00 16.47      A    C
ATOM    121  CB  CYS M  16      -0.068 175.790   3.680  1.00 14.72      A    C
ATOM    122  SG  CYS M  16      -1.398 175.397   2.520  1.00 16.09      A    S
ATOM    123  C   CYS M  16       1.746 177.455   4.194  1.00 15.16      A    C
ATOM    124  O   CYS M  16       2.876 177.135   4.573  1.00 14.03      A    O
ATOM    125  N   TYR M  17       1.056 178.471   4.710  1.00 15.82      A    N
ATOM    126  CA  TYR M  17       1.608 179.381   5.723  1.00 17.80      A    C
ATOM    127  CB  TYR M  17       1.009 180.782   5.551  1.00 23.33      A    C
ATOM    128  CG  TYR M  17       1.187 181.366   4.165  1.00 27.91      A    C
ATOM    129  CD1 TYR M  17       2.376 182.000   3.800  1.00 34.78      A    C
ATOM    130  CE1 TYR M  17       2.543 182.538   2.530  1.00 38.15      A    C
ATOM    131  CZ  TYR M  17       1.511 182.446   1.605  1.00 38.80      A    C
ATOM    132  OH  TYR M  17       1.670 182.977   0.346  1.00 44.92      A    O
ATOM    133  CE2 TYR M  17       0.322 181.823   1.945  1.00 35.27      A    C
ATOM    134  CD2 TYR M  17       0.165 181.289   3.217  1.00 29.14      A    C
ATOM    135  C   TYR M  17       1.392 178.921   7.174  1.00 17.19      A    C
ATOM    136  O   TYR M  17       1.918 179.548   8.096  1.00 18.54      A    O
ATOM    137  N   ASP M  18       0.631 177.841   7.376  1.00 17.22      A    N
ATOM    138  CA  ASP M  18       0.306 177.351   8.720  1.00 16.36      A    C
ATOM    139  CB  ASP M  18      -0.881 176.375   8.659  1.00 14.83      A    C
ATOM    140  CG  ASP M  18      -1.485 176.072  10.032  1.00 15.95      A    C
ATOM    141  OD1 ASP M  18      -1.215 176.803  11.011  1.00 14.75      A    O
ATOM    142  OD2 ASP M  18      -2.252 175.091  10.125  1.00 19.99      A    O
ATOM    143  C   ASP M  18       1.512 176.661   9.361  1.00 17.81      A    C
ATOM    144  O   ASP M  18       2.157 175.821   8.728  1.00 17.30      A    O
ATOM    145  N   ALA M  19       1.799 177.022  10.613  1.00 18.33      A    N
ATOM    146  CA  ALA M  19       2.906 176.443  11.380  1.00 19.47      A    C
ATOM    147  CB  ALA M  19       3.684 177.541  12.093  1.00 20.00      A    C
ATOM    148  C   ALA M  19       2.373 175.417  12.381  1.00 20.30      A    C
ATOM    149  O   ALA M  19       2.086 175.751  13.535  1.00 21.36      A    O
ATOM    150  N   ILE M  20       2.242 174.173  11.922  1.00 16.61      A    N
ATOM    151  CA  ILE M  20       1.743 173.065  12.742  1.00 16.22      A    C
ATOM    152  CB  ILE M  20       0.851 172.095  11.925  1.00 15.54      A    C
ATOM    153  CG1 ILE M  20      -0.188 172.868  11.097  1.00 10.35      A    C
ATOM    154  CD1 ILE M  20      -1.172 171.990  10.350  1.00 10.81      A    C
ATOM    155  CG2 ILE M  20       0.147 171.094  12.845  1.00 18.08      A    C
ATOM    156  C   ILE M  20       2.950 172.300  13.298  1.00 18.53      A    C
ATOM    157  O   ILE M  20       3.804 171.868  12.519  1.00 18.43      A    O
ATOM    158  N   PRO M  21       3.040 172.145  14.639  1.00 19.64      A    N
ATOM    159  CA  PRO M  21       4.082 171.277  15.207  1.00 18.36      A    C
ATOM    160  CB  PRO M  21       3.921 171.467  16.722  1.00 18.26      A    C
ATOM    161  CG  PRO M  21       3.252 172.785  16.875  1.00 20.65      A    C
ATOM    162  CD  PRO M  21       2.344 172.912  15.690  1.00 19.58      A    C
ATOM    163  C   PRO M  21       3.894 169.805  14.825  1.00 16.72      A    C
ATOM    164  O   PRO M  21       2.799 169.261  14.991  1.00 18.36      A    O
ATOM    165  N   ALA M  22       4.953 169.182  14.308  1.00 13.98      A    N
ATOM    166  CA  ALA M  22       4.905 167.783  13.876  1.00 11.74      A    C
ATOM    167  CB  ALA M  22       4.166 167.669  12.551  1.00 12.86      A    C
ATOM    168  C   ALA M  22       6.309 167.187  13.754  1.00 10.93      A    C
ATOM    169  O   ALA M  22       7.230 167.852  13.274  1.00 10.68      A    O
ATOM    170  N   PHE M  23       6.453 165.932  14.182  1.00 10.78      A    N
ATOM    171  CA  PHE M  23       7.741 165.231  14.184  1.00  9.60      A    C
ATOM    172  CB  PHE M  23       7.848 164.327  15.415  1.00 12.01      A    C
ATOM    173  CG  PHE M  23       7.685 165.056  16.719  1.00 12.07      A    C
ATOM    174  CD2 PHE M  23       6.439 165.136  17.337  1.00 11.73      A    C
ATOM    175  CE2 PHE M  23       6.285 165.810  18.541  1.00 12.95      A    C
ATOM    176  CZ  PHE M  23       7.380 166.416  19.141  1.00 13.32      A    C
ATOM    177  CE1 PHE M  23       8.626 166.345  18.535  1.00 14.09      A    C
ATOM    178  CD1 PHE M  23       8.774 165.670  17.330  1.00 12.85      A    C
ATOM    179  C   PHE M  23       7.932 164.397  12.918  1.00 10.33      A    C
ATOM    180  O   PHE M  23       6.993 164.202  12.141  1.00 11.50      A    O
ATOM    181  N   TYR M  24       9.158 163.912  12.724  1.00  9.07      A    N
ATOM    182  CA  TYR M  24       9.499 163.050  11.587  1.00 10.24      A    C
ATOM    183  CB  TYR M  24       9.723 163.892  10.322  1.00 10.04      A    C
ATOM    184  CG  TYR M  24      10.959 164.770  10.360  1.00  9.67      A    C
ATOM    185  CD1 TYR M  24      10.952 165.993  11.034  1.00 10.40      A    C
ATOM    186  CE1 TYR M  24      12.083 166.800  11.071  1.00  7.17      A    C
ATOM    187  CZ  TYR M  24      13.241 166.389  10.425  1.00 11.16      A    C
ATOM    188  OH  TYR M  24      14.363 167.185  10.458  1.00 12.77      A    O
ATOM    189  CE2 TYR M  24      13.273 165.181   9.749  1.00  8.80      A    C
ATOM    190  CD2 TYR M  24      12.138 164.381   9.717  1.00 10.88      A    C
ATOM    191  C   TYR M  24      10.735 162.197  11.883  1.00 10.42      A    C
ATOM    192  O   TYR M  24      11.600 162.597  12.668  1.00 10.58      A    O
ATOM    193  N   TYR M  25      10.809 161.030  11.244  1.00  9.81      A    N
ATOM    194  CA  TYR M  25      11.939 160.112  11.406  1.00 10.32      A    C
ATOM    195  CB  TYR M  25      11.492 158.663  11.185  1.00  8.53      A    C
ATOM    196  CG  TYR M  25      12.601 157.642  11.353  1.00 12.70      A    C
ATOM    197  CD1 TYR M  25      13.021 157.241  12.622  1.00 13.72      A    C
ATOM    198  CE1 TYR M  25      14.037 156.308  12.780  1.00 15.65      A    C
ATOM    199  CZ  TYR M  25      14.650 155.762  11.660  1.00 17.55      A    C
ATOM    200  OH  TYR M  25      15.657 154.837  11.813  1.00 16.98      A    O
ATOM    201  CE2 TYR M  25      14.251 156.144  10.390  1.00 16.17      A    C
ATOM    202  CD2 TYR M  25      13.234 157.078  10.242  1.00 14.31      A    C
ATOM    203  C   TYR M  25      13.063 160.471  10.432  1.00 12.75      A    C
ATOM    204  O   TYR M  25      12.906 160.322   9.217  1.00 14.41      A    O
ATOM    205  N   ASN M  26      14.188 160.940  10.973  1.00 12.97      A    N
ATOM    206  CA  ASN M  26      15.381 161.233  10.177  1.00 14.83      A    C
ATOM    207  CB  ASN M  26      16.275 162.246  10.908  1.00 16.69      A    C
ATOM    208  CG  ASN M  26      17.244 162.967   9.979  1.00 15.38      A    C
ATOM    209  OD1 ASN M  26      17.613 162.464   8.916  1.00 21.92      A    O
ATOM    210  ND2 ASN M  26      17.665 164.159  10.388  1.00 20.51      A    N
ATOM    211  C   ASN M  26      16.147 159.937   9.914  1.00 17.79      A    C
ATOM    212  O   ASN M  26      16.418 159.177  10.845  1.00 17.78      A    O
ATOM    213  N   GLN M  27      16.491 159.693   8.649  1.00 18.98      A    N
ATOM    214  CA  GLN M  27      17.192 158.466   8.244  1.00 21.00      A    C
ATOM    215  CB  GLN M  27      17.082 158.266   6.721  1.00 22.11      A    C
ATOM    216  CG  GLN M  27      17.736 157.005   6.151  1.00 27.77      A    C
ATOM    217  CD  GLN M  27      16.963 155.723   6.427  1.00 28.48      A    C
ATOM    218  OE1 GLN M  27      16.170 155.638   7.365  1.00 31.26      A    O
ATOM    219  NE2 GLN M  27      17.202 154.709   5.601  1.00 26.97      A    N
ATOM    220  C   GLN M  27      18.659 158.464   8.682  1.00 21.27      A    C
ATOM    221  O   GLN M  27      19.172 157.430   9.117  1.00 22.69      A    O
ATOM    222  N   ALA M  28      19.325 159.612   8.558  1.00 21.54      A    N
ATOM    223  CA  ALA M  28      20.740 159.742   8.921  1.00 25.34      A    C
ATOM    224  CB  ALA M  28      21.303 161.056   8.396  1.00 20.00      A    C
ATOM    225  C   ALA M  28      20.953 159.643  10.431  1.00 26.58      A    C
ATOM    226  O   ALA M  28      21.747 158.823  10.896  1.00 26.22      A    O
ATOM    227  N   ALA M  29      20.235 160.476  11.182  1.00 26.79      A    N
ATOM    228  CA  ALA M  29      20.362 160.535  12.644  1.00 25.10      A    C
ATOM    229  CB  ALA M  29      19.898 161.893  13.152  1.00 19.87      A    C
ATOM    230  C   ALA M  29      19.619 159.418  13.392  1.00 23.65      A    C
ATOM    231  O   ALA M  29      19.915 159.173  14.564  1.00 24.24      A    O
ATOM    232  N   LYS M  30      18.662 158.764  12.725  1.00 21.81      A    N
ATOM    233  CA  LYS M  30      17.847 157.682  13.309  1.00 21.65      A    C
ATOM    234  CB  LYS M  30      18.712 156.474  13.710  1.00 24.23      A    C
ATOM    235  CG  LYS M  30      19.636 155.966  12.614  1.00 25.05      A    C
ATOM    236  CD  LYS M  30      20.318 154.673  13.032  1.00 25.97      A    C
ATOM    237  CE  LYS M  30      21.221 154.135  11.934  1.00 27.42      A    C
ATOM    238  NZ  LYS M  30      21.873 152.855  12.327  1.00 30.32      A    N
ATOM    239  C   LYS M  30      16.997 158.160  14.494  1.00 20.48      A    C
ATOM    240  O   LYS M  30      16.670 157.404  15.412  1.00 20.22      A    O
ATOM    241  OXT LYS M  30      16.606 159.326  14.561  1.00 30.00           O
ATOM    243  N   ALA N   1      22.494 167.862  18.409  1.00 32.83      B    N
ATOM    244  CA  ALA N   1      21.316 167.098  17.988  1.00 24.21      B    C
ATOM    245  CB  ALA N   1      20.452 166.793  19.170  1.00 26.48      B    C
ATOM    246  C   ALA N   1      20.528 167.873  16.941  1.00 20.63      B    C
ATOM    247  O   ALA N   1      20.142 169.015  17.156  1.00 22.48      B    O
ATOM    248  N   CYS N   2      20.289 167.246  15.814  1.00 15.66      B    N
ATOM    249  CA  CYS N   2      19.553 167.875  14.718  1.00 16.52      B    C
ATOM    250  CB  CYS N   2      19.848 167.169  13.419  1.00 15.28      B    C
ATOM    251  SG  CYS N   2      21.546 167.290  12.895  1.00 18.36      B    S
ATOM    252  C   CYS N   2      18.068 167.894  14.988  1.00 18.64      B    C
ATOM    253  O   CYS N   2      17.347 167.017  14.555  1.00 21.04      B    O
ATOM    254  N   GLU N   3      17.626 168.900  15.711  1.00 19.36      B    N
ATOM    255  CA  GLU N   3      16.228 169.072  16.042  1.00 24.21      B    C
ATOM    256  CB  GLU N   3      16.075 169.951  17.255  1.00 35.40      B    C
ATOM    257  CG  GLU N   3      16.746 169.392  18.493  1.00 65.17      B    C
ATOM    258  CD  GLU N   3      16.449 170.195  19.717  1.00 84.24      B    C
ATOM    259  OE1 GLU N   3      16.318 171.426  19.613  1.00 66.71      B    O
ATOM    260  OE2 GLU N   3      16.353 169.591  20.794  1.00 69.96      B    O
ATOM    261  C   GLU N   3      15.454 169.679  14.882  1.00 25.30      B    C
ATOM    262  O   GLU N   3      15.984 170.464  14.115  1.00 19.11      B    O
ATOM    263  N   ALA N   4      14.198 169.317  14.769  1.00 31.52      B    N
ATOM    264  CA  ALA N   4      13.332 169.803  13.698  1.00 32.14      B    C
ATOM    265  CB  ALA N   4      12.155 168.894  13.537  1.00 20.00      B    C
ATOM    266  C   ALA N   4      12.859 171.225  13.946  1.00 22.21      B    C
ATOM    267  O   ALA N   4      12.685 171.618  15.080  1.00 28.97      B    O
ATOM    268  N   PHE N   5      12.656 171.985  12.879  1.00 25.94      B    N
ATOM    269  CA  PHE N   5      12.157 173.356  12.954  1.00 23.64      B    C
ATOM    270  CB  PHE N   5      13.275 174.306  13.314  1.00 20.86      B    C
ATOM    271  CG  PHE N   5      14.282 174.490  12.242  1.00 17.06      B    C
ATOM    272  CD1 PHE N   5      15.257 173.532  12.027  1.00 12.62      B    C
ATOM    273  CE1 PHE N   5      16.186 173.700  11.041  1.00 14.35      B    C
ATOM    274  CZ  PHE N   5      16.152 174.839  10.258  1.00 17.61      B    C
ATOM    275  CE2 PHE N   5      15.187 175.804  10.463  1.00 17.28      B    C
ATOM    276  CD2 PHE N   5      14.260 175.630  11.450  1.00 18.57      B    C
ATOM    277  C   PHE N   5      11.478 173.801  11.666  1.00 15.71      B    C
ATOM    278  O   PHE N   5      11.819 173.326  10.603  1.00 22.01      B    O
ATOM    279  N   ASP N   6      10.525 174.717  11.777  1.00 25.08      B    N
ATOM    280  CA  ASP N   6       9.750 175.218  10.648  1.00 25.08      B    C
ATOM    281  CB  ASP N   6       8.336 175.568  11.072  1.00 39.80      B    C
ATOM    282  CG  ASP N   6       7.619 174.393  11.681  1.00 32.04      B    C
ATOM    283  OD1 ASP N   6       8.102 173.250  11.582  1.00 39.89      B    O
ATOM    284  OD2 ASP N   6       6.558 174.618  12.265  1.00 51.34      B    O
ATOM    285  C   ASP N   6      10.405 176.432  10.025  1.00 15.87      B    C
ATOM    286  O   ASP N   6      10.236 177.548  10.492  1.00 17.15      B    O
ATOM    287  N   ALA N   7      11.157 176.201   8.979  1.00 14.11      B    N
ATOM    288  CA  ALA N   7      11.823 177.264   8.257  1.00 12.80      B    C
ATOM    289  CB  ALA N   7      12.982 176.704   7.484  1.00 22.83      B    C
ATOM    290  C   ALA N   7      10.853 177.987   7.330  1.00 13.47      B    C
ATOM    291  O   ALA N   7      10.083 177.355   6.637  1.00 17.24      B    O
ATOM    292  N   ALA N   8      10.902 179.308   7.318  1.00 10.95      B    N
ATOM    293  CA  ALA N   8      10.015 180.135   6.499  1.00  9.01      B    C
ATOM    294  CB  ALA N   8       9.943 181.541   7.028  1.00 20.00      B    C
ATOM    295  C   ALA N   8      10.466 180.153   5.068  1.00  9.74      B    C
ATOM    296  O   ALA N   8       9.679 179.965   4.158  1.00 12.75      B    O
ATOM    297  OXT ALA N   8      11.627 180.357   4.786  1.00 30.00           O
ATOM    299  N   GLY O   1       0.238 172.489   7.311  1.00  7.82      C    N
ATOM    300  CA  GLY O   1      -0.907 173.169   6.641  1.00  8.88      C    C
ATOM    301  C   GLY O   1      -1.448 172.364   5.475  1.00 10.65      C    C
ATOM    302  O   GLY O   1      -2.583 171.885   5.516  1.00 12.59      C    O
ATOM    303  N   CYS O   2      -0.625 172.218   4.438  1.00 10.34      C    N
ATOM    304  CA  CYS O   2      -0.998 171.481   3.226  1.00  9.84      C    C
ATOM    305  CB  CYS O   2      -1.744 172.402   2.256  1.00 10.22      C    C
ATOM    306  SG  CYS O   2      -0.738 173.736   1.559  1.00 14.38      C    S
ATOM    307  C   CYS O   2       0.224 170.885   2.530  1.00 12.24      C    C
ATOM    308  O   CYS O   2       1.355 171.313   2.768  1.00 13.25      C    O
ATOM    309  N   GLY O   3      -0.021 169.900   1.668  1.00 13.37      C    N
ATOM    310  CA  GLY O   3       1.039 169.247   0.900  1.00 12.84      C    C
ATOM    311  C   GLY O   3       1.902 168.345   1.763  1.00 12.54      C    C
ATOM    312  O   GLY O   3       1.382 167.563   2.563  1.00 11.87      C    O
ATOM    313  N   GLY O   4       3.220 168.455   1.600  1.00 12.51      C    N
ATOM    314  CA  GLY O   4       4.174 167.673   2.383  1.00 15.23      C    C
ATOM    315  C   GLY O   4       4.244 166.227   1.925  1.00 15.55      C    C
ATOM    316  O   GLY O   4       4.305 165.955   0.724  1.00 17.34      C    O
ATOM    317  N   ASN O   5       4.234 165.304   2.886  1.00 13.96      C    N
ATOM    318  CA  ASN O   5       4.323 163.866   2.604  1.00 12.31      C    C
ATOM    319  CB  ASN O   5       5.751 163.496   2.157  1.00  8.00      C    C
ATOM    320  CG  ASN O   5       6.831 164.064   3.068  1.00  9.69      C    C
ATOM    321  OD1 ASN O   5       6.555 164.575   4.155  1.00  8.00      C    O
ATOM    322  ND2 ASN O   5       8.076 163.976   2.618  1.00  7.64      C    N
ATOM    323  C   ASN O   5       3.876 163.008   3.796  1.00 13.08      C    C
ATOM    324  O   ASN O   5       3.566 163.537   4.867  1.00 14.76      C    O
ATOM    325  N   SER O   6       3.835 161.691   3.594  1.00 13.79      C    N
ATOM    326  CA  SER O   6       3.444 160.736   4.641  1.00 14.46      C    C
ATOM    327  CB  SER O   6       3.322 159.324   4.058  1.00 17.32      C    C
ATOM    328  OG  SER O   6       4.501 158.953   3.365  1.00 21.27      C    O
ATOM    329  C   SER O   6       4.381 160.706   5.856  1.00 12.67      C    C
ATOM    330  O   SER O   6       3.953 160.327   6.949  1.00 13.50      C    O
ATOM    331  N   ASN O   7       5.645 161.093   5.667  1.00  8.77      C    N
ATOM    332  CA  ASN O   7       6.591 161.248   6.777  1.00  9.01      C    C
ATOM    333  CB  ASN O   7       8.029 161.380   6.243  1.00 11.32      C    C
ATOM    334  CG  ASN O   7       9.083 161.354   7.344  1.00 12.14      C    C
ATOM    335  OD1 ASN O   7       8.864 160.810   8.429  1.00  7.89      C    O
ATOM    336  ND2 ASN O   7      10.243 161.936   7.060  1.00  8.60      C    N
ATOM    337  C   ASN O   7       6.198 162.452   7.647  1.00  7.69      C    C
ATOM    338  O   ASN O   7       6.751 163.549   7.518  1.00  7.72      C    O
ATOM    339  N   ARG O   8       5.218 162.225   8.521  1.00  8.71      C    N
ATOM    340  CA  ARG O   8       4.649 163.269   9.376  1.00 10.30      C    C
ATOM    341  CB  ARG O   8       3.709 164.170   8.565  1.00 14.42      C    C
ATOM    342  CG  ARG O   8       3.338 165.480   9.249  1.00 13.67      C    C
ATOM    343  CD  ARG O   8       2.024 166.041   8.722  1.00 13.85      C    C
ATOM    344  NE  ARG O   8       2.049 166.278   7.277  1.00 15.29      C    N
ATOM    345  CZ  ARG O   8       1.006 166.689   6.550  1.00 14.26      C    C
ATOM    346  NH1 ARG O   8      -0.180 166.926   7.114  1.00 12.03      C    N
ATOM    347  NH2 ARG O   8       1.150 166.868   5.239  1.00 16.36      C    N
ATOM    348  C   ARG O   8       3.874 162.621  10.525  1.00 10.85      C    C
ATOM    349  O   ARG O   8       3.066 161.717  10.295  1.00 10.60      C    O
ATOM    350  N   PHE O   9       4.129 163.083  11.749  1.00 10.74      C    N
ATOM    351  CA  PHE O   9       3.446 162.586  12.949  1.00 11.64      C    C
ATOM    352  CB  PHE O   9       4.332 161.585  13.696  1.00 11.31      C    C
ATOM    353  CG  PHE O   9       4.719 160.385  12.877  1.00 13.52      C    C
ATOM    354  CD1 PHE O   9       3.885 159.273  12.808  1.00 10.20      C    C
ATOM    355  CE1 PHE O   9       4.239 158.164  12.050  1.00 11.32      C    C
ATOM    356  CZ  PHE O   9       5.436 158.159  11.348  1.00 10.54      C    C
ATOM    357  CE2 PHE O   9       6.276 159.262  11.406  1.00 12.68      C    C
ATOM    358  CD2 PHE O   9       5.916 160.368  12.165  1.00 13.56      C    C
ATOM    359  C   PHE O   9       3.087 163.748  13.874  1.00 12.70      C    C
ATOM    360  O   PHE O   9       3.820 164.737  13.947  1.00 14.36      C    O
ATOM    361  N   LYS O  10       1.963 163.617  14.579  1.00 13.87      C    N
ATOM    362  CA  LYS O  10       1.499 164.646  15.515  1.00 14.92      C    C
ATOM    363  CB  LYS O  10       0.036 164.411  15.905  1.00 17.22      C    C
ATOM    364  CG  LYS O  10      -0.947 164.531  14.752  1.00 19.12      C    C
ATOM    365  CD  LYS O  10      -2.376 164.310  15.222  1.00 25.90      C    C
ATOM    366  CE  LYS O  10      -3.376 164.527  14.098  1.00 29.43      C    C
ATOM    367  NZ  LYS O  10      -4.780 164.319  14.550  1.00 34.43      C    N
ATOM    368  C   LYS O  10       2.367 164.667  16.770  1.00 14.84      C    C
ATOM    369  O   LYS O  10       2.922 165.708  17.130  1.00 16.06      C    O
ATOM    370  N   THR O  11       2.474 163.509  17.419  1.00 14.29      C    N
ATOM    371  CA  THR O  11       3.266 163.339  18.640  1.00 12.66      C    C
ATOM    372  CB  THR O  11       2.423 162.698  19.758  1.00 12.38      C    C
ATOM    373  OG1 THR O  11       1.920 161.429  19.321  1.00 11.26      C    O
ATOM    374  CG2 THR O  11       1.257 163.600  20.134  1.00 13.77      C    C
ATOM    375  C   THR O  11       4.499 162.470  18.386  1.00 12.37      C    C
ATOM    376  O   THR O  11       4.577 161.763  17.377  1.00 13.07      C    O
ATOM    377  N   ILE O  12       5.456 162.536  19.312  1.00 11.68      C    N
ATOM    378  CA  ILE O  12       6.688 161.732  19.242  1.00 12.32      C    C
ATOM    379  CB  ILE O  12       7.763 162.249  20.246  1.00 14.64      C    C
ATOM    380  CG1 ILE O  12       9.167 161.718  19.909  1.00 15.84      C    C
ATOM    381  CD1 ILE O  12       9.721 162.197  18.583  1.00 13.15      C    C
ATOM    382  CG2 ILE O  12       7.405 161.904  21.688  1.00 14.01      C    C
ATOM    383  C   ILE O  12       6.431 160.226  19.436  1.00 13.54      C    C
ATOM    384  O   ILE O  12       7.189 159.401  18.922  1.00 14.22      C    O
ATOM    385  N   GLU O  13       5.365 159.876  20.159  1.00 11.30      C    N
ATOM    386  CA  GLU O  13       4.988 158.470  20.377  1.00 11.45      C    C
ATOM    387  CB  GLU O  13       3.860 158.345  21.411  1.00  8.42      C    C
ATOM    388  CG  GLU O  13       4.248 158.714  22.840  1.00 10.62      C    C
ATOM    389  CD  GLU O  13       3.923 160.153  23.207  1.00 13.54      C    C
ATOM    390  OE1 GLU O  13       4.089 161.046  22.352  1.00 16.79      C    O
ATOM    391  OE2 GLU O  13       3.505 160.394  24.357  1.00 18.56      C    O
ATOM    392  C   GLU O  13       4.563 157.772  19.080  1.00 12.12      C    C
ATOM    393  O   GLU O  13       4.892 156.603  18.867  1.00 12.29      C    O
ATOM    394  N   GLU O  14       3.829 158.492  18.231  1.00 12.86      C    N
ATOM    395  CA  GLU O  14       3.404 157.979  16.922  1.00 14.40      C    C
ATOM    396  CB  GLU O  14       2.365 158.912  16.282  1.00 19.94      C    C
ATOM    397  CG  GLU O  14       1.037 158.996  17.027  1.00 32.03      C    C
ATOM    398  CD  GLU O  14       0.215 157.721  16.941  1.00 37.64      C    C
ATOM    399  OE1 GLU O  14       0.059 157.176  15.827  1.00 38.51      C    O
ATOM    400  OE2 GLU O  14      -0.288 157.266  17.991  1.00 40.86      C    O
ATOM    401  C   GLU O  14       4.579 157.784  15.957  1.00 14.76      C    C
ATOM    402  O   GLU O  14       4.571 156.849  15.153  1.00 16.97      C    O
ATOM    403  N   CYS O  15       5.576 158.666  16.038  1.00 13.31      C    N
ATOM    404  CA  CYS O  15       6.772 158.585  15.191  1.00 12.86      C    C
ATOM    405  CB  CYS O  15       7.586 159.880  15.292  1.00  8.57      C    C
ATOM    406  SG  CYS O  15       9.003 159.963  14.171  1.00 15.95      C    S
ATOM    407  C   CYS O  15       7.665 157.389  15.535  1.00 13.72      C    C
ATOM    408  O   CYS O  15       8.179 156.721  14.635  1.00 12.49      C    O
ATOM    409  N   ARG O  16       7.847 157.129  16.831  1.00 12.75      C    N
ATOM    410  CA  ARG O  16       8.699 156.027  17.299  1.00 11.16      C    C
ATOM    411  CB  ARG O  16       9.029 156.185  18.788  1.00 11.85      C    C
ATOM    412  CG  ARG O  16       9.951 157.354  19.094  1.00 19.91      C    C
ATOM    413  CD  ARG O  16      10.197 157.493  20.588  1.00 21.85      C    C
ATOM    414  NE  ARG O  16      10.976 156.377  21.129  1.00 21.78      C    N
ATOM    415  CZ  ARG O  16      12.296 156.212  20.995  1.00 19.07      C    C
ATOM    416  NH1 ARG O  16      13.044 157.089  20.322  1.00 18.26      C    N
ATOM    417  NH2 ARG O  16      12.879 155.147  21.540  1.00 19.79      C    N
ATOM    418  C   ARG O  16       8.084 154.649  17.046  1.00 11.24      C    C
ATOM    419  O   ARG O  16       8.765 153.753  16.545  1.00 12.66      C    O
ATOM    420  N   ARG O  17       6.809 154.483  17.399  1.00 10.03      C    N
ATOM    421  CA  ARG O  17       6.108 153.199  17.213  1.00 12.54      C    C
ATOM    422  CB  ARG O  17       4.715 153.224  17.861  1.00  8.28      C    C
ATOM    423  CG  ARG O  17       4.726 153.051  19.374  1.00  7.05      C    C
ATOM    424  CD  ARG O  17       3.345 152.703  19.914  1.00  8.43      C    C
ATOM    425  NE  ARG O  17       2.435 153.850  19.897  1.00 10.72      C    N
ATOM    426  CZ  ARG O  17       2.356 154.797  20.838  1.00 11.22      C    C
ATOM    427  NH1 ARG O  17       3.138 154.777  21.920  1.00 12.14      C    N
ATOM    428  NH2 ARG O  17       1.476 155.787  20.694  1.00 11.71      C    N
ATOM    429  C   ARG O  17       5.983 152.777  15.743  1.00 14.67      C    C
ATOM    430  O   ARG O  17       6.081 151.588  15.431  1.00 15.09      C    O
ATOM    431  N   THR O  18       5.767 153.748  14.856  1.00 17.56      C    N
ATOM    432  CA  THR O  18       5.632 153.482  13.421  1.00 16.46      C    C
ATOM    433  CB  THR O  18       5.012 154.690  12.681  1.00 14.66      C    C
ATOM    434  OG1 THR O  18       3.773 155.050  13.304  1.00 16.07      C    O
ATOM    435  CG2 THR O  18       4.759 154.369  11.205  1.00  9.91      C    C
ATOM    436  C   THR O  18       6.973 153.126  12.770  1.00 15.35      C    C
ATOM    437  O   THR O  18       7.059 152.143  12.033  1.00 16.17      C    O
ATOM    438  N   CYS O  19       8.006 153.921  13.053  1.00 14.35      C    N
ATOM    439  CA  CYS O  19       9.312 153.789  12.392  1.00 15.46      C    C
ATOM    440  CB  CYS O  19       9.901 155.175  12.112  1.00 13.80      C    C
ATOM    441  SG  CYS O  19       8.854 156.238  11.087  1.00 14.74      C    S
ATOM    442  C   CYS O  19      10.319 152.956  13.188  1.00 17.71      C    C
ATOM    443  O   CYS O  19      10.833 151.957  12.680  1.00 19.20      C    O
ATOM    444  N   ILE O  20      10.596 153.370  14.424  1.00 18.02      C    N
ATOM    445  CA  ILE O  20      11.647 152.746  15.243  1.00 18.94      C    C
ATOM    446  CB  ILE O  20      12.127 153.683  16.386  1.00 17.48      C    C
ATOM    447  CG1 ILE O  20      12.707 154.984  15.811  1.00 16.29      C    C
ATOM    448  CD1 ILE O  20      12.763 156.131  16.800  1.00 16.88      C    C
ATOM    449  CG2 ILE O  20      13.174 152.992  17.259  1.00 18.58      C    C
ATOM    450  C   ILE O  20      11.178 151.399  15.806  1.00 19.81      C    C
ATOM    451  O   ILE O  20      11.703 150.350  15.424  1.00 18.89      C    O
ATOM    452  N   GLY O  21      10.192 151.436  16.701  1.00 23.67      C    N
ATOM    453  CA  GLY O  21       9.674 150.229  17.352  1.00 27.25      C    C
ATOM    454  C   GLY O  21       8.919 150.515  18.639  1.00 30.04      C    C
ATOM    455  O   GLY O  21       8.414 149.596  19.293  1.00 34.36      C    O
ATOM    456  OXT GLY O  21       8.789 151.664  19.068  1.00 33.18      C    O
ATOM      1  N   ALA P   1      16.669 189.186   7.847  1.00 36.16      A    N
ATOM      2  CA  ALA P   1      16.679 189.684   9.265  1.00 35.26      A    C
ATOM      3  CB  ALA P   1      17.484 190.982   9.393  1.00 20.00      A    C
ATOM      4  C   ALA P   1      15.271 189.837   9.875  1.00 33.27      A    C
ATOM      5  O   ALA P   1      14.990 189.215  10.903  1.00 34.74      A    O
ATOM      6  N   PRO P   2      14.386 190.652   9.253  1.00 30.42      A    N
ATOM      7  CA  PRO P   2      13.027 190.766   9.796  1.00 25.54      A    C
ATOM      8  CB  PRO P   2      12.516 192.066   9.176  1.00 26.39      A    C
ATOM      9  CG  PRO P   2      13.210 192.141   7.866  1.00 27.33      A    C
ATOM     10  CD  PRO P   2      14.558 191.498   8.053  1.00 28.30      A    C
ATOM     11  C   PRO P   2      12.126 189.593   9.403  1.00 23.77      A    C
ATOM     12  O   PRO P   2      12.497 188.777   8.555  1.00 22.56      A    O
ATOM     13  N   ARG P   3      10.949 189.529  10.021  1.00 21.86      A    N
ATOM     14  CA  ARG P   3       9.985 188.453   9.773  1.00 19.61      A    C
ATOM     15  CB  ARG P   3       8.972 188.359  10.922  1.00 16.34      A    C
ATOM     16  CG  ARG P   3       9.580 187.909  12.243  1.00 14.49      A    C
ATOM     17  CD  ARG P   3       8.662 188.168  13.430  1.00 18.36      A    C
ATOM     18  NE  ARG P   3       7.503 187.269  13.457  1.00 19.40      A    N
ATOM     19  CZ  ARG P   3       6.290 187.524  12.955  1.00 19.86      A    C
ATOM     20  NH1 ARG P   3       6.002 188.679  12.348  1.00 19.59      A    N
ATOM     21  NH2 ARG P   3       5.337 186.600  13.062  1.00 19.60      A    N
ATOM     22  C   ARG P   3       9.256 188.656   8.446  1.00 20.07      A    C
ATOM     23  O   ARG P   3       9.276 187.776   7.582  1.00 21.50      A    O
ATOM     24  N   ARG P   4       8.624 189.821   8.295  1.00 17.61      A    N
ATOM     25  CA  ARG P   4       7.825 190.149   7.106  1.00 17.24      A    C
ATOM     26  CB  ARG P   4       6.569 190.930   7.509  1.00 16.98      A    C
ATOM     27  CG  ARG P   4       5.606 190.166   8.410  1.00 20.96      A    C
ATOM     28  CD  ARG P   4       4.844 189.090   7.649  1.00 24.37      A    C
ATOM     29  NE  ARG P   4       3.988 188.290   8.527  1.00 32.79      A    N
ATOM     30  CZ  ARG P   4       4.405 187.317   9.343  1.00 38.60      A    C
ATOM     31  NH1 ARG P   4       5.695 186.985   9.433  1.00 43.71      A    N
ATOM     32  NH2 ARG P   4       3.516 186.665  10.089  1.00 41.15      A    N
ATOM     33  C   ARG P   4       8.621 190.950   6.075  1.00 16.56      A    C
ATOM     34  O   ARG P   4       9.650 191.553   6.394  1.00 15.56      A    O
ATOM     35  N   LYS P   5       8.122 190.951   4.840  1.00 16.57      A    N
ATOM     36  CA  LYS P   5       8.770 191.643   3.716  1.00 16.42      A    C
ATOM     37  CB  LYS P   5       8.275 191.073   2.382  1.00 19.02      A    C
ATOM     38  CG  LYS P   5       8.584 189.598   2.181  1.00 21.23      A    C
ATOM     39  CD  LYS P   5       8.117 189.115   0.817  1.00 25.73      A    C
ATOM     40  CE  LYS P   5       8.362 187.625   0.633  1.00 31.58      A    C
ATOM     41  NZ  LYS P   5       9.809 187.272   0.646  1.00 34.86      A    N
ATOM     42  C   LYS P   5       8.568 193.164   3.724  1.00 13.64      A    C
ATOM     43  O   LYS P   5       9.344 193.890   3.101  1.00 14.02      A    O
ATOM     44  N   LEU P   6       7.522 193.639   4.402  1.00 11.85      A    N
ATOM     45  CA  LEU P   6       7.251 195.083   4.516  1.00 10.17      A    C
ATOM     46  CB  LEU P   6       5.834 195.328   5.064  1.00 12.74      A    C
ATOM     47  CG  LEU P   6       5.482 194.877   6.497  1.00 15.65      A    C
ATOM     48  CD1 LEU P   6       5.760 195.956   7.541  1.00 17.36      A    C
ATOM     49  CD2 LEU P   6       4.022 194.448   6.580  1.00 11.03      A    C
ATOM     50  C   LEU P   6       8.278 195.859   5.355  1.00  7.86      A    C
ATOM     51  O   LEU P   6       8.468 197.057   5.138  1.00  8.62      A    O
ATOM     52  N   CYS P   7       8.926 195.180   6.303  1.00  8.07      A    N
ATOM     53  CA  CYS P   7       9.857 195.826   7.240  1.00  7.71      A    C
ATOM     54  CB  CYS P   7      10.182 194.877   8.398  1.00  7.05      A    C
ATOM     55  SG  CYS P   7       8.730 194.312   9.315  1.00 14.70      A    S
ATOM     56  C   CYS P   7      11.162 196.326   6.607  1.00  9.07      A    C
ATOM     57  O   CYS P   7      11.737 197.307   7.085  1.00 10.08      A    O
ATOM     58  N   ILE P   8      11.622 195.666   5.542  1.00  8.86      A    N
ATOM     59  CA  ILE P   8      12.869 196.062   4.854  1.00 10.79      A    C
ATOM     60  CB  ILE P   8      13.463 194.913   3.990  1.00 14.66      A    C
ATOM     61  CG1 ILE P   8      12.531 194.508   2.835  1.00 11.78      A    C
ATOM     62  CD1 ILE P   8      13.252 193.855   1.677  1.00 11.24      A    C
ATOM     63  CG2 ILE P   8      13.780 193.706   4.863  1.00 19.76      A    C
ATOM     64  C   ILE P   8      12.772 197.345   4.002  1.00 10.32      A    C
ATOM     65  O   ILE P   8      13.802 197.856   3.554  1.00 10.60      A    O
ATOM     66  N   LEU P   9      11.557 197.850   3.773  1.00 10.80      A    N
ATOM     67  CA  LEU P   9      11.347 199.064   2.970  1.00 12.75      A    C
ATOM     68  CB  LEU P   9       9.851 199.284   2.699  1.00 12.81      A    C
ATOM     69  CG  LEU P   9       9.123 198.229   1.859  1.00 12.77      A    C
ATOM     70  CD1 LEU P   9       7.617 198.442   1.923  1.00 13.78      A    C
ATOM     71  CD2 LEU P   9       9.606 198.246   0.416  1.00 11.19      A    C
ATOM     72  C   LEU P   9      11.928 200.316   3.633  1.00 16.01      A    C
ATOM     73  O   LEU P   9      12.033 200.390   4.860  1.00 16.76      A    O
ATOM     74  N   HIS P  10      12.296 201.292   2.803  1.00 16.65      A    N
ATOM     75  CA  HIS P  10      12.871 202.557   3.270  1.00 18.50      A    C
ATOM     76  CB  HIS P  10      13.571 203.277   2.110  1.00 28.48      A    C
ATOM     77  CG  HIS P  10      14.454 204.408   2.539  1.00 36.36      A    C
ATOM     78  ND1 HIS P  10      13.993 205.699   2.684  1.00 44.86      A    N
ATOM     79  CE1 HIS P  10      14.986 206.478   3.071  1.00 40.72      A    C
ATOM     80  NE2 HIS P  10      16.076 205.740   3.183  1.00 36.64      A    N
ATOM     81  CD2 HIS P  10      15.770 204.441   2.856  1.00 42.31      A    C
ATOM     82  C   HIS P  10      11.787 203.454   3.871  1.00 17.87      A    C
ATOM     83  O   HIS P  10      10.615 203.350   3.503  1.00 18.56      A    O
ATOM     84  N   ALA P  11      12.188 204.326   4.796  1.00 15.68      A    N
ATOM     85  CA  ALA P  11      11.266 205.263   5.445  1.00 16.10      A    C
ATOM     86  CB  ALA P  11      11.928 205.910   6.653  1.00 19.51      A    C
ATOM     87  C   ALA P  11      10.789 206.337   4.465  1.00 14.12      A    C
ATOM     88  O   ALA P  11      11.585 206.871   3.688  1.00 14.12      A    O
ATOM     89  N   ASN P  12       9.490 206.638   4.511  1.00 11.46      A    N
ATOM     90  CA  ASN P  12       8.867 207.613   3.612  1.00 12.92      A    C
ATOM     91  CB  ASN P  12       8.446 206.922   2.306  1.00 16.28      A    C
ATOM     92  CG  ASN P  12       7.911 207.893   1.262  1.00 15.92      A    C
ATOM     93  OD1 ASN P  12       8.300 209.061   1.214  1.00 15.35      A    O
ATOM     94  ND2 ASN P  12       7.018 207.403   0.410  1.00 15.60      A    N
ATOM     95  C   ASN P  12       7.656 208.276   4.287  1.00 13.69      A    C
ATOM     96  O   ASN P  12       6.625 207.622   4.471  1.00 13.97      A    O
ATOM     97  N   PRO P  13       7.782 209.564   4.684  1.00 13.20      A    N
ATOM     98  CA  PRO P  13       6.635 210.291   5.254  1.00 12.83      A    C
ATOM     99  CB  PRO P  13       7.232 211.650   5.648  1.00 12.56      A    C
ATOM    100  CG  PRO P  13       8.687 211.398   5.814  1.00 14.69      A    C
ATOM    101  CD  PRO P  13       9.031 210.341   4.810  1.00 13.31      A    C
ATOM    102  C   PRO P  13       5.471 210.475   4.274  1.00 12.64      A    C
ATOM    103  O   PRO P  13       4.328 210.166   4.621  1.00 16.42      A    O
ATOM    104  N   GLY P  14       5.771 210.972   3.073  1.00 11.67      A    N
ATOM    105  CA  GLY P  14       4.774 211.165   2.015  1.00 12.25      A    C
ATOM    106  C   GLY P  14       4.798 212.567   1.432  1.00 14.90      A    C
ATOM    107  O   GLY P  14       5.860 213.188   1.342  1.00 13.48      A    O
ATOM    108  N   ARG P  15       3.620 213.057   1.037  1.00 16.90      A    N
ATOM    109  CA  ARG P  15       3.466 214.380   0.411  1.00 18.46      A    C
ATOM    110  CB  ARG P  15       3.082 214.212  -1.068  1.00 20.34      A    C
ATOM    111  CG  ARG P  15       1.684 213.656  -1.319  1.00 20.02      A    C
ATOM    112  CD  ARG P  15       1.515 213.203  -2.760  1.00 19.81      A    C
ATOM    113  NE  ARG P  15       0.159 212.723  -3.032  1.00 20.40      A    N
ATOM    114  CZ  ARG P  15      -0.331 211.531  -2.678  1.00 18.96      A    C
ATOM    115  NH1 ARG P  15       0.408 210.641  -2.011  1.00 21.73      A    N
ATOM    116  NH2 ARG P  15      -1.588 211.222  -2.992  1.00 12.84      A    N
ATOM    117  C   ARG P  15       2.463 215.313   1.121  1.00 19.23      A    C
ATOM    118  O   ARG P  15       2.139 216.379   0.588  1.00 20.83      A    O
ATOM    119  N   CYS P  16       1.991 214.926   2.310  1.00 17.72      A    N
ATOM    120  CA  CYS P  16       1.038 215.733   3.087  1.00 16.47      A    C
ATOM    121  CB  CYS P  16      -0.068 214.850   3.680  1.00 14.72      A    C
ATOM    122  SG  CYS P  16      -1.398 214.457   2.520  1.00 16.09      A    S
ATOM    123  C   CYS P  16       1.746 216.515   4.194  1.00 15.16      A    C
ATOM    124  O   CYS P  16       2.876 216.195   4.573  1.00 14.03      A    O
ATOM    125  N   TYR P  17       1.056 217.531   4.710  1.00 15.82      A    N
ATOM    126  CA  TYR P  17       1.608 218.441   5.723  1.00 17.80      A    C
ATOM    127  CB  TYR P  17       1.009 219.842   5.551  1.00 23.33      A    C
ATOM    128  CG  TYR P  17       1.187 220.426   4.165  1.00 27.91      A    C
ATOM    129  CD1 TYR P  17       2.376 221.060   3.800  1.00 34.78      A    C
ATOM    130  CE1 TYR P  17       2.543 221.598   2.530  1.00 38.15      A    C
ATOM    131  CZ  TYR P  17       1.511 221.506   1.605  1.00 38.80      A    C
ATOM    132  OH  TYR P  17       1.670 222.037   0.346  1.00 44.92      A    O
ATOM    133  CE2 TYR P  17       0.322 220.883   1.945  1.00 35.27      A    C
ATOM    134  CD2 TYR P  17       0.165 220.349   3.217  1.00 29.14      A    C
ATOM    135  C   TYR P  17       1.392 217.981   7.174  1.00 17.19      A    C
ATOM    136  O   TYR P  17       1.918 218.608   8.096  1.00 18.54      A    O
ATOM    137  N   ASP P  18       0.631 216.901   7.376  1.00 17.22      A    N
ATOM    138  CA  ASP P  18       0.306 216.411   8.720  1.00 16.36      A    C
ATOM    139  CB  ASP P  18      -0.881 215.435   8.659  1.00 14.83      A    C
ATOM    140  CG  ASP P  18      -1.485 215.132  10.032  1.00 15.95      A    C
ATOM    141  OD1 ASP P  18      -1.215 215.863  11.011  1.00 14.75      A    O
ATOM    142  OD2 ASP P  18      -2.252 214.151  10.125  1.00 19.99      A    O
ATOM    143  C   ASP P  18       1.512 215.721   9.361  1.00 17.81      A    C
ATOM    144  O   ASP P  18       2.157 214.881   8.728  1.00 17.30      A    O
ATOM    145  N   ALA P  19       1.799 216.082  10.613  1.00 18.33      A    N
ATOM    146  CA  ALA P  19       2.906 215.503  11.380  1.00 19.47      A    C
ATOM    147  CB  ALA P  19       3.684 216.601  12.093  1.00 20.00      A    C
ATOM    148  C   ALA P  19       2.373 214.477  12.381  1.00 20.30      A    C
ATOM    149  O   ALA P  19       2.086 214.811  13.535  1.00 21.36      A    O
ATOM    150  N   ILE P  20       2.242 213.233  11.922  1.00 16.61      A    N
ATOM    151  CA  ILE P  20       1.743 212.125  12.742  1.00 16.22      A    C
ATOM    152  CB  ILE P  20       0.851 211.155  11.925  1.00 15.54      A    C
ATOM    153  CG1 ILE P  20      -0.188 211.928  11.097  1.00 10.35      A    C
ATOM    154  CD1 ILE P  20      -1.172 211.050  10.350  1.00 10.81      A    C
ATOM    155  CG2 ILE P  20       0.147 210.154  12.845  1.00 18.08      A    C
ATOM    156  C   ILE P  20       2.950 211.360  13.298  1.00 18.53      A    C
ATOM    157  O   ILE P  20       3.804 210.928  12.519  1.00 18.43      A    O
ATOM    158  N   PRO P  21       3.040 211.205  14.639  1.00 19.64      A    N
ATOM    159  CA  PRO P  21       4.082 210.337  15.207  1.00 18.36      A    C
ATOM    160  CB  PRO P  21       3.921 210.527  16.722  1.00 18.26      A    C
ATOM    161  CG  PRO P  21       3.252 211.845  16.875  1.00 20.65      A    C
ATOM    162  CD  PRO P  21       2.344 211.972  15.690  1.00 19.58      A    C
ATOM    163  C   PRO P  21       3.894 208.865  14.825  1.00 16.72      A    C
ATOM    164  O   PRO P  21       2.799 208.321  14.991  1.00 18.36      A    O
ATOM    165  N   ALA P  22       4.953 208.242  14.308  1.00 13.98      A    N
ATOM    166  CA  ALA P  22       4.905 206.843  13.876  1.00 11.74      A    C
ATOM    167  CB  ALA P  22       4.166 206.729  12.551  1.00 12.86      A    C
ATOM    168  C   ALA P  22       6.309 206.247  13.754  1.00 10.93      A    C
ATOM    169  O   ALA P  22       7.230 206.912  13.274  1.00 10.68      A    O
ATOM    170  N   PHE P  23       6.453 204.992  14.182  1.00 10.78      A    N
ATOM    171  CA  PHE P  23       7.741 204.291  14.184  1.00  9.60      A    C
ATOM    172  CB  PHE P  23       7.848 203.387  15.415  1.00 12.01      A    C
ATOM    173  CG  PHE P  23       7.685 204.116  16.719  1.00 12.07      A    C
ATOM    174  CD2 PHE P  23       6.439 204.196  17.337  1.00 11.73      A    C
ATOM    175  CE2 PHE P  23       6.285 204.870  18.541  1.00 12.95      A    C
ATOM    176  CZ  PHE P  23       7.380 205.476  19.141  1.00 13.32      A    C
ATOM    177  CE1 PHE P  23       8.626 205.405  18.535  1.00 14.09      A    C
ATOM    178  CD1 PHE P  23       8.774 204.730  17.330  1.00 12.85      A    C
ATOM    179  C   PHE P  23       7.932 203.457  12.918  1.00 10.33      A    C
ATOM    180  O   PHE P  23       6.993 203.262  12.141  1.00 11.50      A    O
ATOM    181  N   TYR P  24       9.158 202.972  12.724  1.00  9.07      A    N
ATOM    182  CA  TYR P  24       9.499 202.110  11.587  1.00 10.24      A    C
ATOM    183  CB  TYR P  24       9.723 202.952  10.322  1.00 10.04      A    C
ATOM    184  CG  TYR P  24      10.959 203.830  10.360  1.00  9.67      A    C
ATOM    185  CD1 TYR P  24      10.952 205.053  11.034  1.00 10.40      A    C
ATOM    186  CE1 TYR P  24      12.083 205.860  11.071  1.00  7.17      A    C
ATOM    187  CZ  TYR P  24      13.241 205.449  10.425  1.00 11.16      A    C
ATOM    188  OH  TYR P  24      14.363 206.245  10.458  1.00 12.77      A    O
ATOM    189  CE2 TYR P  24      13.273 204.241   9.749  1.00  8.80      A    C
ATOM    190  CD2 TYR P  24      12.138 203.441   9.717  1.00 10.88      A    C
ATOM    191  C   TYR P  24      10.735 201.257  11.883  1.00 10.42      A    C
ATOM    192  O   TYR P  24      11.600 201.657  12.668  1.00 10.58      A    O
ATOM    193  N   TYR P  25      10.809 200.090  11.244  1.00  9.81      A    N
ATOM    194  CA  TYR P  25      11.939 199.172  11.406  1.00 10.32      A    C
ATOM    195  CB  TYR P  25      11.492 197.723  11.185  1.00  8.53      A    C
ATOM    196  CG  TYR P  25      12.601 196.702  11.353  1.00 12.70      A    C
ATOM    197  CD1 TYR P  25      13.021 196.301  12.622  1.00 13.72      A    C
ATOM    198  CE1 TYR P  25      14.037 195.368  12.780  1.00 15.65      A    C
ATOM    199  CZ  TYR P  25      14.650 194.822  11.660  1.00 17.55      A    C
ATOM    200  OH  TYR P  25      15.657 193.897  11.813  1.00 16.98      A    O
ATOM    201  CE2 TYR P  25      14.251 195.204  10.390  1.00 16.17      A    C
ATOM    202  CD2 TYR P  25      13.234 196.138  10.242  1.00 14.31      A    C
ATOM    203  C   TYR P  25      13.063 199.531  10.432  1.00 12.75      A    C
ATOM    204  O   TYR P  25      12.906 199.382   9.217  1.00 14.41      A    O
ATOM    205  N   ASN P  26      14.188 200.000  10.973  1.00 12.97      A    N
ATOM    206  CA  ASN P  26      15.381 200.293  10.177  1.00 14.83      A    C
ATOM    207  CB  ASN P  26      16.275 201.306  10.908  1.00 16.69      A    C
ATOM    208  CG  ASN P  26      17.244 202.027   9.979  1.00 15.38      A    C
ATOM    209  OD1 ASN P  26      17.613 201.524   8.916  1.00 21.92      A    O
ATOM    210  ND2 ASN P  26      17.665 203.219  10.388  1.00 20.51      A    N
ATOM    211  C   ASN P  26      16.147 198.997   9.914  1.00 17.79      A    C
ATOM    212  O   ASN P  26      16.418 198.237  10.845  1.00 17.78      A    O
ATOM    213  N   GLN P  27      16.491 198.753   8.649  1.00 18.98      A    N
ATOM    214  CA  GLN P  27      17.192 197.526   8.244  1.00 21.00      A    C
ATOM    215  CB  GLN P  27      17.082 197.326   6.721  1.00 22.11      A    C
ATOM    216  CG  GLN P  27      17.736 196.065   6.151  1.00 27.77      A    C
ATOM    217  CD  GLN P  27      16.963 194.783   6.427  1.00 28.48      A    C
ATOM    218  OE1 GLN P  27      16.170 194.698   7.365  1.00 31.26      A    O
ATOM    219  NE2 GLN P  27      17.202 193.769   5.601  1.00 26.97      A    N
ATOM    220  C   GLN P  27      18.659 197.524   8.682  1.00 21.27      A    C
ATOM    221  O   GLN P  27      19.172 196.490   9.117  1.00 22.69      A    O
ATOM    222  N   ALA P  28      19.325 198.672   8.558  1.00 21.54      A    N
ATOM    223  CA  ALA P  28      20.740 198.802   8.921  1.00 25.34      A    C
ATOM    224  CB  ALA P  28      21.303 200.116   8.396  1.00 20.00      A    C
ATOM    225  C   ALA P  28      20.953 198.703  10.431  1.00 26.58      A    C
ATOM    226  O   ALA P  28      21.747 197.883  10.896  1.00 26.22      A    O
ATOM    227  N   ALA P  29      20.235 199.536  11.182  1.00 26.79      A    N
ATOM    228  CA  ALA P  29      20.362 199.595  12.644  1.00 25.10      A    C
ATOM    229  CB  ALA P  29      19.898 200.953  13.152  1.00 19.87      A    C
ATOM    230  C   ALA P  29      19.619 198.478  13.392  1.00 23.65      A    C
ATOM    231  O   ALA P  29      19.915 198.233  14.564  1.00 24.24      A    O
ATOM    232  N   LYS P  30      18.662 197.824  12.725  1.00 21.81      A    N
ATOM    233  CA  LYS P  30      17.847 196.742  13.309  1.00 21.65      A    C
ATOM    234  CB  LYS P  30      18.712 195.534  13.710  1.00 24.23      A    C
ATOM    235  CG  LYS P  30      19.636 195.026  12.614  1.00 25.05      A    C
ATOM    236  CD  LYS P  30      20.318 193.733  13.032  1.00 25.97      A    C
ATOM    237  CE  LYS P  30      21.221 193.195  11.934  1.00 27.42      A    C
ATOM    238  NZ  LYS P  30      21.873 191.915  12.327  1.00 30.32      A    N
ATOM    239  C   LYS P  30      16.997 197.220  14.494  1.00 20.48      A    C
ATOM    240  O   LYS P  30      16.670 196.464  15.412  1.00 20.22      A    O
ATOM    241  OXT LYS P  30      16.606 198.386  14.561  1.00 30.00           O
ATOM    243  N   ALA Q   1      23.346 207.024  17.526  1.00 32.83      B    N
ATOM    244  CA  ALA Q   1      22.016 206.407  17.558  1.00 24.21      B    C
ATOM    245  CB  ALA Q   1      21.467 206.441  18.949  1.00 26.48      B    C
ATOM    246  C   ALA Q   1      21.075 207.125  16.599  1.00 20.63      B    C
ATOM    247  O   ALA Q   1      20.899 208.335  16.673  1.00 22.48      B    O
ATOM    248  N   CYS Q   2      20.473 206.376  15.707  1.00 15.66      B    N
ATOM    249  CA  CYS Q   2      19.553 206.935  14.718  1.00 16.52      B    C
ATOM    250  CB  CYS Q   2      19.407 205.993  13.550  1.00 15.28      B    C
ATOM    251  SG  CYS Q   2      20.906 205.747  12.622  1.00 18.36      B    S
ATOM    252  C   CYS Q   2      18.206 207.241  15.327  1.00 18.64      B    C
ATOM    253  O   CYS Q   2      17.297 206.438  15.259  1.00 21.04      B    O
ATOM    254  N   GLU Q   3      18.094 208.408  15.923  1.00 19.36      B    N
ATOM    255  CA  GLU Q   3      16.866 208.860  16.538  1.00 24.21      B    C
ATOM    256  CB  GLU Q   3      17.146 209.934  17.556  1.00 35.40      B    C
ATOM    257  CG  GLU Q   3      18.049 209.476  18.682  1.00 65.17      B    C
ATOM    258  CD  GLU Q   3      18.186 210.500  19.761  1.00 84.24      B    C
ATOM    259  OE1 GLU Q   3      18.179 211.704  19.452  1.00 66.71      B    O
ATOM    260  OE2 GLU Q   3      18.309 210.099  20.926  1.00 69.96      B    O
ATOM    261  C   GLU Q   3      15.889 209.395  15.502  1.00 25.30      B    C
ATOM    262  O   GLU Q   3      16.286 209.948  14.492  1.00 19.11      B    O
ATOM    263  N   ALA Q   4      14.614 209.232  15.766  1.00 31.52      B    N
ATOM    264  CA  ALA Q   4      13.559 209.677  14.860  1.00 32.14      B    C
ATOM    265  CB  ALA Q   4      12.282 208.961  15.166  1.00 20.00      B    C
ATOM    266  C   ALA Q   4      13.341 211.178  14.931  1.00 22.21      B    C
ATOM    267  O   ALA Q   4      13.524 211.770  15.973  1.00 28.97      B    O
ATOM    268  N   PHE Q   5      12.954 211.782  13.815  1.00 25.94      B    N
ATOM    269  CA  PHE Q   5      12.660 213.211  13.737  1.00 23.64      B    C
ATOM    270  CB  PHE Q   5      13.939 214.007  13.625  1.00 20.86      B    C
ATOM    271  CG  PHE Q   5      14.640 213.850  12.329  1.00 17.06      B    C
ATOM    272  CD1 PHE Q   5      15.402 212.722  12.079  1.00 12.62      B    C
ATOM    273  CE1 PHE Q   5      16.049 212.577  10.886  1.00 14.35      B    C
ATOM    274  CZ  PHE Q   5      15.944 213.566   9.927  1.00 17.61      B    C
ATOM    275  CE2 PHE Q   5      15.189 214.698  10.164  1.00 17.28      B    C
ATOM    276  CD2 PHE Q   5      14.544 214.837  11.358  1.00 18.57      B    C
ATOM    277  C   PHE Q   5      11.722 213.551  12.587  1.00 15.71      B    C
ATOM    278  O   PHE Q   5      11.709 212.863  11.588  1.00 22.01      B    O
ATOM    279  N   ASP Q   6      10.948 214.618  12.742  1.00 25.08      B    N
ATOM    280  CA  ASP Q   6       9.967 215.054  11.756  1.00 25.08      B    C
ATOM    281  CB  ASP Q   6       8.768 215.695  12.428  1.00 39.80      B    C
ATOM    282  CG  ASP Q   6       8.103 214.767  13.410  1.00 32.04      B    C
ATOM    283  OD1 ASP Q   6       8.404 213.559  13.423  1.00 39.89      B    O
ATOM    284  OD2 ASP Q   6       7.271 215.254  14.175  1.00 51.34      B    O
ATOM    285  C   ASP Q   6      10.573 216.028  10.769  1.00 15.87      B    C
ATOM    286  O   ASP Q   6      10.667 217.216  11.035  1.00 17.15      B    O
ATOM    287  N   ALA Q   7      10.987 215.513   9.638  1.00 14.11      B    N
ATOM    288  CA  ALA Q   7      11.560 216.323   8.584  1.00 12.80      B    C
ATOM    289  CB  ALA Q   7      12.397 215.464   7.682  1.00 22.83      B    C
ATOM    290  C   ALA Q   7      10.472 217.039   7.793  1.00 13.47      B    C
ATOM    291  O   ALA Q   7       9.475 216.441   7.444  1.00 17.24      B    O
ATOM    292  N   ALA Q   8      10.672 218.315   7.511  1.00 10.95      B    N
ATOM    293  CA  ALA Q   8       9.704 219.137   6.783  1.00  9.01      B    C
ATOM    294  CB  ALA Q   8       9.943 220.601   7.028  1.00 20.00      B    C
ATOM    295  C   ALA Q   8       9.758 218.852   5.310  1.00  9.74      B    C
ATOM    296  O   ALA Q   8       8.741 218.655   4.671  1.00 12.75      B    O
ATOM    297  OXT ALA Q   8      10.818 218.815   4.725  1.00 30.00           O
ATOM    299  N   GLY R   1       0.238 211.549   7.311  1.00  7.82      C    N
ATOM    300  CA  GLY R   1      -0.907 212.229   6.641  1.00  8.88      C    C
ATOM    301  C   GLY R   1      -1.448 211.424   5.475  1.00 10.65      C    C
ATOM    302  O   GLY R   1      -2.583 210.945   5.516  1.00 12.59      C    O
ATOM    303  N   CYS R   2      -0.625 211.278   4.438  1.00 10.34      C    N
ATOM    304  CA  CYS R   2      -0.998 210.541   3.226  1.00  9.84      C    C
ATOM    305  CB  CYS R   2      -1.744 211.462   2.256  1.00 10.22      C    C
ATOM    306  SG  CYS R   2      -0.738 212.796   1.559  1.00 14.38      C    S
ATOM    307  C   CYS R   2       0.224 209.945   2.530  1.00 12.24      C    C
ATOM    308  O   CYS R   2       1.355 210.373   2.768  1.00 13.25      C    O
ATOM    309  N   GLY R   3      -0.021 208.960   1.668  1.00 13.37      C    N
ATOM    310  CA  GLY R   3       1.039 208.307   0.900  1.00 12.84      C    C
ATOM    311  C   GLY R   3       1.902 207.405   1.763  1.00 12.54      C    C
ATOM    312  O   GLY R   3       1.382 206.623   2.563  1.00 11.87      C    O
ATOM    313  N   GLY R   4       3.220 207.515   1.600  1.00 12.51      C    N
ATOM    314  CA  GLY R   4       4.174 206.733   2.383  1.00 15.23      C    C
ATOM    315  C   GLY R   4       4.244 205.287   1.925  1.00 15.55      C    C
ATOM    316  O   GLY R   4       4.305 205.015   0.724  1.00 17.34      C    O
ATOM    317  N   ASN R   5       4.234 204.364   2.886  1.00 13.96      C    N
ATOM    318  CA  ASN R   5       4.323 202.926   2.604  1.00 12.31      C    C
ATOM    319  CB  ASN R   5       5.751 202.556   2.157  1.00  8.00      C    C
ATOM    320  CG  ASN R   5       6.831 203.124   3.068  1.00  9.69      C    C
ATOM    321  OD1 ASN R   5       6.555 203.635   4.155  1.00  8.00      C    O
ATOM    322  ND2 ASN R   5       8.076 203.036   2.618  1.00  7.64      C    N
ATOM    323  C   ASN R   5       3.876 202.068   3.796  1.00 13.08      C    C
ATOM    324  O   ASN R   5       3.566 202.597   4.867  1.00 14.76      C    O
ATOM    325  N   SER R   6       3.835 200.751   3.594  1.00 13.79      C    N
ATOM    326  CA  SER R   6       3.444 199.796   4.641  1.00 14.46      C    C
ATOM    327  CB  SER R   6       3.322 198.384   4.058  1.00 17.32      C    C
ATOM    328  OG  SER R   6       4.501 198.013   3.365  1.00 21.27      C    O
ATOM    329  C   SER R   6       4.381 199.766   5.856  1.00 12.67      C    C
ATOM    330  O   SER R   6       3.953 199.387   6.949  1.00 13.50      C    O
ATOM    331  N   ASN R   7       5.645 200.153   5.667  1.00  8.77      C    N
ATOM    332  CA  ASN R   7       6.591 200.308   6.777  1.00  9.01      C    C
ATOM    333  CB  ASN R   7       8.029 200.440   6.243  1.00 11.32      C    C
ATOM    334  CG  ASN R   7       9.083 200.414   7.344  1.00 12.14      C    C
ATOM    335  OD1 ASN R   7       8.864 199.870   8.429  1.00  7.89      C    O
ATOM    336  ND2 ASN R   7      10.243 200.996   7.060  1.00  8.60      C    N
ATOM    337  C   ASN R   7       6.198 201.512   7.647  1.00  7.69      C    C
ATOM    338  O   ASN R   7       6.751 202.609   7.518  1.00  7.72      C    O
ATOM    339  N   ARG R   8       5.218 201.285   8.521  1.00  8.71      C    N
ATOM    340  CA  ARG R   8       4.649 202.329   9.376  1.00 10.30      C    C
ATOM    341  CB  ARG R   8       3.709 203.230   8.565  1.00 14.42      C    C
ATOM    342  CG  ARG R   8       3.338 204.540   9.249  1.00 13.67      C    C
ATOM    343  CD  ARG R   8       2.024 205.101   8.722  1.00 13.85      C    C
ATOM    344  NE  ARG R   8       2.049 205.338   7.277  1.00 15.29      C    N
ATOM    345  CZ  ARG R   8       1.006 205.749   6.550  1.00 14.26      C    C
ATOM    346  NH1 ARG R   8      -0.180 205.986   7.114  1.00 12.03      C    N
ATOM    347  NH2 ARG R   8       1.150 205.928   5.239  1.00 16.36      C    N
ATOM    348  C   ARG R   8       3.874 201.681  10.525  1.00 10.85      C    C
ATOM    349  O   ARG R   8       3.066 200.777  10.295  1.00 10.60      C    O
ATOM    350  N   PHE R   9       4.129 202.143  11.749  1.00 10.74      C    N
ATOM    351  CA  PHE R   9       3.446 201.646  12.949  1.00 11.64      C    C
ATOM    352  CB  PHE R   9       4.332 200.645  13.696  1.00 11.31      C    C
ATOM    353  CG  PHE R   9       4.719 199.445  12.877  1.00 13.52      C    C
ATOM    354  CD1 PHE R   9       3.885 198.333  12.808  1.00 10.20      C    C
ATOM    355  CE1 PHE R   9       4.239 197.224  12.050  1.00 11.32      C    C
ATOM    356  CZ  PHE R   9       5.436 197.219  11.348  1.00 10.54      C    C
ATOM    357  CE2 PHE R   9       6.276 198.322  11.406  1.00 12.68      C    C
ATOM    358  CD2 PHE R   9       5.916 199.428  12.165  1.00 13.56      C    C
ATOM    359  C   PHE R   9       3.087 202.808  13.874  1.00 12.70      C    C
ATOM    360  O   PHE R   9       3.820 203.797  13.947  1.00 14.36      C    O
ATOM    361  N   LYS R  10       1.963 202.677  14.579  1.00 13.87      C    N
ATOM    362  CA  LYS R  10       1.499 203.706  15.515  1.00 14.92      C    C
ATOM    363  CB  LYS R  10       0.036 203.471  15.905  1.00 17.22      C    C
ATOM    364  CG  LYS R  10      -0.947 203.591  14.752  1.00 19.12      C    C
ATOM    365  CD  LYS R  10      -2.376 203.370  15.222  1.00 25.90      C    C
ATOM    366  CE  LYS R  10      -3.376 203.587  14.098  1.00 29.43      C    C
ATOM    367  NZ  LYS R  10      -4.780 203.379  14.550  1.00 34.43      C    N
ATOM    368  C   LYS R  10       2.367 203.727  16.770  1.00 14.84      C    C
ATOM    369  O   LYS R  10       2.922 204.768  17.130  1.00 16.06      C    O
ATOM    370  N   THR R  11       2.474 202.569  17.419  1.00 14.29      C    N
ATOM    371  CA  THR R  11       3.266 202.399  18.640  1.00 12.66      C    C
ATOM    372  CB  THR R  11       2.423 201.758  19.758  1.00 12.38      C    C
ATOM    373  OG1 THR R  11       1.920 200.489  19.321  1.00 11.26      C    O
ATOM    374  CG2 THR R  11       1.257 202.660  20.134  1.00 13.77      C    C
ATOM    375  C   THR R  11       4.499 201.530  18.386  1.00 12.37      C    C
ATOM    376  O   THR R  11       4.577 200.823  17.377  1.00 13.07      C    O
ATOM    377  N   ILE R  12       5.456 201.596  19.312  1.00 11.68      C    N
ATOM    378  CA  ILE R  12       6.688 200.792  19.242  1.00 12.32      C    C
ATOM    379  CB  ILE R  12       7.763 201.309  20.246  1.00 14.64      C    C
ATOM    380  CG1 ILE R  12       9.167 200.778  19.909  1.00 15.84      C    C
ATOM    381  CD1 ILE R  12       9.721 201.257  18.583  1.00 13.15      C    C
ATOM    382  CG2 ILE R  12       7.405 200.964  21.688  1.00 14.01      C    C
ATOM    383  C   ILE R  12       6.431 199.286  19.436  1.00 13.54      C    C
ATOM    384  O   ILE R  12       7.189 198.461  18.922  1.00 14.22      C    O
ATOM    385  N   GLU R  13       5.365 198.936  20.159  1.00 11.30      C    N
ATOM    386  CA  GLU R  13       4.988 197.530  20.377  1.00 11.45      C    C
ATOM    387  CB  GLU R  13       3.860 197.405  21.411  1.00  8.42      C    C
ATOM    388  CG  GLU R  13       4.248 197.774  22.840  1.00 10.62      C    C
ATOM    389  CD  GLU R  13       3.923 199.213  23.207  1.00 13.54      C    C
ATOM    390  OE1 GLU R  13       4.089 200.106  22.352  1.00 16.79      C    O
ATOM    391  OE2 GLU R  13       3.505 199.454  24.357  1.00 18.56      C    O
ATOM    392  C   GLU R  13       4.563 196.832  19.080  1.00 12.12      C    C
ATOM    393  O   GLU R  13       4.892 195.663  18.867  1.00 12.29      C    O
ATOM    394  N   GLU R  14       3.829 197.552  18.231  1.00 12.86      C    N
ATOM    395  CA  GLU R  14       3.404 197.039  16.922  1.00 14.40      C    C
ATOM    396  CB  GLU R  14       2.365 197.972  16.282  1.00 19.94      C    C
ATOM    397  CG  GLU R  14       1.037 198.056  17.027  1.00 32.03      C    C
ATOM    398  CD  GLU R  14       0.215 196.781  16.941  1.00 37.64      C    C
ATOM    399  OE1 GLU R  14       0.059 196.236  15.827  1.00 38.51      C    O
ATOM    400  OE2 GLU R  14      -0.288 196.326  17.991  1.00 40.86      C    O
ATOM    401  C   GLU R  14       4.579 196.844  15.957  1.00 14.76      C    C
ATOM    402  O   GLU R  14       4.571 195.909  15.153  1.00 16.97      C    O
ATOM    403  N   CYS R  15       5.576 197.726  16.038  1.00 13.31      C    N
ATOM    404  CA  CYS R  15       6.772 197.645  15.191  1.00 12.86      C    C
ATOM    405  CB  CYS R  15       7.586 198.940  15.292  1.00  8.57      C    C
ATOM    406  SG  CYS R  15       9.003 199.023  14.171  1.00 15.95      C    S
ATOM    407  C   CYS R  15       7.665 196.449  15.535  1.00 13.72      C    C
ATOM    408  O   CYS R  15       8.179 195.781  14.635  1.00 12.49      C    O
ATOM    409  N   ARG R  16       7.847 196.189  16.831  1.00 12.75      C    N
ATOM    410  CA  ARG R  16       8.699 195.087  17.299  1.00 11.16      C    C
ATOM    411  CB  ARG R  16       9.029 195.245  18.788  1.00 11.85      C    C
ATOM    412  CG  ARG R  16       9.951 196.414  19.094  1.00 19.91      C    C
ATOM    413  CD  ARG R  16      10.197 196.553  20.588  1.00 21.85      C    C
ATOM    414  NE  ARG R  16      10.976 195.437  21.129  1.00 21.78      C    N
ATOM    415  CZ  ARG R  16      12.296 195.272  20.995  1.00 19.07      C    C
ATOM    416  NH1 ARG R  16      13.044 196.149  20.322  1.00 18.26      C    N
ATOM    417  NH2 ARG R  16      12.879 194.207  21.540  1.00 19.79      C    N
ATOM    418  C   ARG R  16       8.084 193.709  17.046  1.00 11.24      C    C
ATOM    419  O   ARG R  16       8.765 192.813  16.545  1.00 12.66      C    O
ATOM    420  N   ARG R  17       6.809 193.543  17.399  1.00 10.03      C    N
ATOM    421  CA  ARG R  17       6.108 192.259  17.213  1.00 12.54      C    C
ATOM    422  CB  ARG R  17       4.715 192.284  17.861  1.00  8.28      C    C
ATOM    423  CG  ARG R  17       4.726 192.111  19.374  1.00  7.05      C    C
ATOM    424  CD  ARG R  17       3.345 191.763  19.914  1.00  8.43      C    C
ATOM    425  NE  ARG R  17       2.435 192.910  19.897  1.00 10.72      C    N
ATOM    426  CZ  ARG R  17       2.356 193.857  20.838  1.00 11.22      C    C
ATOM    427  NH1 ARG R  17       3.138 193.837  21.920  1.00 12.14      C    N
ATOM    428  NH2 ARG R  17       1.476 194.847  20.694  1.00 11.71      C    N
ATOM    429  C   ARG R  17       5.983 191.837  15.743  1.00 14.67      C    C
ATOM    430  O   ARG R  17       6.081 190.648  15.431  1.00 15.09      C    O
ATOM    431  N   THR R  18       5.767 192.808  14.856  1.00 17.56      C    N
ATOM    432  CA  THR R  18       5.632 192.542  13.421  1.00 16.46      C    C
ATOM    433  CB  THR R  18       5.012 193.750  12.681  1.00 14.66      C    C
ATOM    434  OG1 THR R  18       3.773 194.110  13.304  1.00 16.07      C    O
ATOM    435  CG2 THR R  18       4.759 193.429  11.205  1.00  9.91      C    C
ATOM    436  C   THR R  18       6.973 192.186  12.770  1.00 15.35      C    C
ATOM    437  O   THR R  18       7.059 191.203  12.033  1.00 16.17      C    O
ATOM    438  N   CYS R  19       8.006 192.981  13.053  1.00 14.35      C    N
ATOM    439  CA  CYS R  19       9.312 192.849  12.392  1.00 15.46      C    C
ATOM    440  CB  CYS R  19       9.901 194.235  12.112  1.00 13.80      C    C
ATOM    441  SG  CYS R  19       8.854 195.298  11.087  1.00 14.74      C    S
ATOM    442  C   CYS R  19      10.319 192.016  13.188  1.00 17.71      C    C
ATOM    443  O   CYS R  19      10.833 191.017  12.680  1.00 19.20      C    O
ATOM    444  N   ILE R  20      10.596 192.430  14.424  1.00 18.02      C    N
ATOM    445  CA  ILE R  20      11.647 191.806  15.243  1.00 18.94      C    C
ATOM    446  CB  ILE R  20      12.127 192.743  16.386  1.00 17.48      C    C
ATOM    447  CG1 ILE R  20      12.707 194.044  15.811  1.00 16.29      C    C
ATOM    448  CD1 ILE R  20      12.763 195.191  16.800  1.00 16.88      C    C
ATOM    449  CG2 ILE R  20      13.174 192.052  17.259  1.00 18.58      C    C
ATOM    450  C   ILE R  20      11.178 190.459  15.806  1.00 19.81      C    C
ATOM    451  O   ILE R  20      11.703 189.410  15.424  1.00 18.89      C    O
ATOM    452  N   GLY R  21      10.192 190.496  16.701  1.00 23.67      C    N
ATOM    453  CA  GLY R  21       9.674 189.289  17.352  1.00 27.25      C    C
ATOM    454  C   GLY R  21       8.919 189.575  18.639  1.00 30.04      C    C
ATOM    455  O   GLY R  21       8.414 188.656  19.293  1.00 34.36      C    O
ATOM    456  OXT GLY R  21       8.789 190.724  19.068  1.00 33.18      C    O
ATOM      1  N   ALA S   1      16.669 228.246   7.847  1.00 36.16      A    N
ATOM      2  CA  ALA S   1      16.679 228.744   9.265  1.00 35.26      A    C
ATOM      3  CB  ALA S   1      17.484 230.042   9.393  1.00 20.00      A    C
ATOM      4  C   ALA S   1      15.271 228.897   9.875  1.00 33.27      A    C
ATOM      5  O   ALA S   1      14.990 228.275  10.903  1.00 34.74      A    O
ATOM      6  N   PRO S   2      14.386 229.712   9.253  1.00 30.42      A    N
ATOM      7  CA  PRO S   2      13.027 229.826   9.796  1.00 25.54      A    C
ATOM      8  CB  PRO S   2      12.516 231.126   9.176  1.00 26.39      A    C
ATOM      9  CG  PRO S   2      13.210 231.201   7.866  1.00 27.33      A    C
ATOM     10  CD  PRO S   2      14.558 230.558   8.053  1.00 28.30      A    C
ATOM     11  C   PRO S   2      12.126 228.653   9.403  1.00 23.77      A    C
ATOM     12  O   PRO S   2      12.497 227.837   8.555  1.00 22.56      A    O
ATOM     13  N   ARG S   3      10.949 228.589  10.021  1.00 21.86      A    N
ATOM     14  CA  ARG S   3       9.985 227.513   9.773  1.00 19.61      A    C
ATOM     15  CB  ARG S   3       8.972 227.419  10.922  1.00 16.34      A    C
ATOM     16  CG  ARG S   3       9.580 226.969  12.243  1.00 14.49      A    C
ATOM     17  CD  ARG S   3       8.662 227.228  13.430  1.00 18.36      A    C
ATOM     18  NE  ARG S   3       7.503 226.329  13.457  1.00 19.40      A    N
ATOM     19  CZ  ARG S   3       6.290 226.584  12.955  1.00 19.86      A    C
ATOM     20  NH1 ARG S   3       6.002 227.739  12.348  1.00 19.59      A    N
ATOM     21  NH2 ARG S   3       5.337 225.660  13.062  1.00 19.60      A    N
ATOM     22  C   ARG S   3       9.256 227.716   8.446  1.00 20.07      A    C
ATOM     23  O   ARG S   3       9.276 226.836   7.582  1.00 21.50      A    O
ATOM     24  N   ARG S   4       8.624 228.881   8.295  1.00 17.61      A    N
ATOM     25  CA  ARG S   4       7.825 229.209   7.106  1.00 17.24      A    C
ATOM     26  CB  ARG S   4       6.569 229.990   7.509  1.00 16.98      A    C
ATOM     27  CG  ARG S   4       5.606 229.226   8.410  1.00 20.96      A    C
ATOM     28  CD  ARG S   4       4.844 228.150   7.649  1.00 24.37      A    C
ATOM     29  NE  ARG S   4       3.988 227.350   8.527  1.00 32.79      A    N
ATOM     30  CZ  ARG S   4       4.405 226.377   9.343  1.00 38.60      A    C
ATOM     31  NH1 ARG S   4       5.695 226.045   9.433  1.00 43.71      A    N
ATOM     32  NH2 ARG S   4       3.516 225.725  10.089  1.00 41.15      A    N
ATOM     33  C   ARG S   4       8.621 230.010   6.075  1.00 16.56      A    C
ATOM     34  O   ARG S   4       9.650 230.613   6.394  1.00 15.56      A    O
ATOM     35  N   LYS S   5       8.122 230.011   4.840  1.00 16.57      A    N
ATOM     36  CA  LYS S   5       8.770 230.703   3.716  1.00 16.42      A    C
ATOM     37  CB  LYS S   5       8.275 230.133   2.382  1.00 19.02      A    C
ATOM     38  CG  LYS S   5       8.584 228.658   2.181  1.00 21.23      A    C
ATOM     39  CD  LYS S   5       8.117 228.175   0.817  1.00 25.73      A    C
ATOM     40  CE  LYS S   5       8.362 226.685   0.633  1.00 31.58      A    C
ATOM     41  NZ  LYS S   5       9.809 226.332   0.646  1.00 34.86      A    N
ATOM     42  C   LYS S   5       8.568 232.224   3.724  1.00 13.64      A    C
ATOM     43  O   LYS S   5       9.344 232.950   3.101  1.00 14.02      A    O
ATOM     44  N   LEU S   6       7.522 232.699   4.402  1.00 11.85      A    N
ATOM     45  CA  LEU S   6       7.251 234.143   4.516  1.00 10.17      A    C
ATOM     46  CB  LEU S   6       5.834 234.388   5.064  1.00 12.74      A    C
ATOM     47  CG  LEU S   6       5.482 233.937   6.497  1.00 15.65      A    C
ATOM     48  CD1 LEU S   6       5.760 235.016   7.541  1.00 17.36      A    C
ATOM     49  CD2 LEU S   6       4.022 233.508   6.580  1.00 11.03      A    C
ATOM     50  C   LEU S   6       8.278 234.919   5.355  1.00  7.86      A    C
ATOM     51  O   LEU S   6       8.468 236.117   5.138  1.00  8.62      A    O
ATOM     52  N   CYS S   7       8.926 234.240   6.303  1.00  8.07      A    N
ATOM     53  CA  CYS S   7       9.857 234.886   7.240  1.00  7.71      A    C
ATOM     54  CB  CYS S   7      10.182 233.937   8.398  1.00  7.05      A    C
ATOM     55  SG  CYS S   7       8.730 233.372   9.315  1.00 14.70      A    S
ATOM     56  C   CYS S   7      11.162 235.386   6.607  1.00  9.07      A    C
ATOM     57  O   CYS S   7      11.737 236.367   7.085  1.00 10.08      A    O
ATOM     58  N   ILE S   8      11.622 234.726   5.542  1.00  8.86      A    N
ATOM     59  CA  ILE S   8      12.869 235.122   4.854  1.00 10.79      A    C
ATOM     60  CB  ILE S   8      13.463 233.973   3.990  1.00 14.66      A    C
ATOM     61  CG1 ILE S   8      12.531 233.568   2.835  1.00 11.78      A    C
ATOM     62  CD1 ILE S   8      13.252 232.915   1.677  1.00 11.24      A    C
ATOM     63  CG2 ILE S   8      13.780 232.766   4.863  1.00 19.76      A    C
ATOM     64  C   ILE S   8      12.772 236.405   4.002  1.00 10.32      A    C
ATOM     65  O   ILE S   8      13.802 236.916   3.554  1.00 10.60      A    O
ATOM     66  N   LEU S   9      11.557 236.910   3.773  1.00 10.80      A    N
ATOM     67  CA  LEU S   9      11.347 238.124   2.970  1.00 12.75      A    C
ATOM     68  CB  LEU S   9       9.851 238.344   2.699  1.00 12.81      A    C
ATOM     69  CG  LEU S   9       9.123 237.289   1.859  1.00 12.77      A    C
ATOM     70  CD1 LEU S   9       7.617 237.502   1.923  1.00 13.78      A    C
ATOM     71  CD2 LEU S   9       9.606 237.306   0.416  1.00 11.19      A    C
ATOM     72  C   LEU S   9      11.928 239.376   3.633  1.00 16.01      A    C
ATOM     73  O   LEU S   9      12.033 239.450   4.860  1.00 16.76      A    O
ATOM     74  N   HIS S  10      12.296 240.352   2.803  1.00 16.65      A    N
ATOM     75  CA  HIS S  10      12.871 241.617   3.270  1.00 18.50      A    C
ATOM     76  CB  HIS S  10      13.571 242.337   2.110  1.00 28.48      A    C
ATOM     77  CG  HIS S  10      14.454 243.468   2.539  1.00 36.36      A    C
ATOM     78  ND1 HIS S  10      13.993 244.759   2.684  1.00 44.86      A    N
ATOM     79  CE1 HIS S  10      14.986 245.538   3.071  1.00 40.72      A    C
ATOM     80  NE2 HIS S  10      16.076 244.800   3.183  1.00 36.64      A    N
ATOM     81  CD2 HIS S  10      15.770 243.501   2.856  1.00 42.31      A    C
ATOM     82  C   HIS S  10      11.787 242.514   3.871  1.00 17.87      A    C
ATOM     83  O   HIS S  10      10.615 242.410   3.503  1.00 18.56      A    O
ATOM     84  N   ALA S  11      12.188 243.386   4.796  1.00 15.68      A    N
ATOM     85  CA  ALA S  11      11.266 244.323   5.445  1.00 16.10      A    C
ATOM     86  CB  ALA S  11      11.928 244.970   6.653  1.00 19.51      A    C
ATOM     87  C   ALA S  11      10.789 245.397   4.465  1.00 14.12      A    C
ATOM     88  O   ALA S  11      11.585 245.931   3.688  1.00 14.12      A    O
ATOM     89  N   ASN S  12       9.490 245.698   4.511  1.00 11.46      A    N
ATOM     90  CA  ASN S  12       8.867 246.673   3.612  1.00 12.92      A    C
ATOM     91  CB  ASN S  12       8.446 245.982   2.306  1.00 16.28      A    C
ATOM     92  CG  ASN S  12       7.911 246.953   1.262  1.00 15.92      A    C
ATOM     93  OD1 ASN S  12       8.300 248.121   1.214  1.00 15.35      A    O
ATOM     94  ND2 ASN S  12       7.018 246.463   0.410  1.00 15.60      A    N
ATOM     95  C   ASN S  12       7.656 247.336   4.287  1.00 13.69      A    C
ATOM     96  O   ASN S  12       6.625 246.682   4.471  1.00 13.97      A    O
ATOM     97  N   PRO S  13       7.782 248.624   4.684  1.00 13.20      A    N
ATOM     98  CA  PRO S  13       6.635 249.351   5.254  1.00 12.83      A    C
ATOM     99  CB  PRO S  13       7.232 250.710   5.648  1.00 12.56      A    C
ATOM    100  CG  PRO S  13       8.687 250.458   5.814  1.00 14.69      A    C
ATOM    101  CD  PRO S  13       9.031 249.401   4.810  1.00 13.31      A    C
ATOM    102  C   PRO S  13       5.471 249.535   4.274  1.00 12.64      A    C
ATOM    103  O   PRO S  13       4.328 249.226   4.621  1.00 16.42      A    O
ATOM    104  N   GLY S  14       5.771 250.032   3.073  1.00 11.67      A    N
ATOM    105  CA  GLY S  14       4.774 250.225   2.015  1.00 12.25      A    C
ATOM    106  C   GLY S  14       4.798 251.627   1.432  1.00 14.90      A    C
ATOM    107  O   GLY S  14       5.860 252.248   1.342  1.00 13.48      A    O
ATOM    108  N   ARG S  15       3.620 252.117   1.037  1.00 16.90      A    N
ATOM    109  CA  ARG S  15       3.466 253.440   0.411  1.00 18.46      A    C
ATOM    110  CB  ARG S  15       3.082 253.272  -1.068  1.00 20.34      A    C
ATOM    111  CG  ARG S  15       1.684 252.716  -1.319  1.00 20.02      A    C
ATOM    112  CD  ARG S  15       1.515 252.263  -2.760  1.00 19.81      A    C
ATOM    113  NE  ARG S  15       0.159 251.783  -3.032  1.00 20.40      A    N
ATOM    114  CZ  ARG S  15      -0.331 250.591  -2.678  1.00 18.96      A    C
ATOM    115  NH1 ARG S  15       0.408 249.701  -2.011  1.00 21.73      A    N
ATOM    116  NH2 ARG S  15      -1.588 250.282  -2.992  1.00 12.84      A    N
ATOM    117  C   ARG S  15       2.463 254.373   1.121  1.00 19.23      A    C
ATOM    118  O   ARG S  15       2.139 255.439   0.588  1.00 20.83      A    O
ATOM    119  N   CYS S  16       1.991 253.986   2.310  1.00 17.72      A    N
ATOM    120  CA  CYS S  16       1.038 254.793   3.087  1.00 16.47      A    C
ATOM    121  CB  CYS S  16      -0.068 253.910   3.680  1.00 14.72      A    C
ATOM    122  SG  CYS S  16      -1.398 253.517   2.520  1.00 16.09      A    S
ATOM    123  C   CYS S  16       1.746 255.575   4.194  1.00 15.16      A    C
ATOM    124  O   CYS S  16       2.876 255.255   4.573  1.00 14.03      A    O
ATOM    125  N   TYR S  17       1.056 256.591   4.710  1.00 15.82      A    N
ATOM    126  CA  TYR S  17       1.608 257.501   5.723  1.00 17.80      A    C
ATOM    127  CB  TYR S  17       1.009 258.902   5.551  1.00 23.33      A    C
ATOM    128  CG  TYR S  17       1.187 259.486   4.165  1.00 27.91      A    C
ATOM    129  CD1 TYR S  17       2.376 260.120   3.800  1.00 34.78      A    C
ATOM    130  CE1 TYR S  17       2.543 260.658   2.530  1.00 38.15      A    C
ATOM    131  CZ  TYR S  17       1.511 260.566   1.605  1.00 38.80      A    C
ATOM    132  OH  TYR S  17       1.670 261.097   0.346  1.00 44.92      A    O
ATOM    133  CE2 TYR S  17       0.322 259.943   1.945  1.00 35.27      A    C
ATOM    134  CD2 TYR S  17       0.165 259.409   3.217  1.00 29.14      A    C
ATOM    135  C   TYR S  17       1.392 257.041   7.174  1.00 17.19      A    C
ATOM    136  O   TYR S  17       1.918 257.668   8.096  1.00 18.54      A    O
ATOM    137  N   ASP S  18       0.631 255.961   7.376  1.00 17.22      A    N
ATOM    138  CA  ASP S  18       0.306 255.471   8.720  1.00 16.36      A    C
ATOM    139  CB  ASP S  18      -0.881 254.495   8.659  1.00 14.83      A    C
ATOM    140  CG  ASP S  18      -1.485 254.192  10.032  1.00 15.95      A    C
ATOM    141  OD1 ASP S  18      -1.215 254.923  11.011  1.00 14.75      A    O
ATOM    142  OD2 ASP S  18      -2.252 253.211  10.125  1.00 19.99      A    O
ATOM    143  C   ASP S  18       1.512 254.781   9.361  1.00 17.81      A    C
ATOM    144  O   ASP S  18       2.157 253.941   8.728  1.00 17.30      A    O
ATOM    145  N   ALA S  19       1.799 255.142  10.613  1.00 18.33      A    N
ATOM    146  CA  ALA S  19       2.906 254.563  11.380  1.00 19.47      A    C
ATOM    147  CB  ALA S  19       3.684 255.661  12.093  1.00 20.00      A    C
ATOM    148  C   ALA S  19       2.373 253.537  12.381  1.00 20.30      A    C
ATOM    149  O   ALA S  19       2.086 253.871  13.535  1.00 21.36      A    O
ATOM    150  N   ILE S  20       2.242 252.293  11.922  1.00 16.61      A    N
ATOM    151  CA  ILE S  20       1.743 251.185  12.742  1.00 16.22      A    C
ATOM    152  CB  ILE S  20       0.851 250.215  11.925  1.00 15.54      A    C
ATOM    153  CG1 ILE S  20      -0.188 250.988  11.097  1.00 10.35      A    C
ATOM    154  CD1 ILE S  20      -1.172 250.110  10.350  1.00 10.81      A    C
ATOM    155  CG2 ILE S  20       0.147 249.214  12.845  1.00 18.08      A    C
ATOM    156  C   ILE S  20       2.950 250.420  13.298  1.00 18.53      A    C
ATOM    157  O   ILE S  20       3.804 249.988  12.519  1.00 18.43      A    O
ATOM    158  N   PRO S  21       3.040 250.265  14.639  1.00 19.64      A    N
ATOM    159  CA  PRO S  21       4.082 249.397  15.207  1.00 18.36      A    C
ATOM    160  CB  PRO S  21       3.921 249.587  16.722  1.00 18.26      A    C
ATOM    161  CG  PRO S  21       3.252 250.905  16.875  1.00 20.65      A    C
ATOM    162  CD  PRO S  21       2.344 251.032  15.690  1.00 19.58      A    C
ATOM    163  C   PRO S  21       3.894 247.925  14.825  1.00 16.72      A    C
ATOM    164  O   PRO S  21       2.799 247.381  14.991  1.00 18.36      A    O
ATOM    165  N   ALA S  22       4.953 247.302  14.308  1.00 13.98      A    N
ATOM    166  CA  ALA S  22       4.905 245.903  13.876  1.00 11.74      A    C
ATOM    167  CB  ALA S  22       4.166 245.789  12.551  1.00 12.86      A    C
ATOM    168  C   ALA S  22       6.309 245.307  13.754  1.00 10.93      A    C
ATOM    169  O   ALA S  22       7.230 245.972  13.274  1.00 10.68      A    O
ATOM    170  N   PHE S  23       6.453 244.052  14.182  1.00 10.78      A    N
ATOM    171  CA  PHE S  23       7.741 243.351  14.184  1.00  9.60      A    C
ATOM    172  CB  PHE S  23       7.848 242.447  15.415  1.00 12.01      A    C
ATOM    173  CG  PHE S  23       7.685 243.176  16.719  1.00 12.07      A    C
ATOM    174  CD2 PHE S  23       6.439 243.256  17.337  1.00 11.73      A    C
ATOM    175  CE2 PHE S  23       6.285 243.930  18.541  1.00 12.95      A    C
ATOM    176  CZ  PHE S  23       7.380 244.536  19.141  1.00 13.32      A    C
ATOM    177  CE1 PHE S  23       8.626 244.465  18.535  1.00 14.09      A    C
ATOM    178  CD1 PHE S  23       8.774 243.790  17.330  1.00 12.85      A    C
ATOM    179  C   PHE S  23       7.932 242.517  12.918  1.00 10.33      A    C
ATOM    180  O   PHE S  23       6.993 242.322  12.141  1.00 11.50      A    O
ATOM    181  N   TYR S  24       9.158 242.032  12.724  1.00  9.07      A    N
ATOM    182  CA  TYR S  24       9.499 241.170  11.587  1.00 10.24      A    C
ATOM    183  CB  TYR S  24       9.723 242.012  10.322  1.00 10.04      A    C
ATOM    184  CG  TYR S  24      10.959 242.890  10.360  1.00  9.67      A    C
ATOM    185  CD1 TYR S  24      10.952 244.113  11.034  1.00 10.40      A    C
ATOM    186  CE1 TYR S  24      12.083 244.920  11.071  1.00  7.17      A    C
ATOM    187  CZ  TYR S  24      13.241 244.509  10.425  1.00 11.16      A    C
ATOM    188  OH  TYR S  24      14.363 245.305  10.458  1.00 12.77      A    O
ATOM    189  CE2 TYR S  24      13.273 243.301   9.749  1.00  8.80      A    C
ATOM    190  CD2 TYR S  24      12.138 242.501   9.717  1.00 10.88      A    C
ATOM    191  C   TYR S  24      10.735 240.317  11.883  1.00 10.42      A    C
ATOM    192  O   TYR S  24      11.600 240.717  12.668  1.00 10.58      A    O
ATOM    193  N   TYR S  25      10.809 239.150  11.244  1.00  9.81      A    N
ATOM    194  CA  TYR S  25      11.939 238.232  11.406  1.00 10.32      A    C
ATOM    195  CB  TYR S  25      11.492 236.783  11.185  1.00  8.53      A    C
ATOM    196  CG  TYR S  25      12.601 235.762  11.353  1.00 12.70      A    C
ATOM    197  CD1 TYR S  25      13.021 235.361  12.622  1.00 13.72      A    C
ATOM    198  CE1 TYR S  25      14.037 234.428  12.780  1.00 15.65      A    C
ATOM    199  CZ  TYR S  25      14.650 233.882  11.660  1.00 17.55      A    C
ATOM    200  OH  TYR S  25      15.657 232.957  11.813  1.00 16.98      A    O
ATOM    201  CE2 TYR S  25      14.251 234.264  10.390  1.00 16.17      A    C
ATOM    202  CD2 TYR S  25      13.234 235.198  10.242  1.00 14.31      A    C
ATOM    203  C   TYR S  25      13.063 238.591  10.432  1.00 12.75      A    C
ATOM    204  O   TYR S  25      12.906 238.442   9.217  1.00 14.41      A    O
ATOM    205  N   ASN S  26      14.188 239.060  10.973  1.00 12.97      A    N
ATOM    206  CA  ASN S  26      15.381 239.353  10.177  1.00 14.83      A    C
ATOM    207  CB  ASN S  26      16.275 240.366  10.908  1.00 16.69      A    C
ATOM    208  CG  ASN S  26      17.244 241.087   9.979  1.00 15.38      A    C
ATOM    209  OD1 ASN S  26      17.613 240.584   8.916  1.00 21.92      A    O
ATOM    210  ND2 ASN S  26      17.665 242.279  10.388  1.00 20.51      A    N
ATOM    211  C   ASN S  26      16.147 238.057   9.914  1.00 17.79      A    C
ATOM    212  O   ASN S  26      16.418 237.297  10.845  1.00 17.78      A    O
ATOM    213  N   GLN S  27      16.491 237.813   8.649  1.00 18.98      A    N
ATOM    214  CA  GLN S  27      17.192 236.586   8.244  1.00 21.00      A    C
ATOM    215  CB  GLN S  27      17.082 236.386   6.721  1.00 22.11      A    C
ATOM    216  CG  GLN S  27      17.736 235.125   6.151  1.00 27.77      A    C
ATOM    217  CD  GLN S  27      16.963 233.843   6.427  1.00 28.48      A    C
ATOM    218  OE1 GLN S  27      16.170 233.758   7.365  1.00 31.26      A    O
ATOM    219  NE2 GLN S  27      17.202 232.829   5.601  1.00 26.97      A    N
ATOM    220  C   GLN S  27      18.659 236.584   8.682  1.00 21.27      A    C
ATOM    221  O   GLN S  27      19.172 235.550   9.117  1.00 22.69      A    O
ATOM    222  N   ALA S  28      19.325 237.732   8.558  1.00 21.54      A    N
ATOM    223  CA  ALA S  28      20.740 237.862   8.921  1.00 25.34      A    C
ATOM    224  CB  ALA S  28      21.303 239.176   8.396  1.00 20.00      A    C
ATOM    225  C   ALA S  28      20.953 237.763  10.431  1.00 26.58      A    C
ATOM    226  O   ALA S  28      21.747 236.943  10.896  1.00 26.22      A    O
ATOM    227  N   ALA S  29      20.235 238.596  11.182  1.00 26.79      A    N
ATOM    228  CA  ALA S  29      20.362 238.655  12.644  1.00 25.10      A    C
ATOM    229  CB  ALA S  29      19.898 240.013  13.152  1.00 19.87      A    C
ATOM    230  C   ALA S  29      19.619 237.538  13.392  1.00 23.65      A    C
ATOM    231  O   ALA S  29      19.915 237.293  14.564  1.00 24.24      A    O
ATOM    232  N   LYS S  30      18.662 236.884  12.725  1.00 21.81      A    N
ATOM    233  CA  LYS S  30      17.847 235.802  13.309  1.00 21.65      A    C
ATOM    234  CB  LYS S  30      18.712 234.594  13.710  1.00 24.23      A    C
ATOM    235  CG  LYS S  30      19.636 234.086  12.614  1.00 25.05      A    C
ATOM    236  CD  LYS S  30      20.318 232.793  13.032  1.00 25.97      A    C
ATOM    237  CE  LYS S  30      21.221 232.255  11.934  1.00 27.42      A    C
ATOM    238  NZ  LYS S  30      21.873 230.975  12.327  1.00 30.32      A    N
ATOM    239  C   LYS S  30      16.997 236.280  14.494  1.00 20.48      A    C
ATOM    240  O   LYS S  30      16.670 235.524  15.412  1.00 20.22      A    O
ATOM    241  OXT LYS S  30      16.606 237.446  14.561  1.00 30.00           O
ATOM    243  N   ALA T   1      23.614 246.045  17.123  1.00 32.83      B    N
ATOM    244  CA  ALA T   1      22.263 245.514  17.333  1.00 24.21      B    C
ATOM    245  CB  ALA T   1      21.863 245.675  18.764  1.00 26.48      B    C
ATOM    246  C   ALA T   1      21.268 246.221  16.421  1.00 20.63      B    C
ATOM    247  O   ALA T   1      21.165 247.441  16.422  1.00 22.48      B    O
ATOM    248  N   CYS T   2      20.539 245.450  15.650  1.00 15.66      B    N
ATOM    249  CA  CYS T   2      19.553 245.995  14.718  1.00 16.52      B    C
ATOM    250  CB  CYS T   2      19.238 244.986  13.643  1.00 15.28      B    C
ATOM    251  SG  CYS T   2      20.619 244.588  12.592  1.00 18.36      B    S
ATOM    252  C   CYS T   2      18.294 246.422  15.432  1.00 18.64      B    C
ATOM    253  O   CYS T   2      17.342 245.673  15.514  1.00 21.04      B    O
ATOM    254  N   GLU T   3      18.306 247.632  15.949  1.00 19.36      B    N
ATOM    255  CA  GLU T   3      17.172 248.197  16.648  1.00 24.21      B    C
ATOM    256  CB  GLU T   3      17.613 249.320  17.551  1.00 35.40      B    C
ATOM    257  CG  GLU T   3      18.602 248.886  18.613  1.00 65.17      B    C
ATOM    258  CD  GLU T   3      18.902 249.971  19.595  1.00 84.24      B    C
ATOM    259  OE1 GLU T   3      18.928 251.150  19.200  1.00 66.71      B    O
ATOM    260  OE2 GLU T   3      19.123 249.643  20.768  1.00 69.96      B    O
ATOM    261  C   GLU T   3      16.124 248.718  15.676  1.00 25.30      B    C
ATOM    262  O   GLU T   3      16.444 249.177  14.594  1.00 19.11      B    O
ATOM    263  N   ALA T   4      14.876 248.652  16.077  1.00 31.52      B    N
ATOM    264  CA  ALA T   4      13.760 249.097  15.249  1.00 32.14      B    C
ATOM    265  CB  ALA T   4      12.485 248.482  15.731  1.00 20.00      B    C
ATOM    266  C   ALA T   4      13.630 250.610  15.230  1.00 22.21      B    C
ATOM    267  O   ALA T   4      13.951 251.259  16.203  1.00 28.97      B    O
ATOM    268  N   PHE T   5      13.163 251.158  14.117  1.00 25.94      B    N
ATOM    269  CA  PHE T   5      12.939 252.594  13.962  1.00 23.64      B    C
ATOM    270  CB  PHE T   5      14.240 253.302  13.666  1.00 20.86      B    C
ATOM    271  CG  PHE T   5      14.794 253.015  12.322  1.00 17.06      B    C
ATOM    272  CD1 PHE T   5      15.466 251.829  12.083  1.00 12.62      B    C
ATOM    273  CE1 PHE T   5      15.978 251.564  10.845  1.00 14.35      B    C
ATOM    274  CZ  PHE T   5      15.828 252.490   9.831  1.00 17.61      B    C
ATOM    275  CE2 PHE T   5      15.163 253.679  10.057  1.00 17.28      B    C
ATOM    276  CD2 PHE T   5      14.652 253.938  11.296  1.00 18.57      B    C
ATOM    277  C   PHE T   5      11.907 252.911  12.890  1.00 15.71      B    C
ATOM    278  O   PHE T   5      11.755 252.159  11.950  1.00 22.01      B    O
ATOM    279  N   ASP T   6      11.211 254.031  13.041  1.00 25.08      B    N
ATOM    280  CA  ASP T   6      10.158 254.457  12.127  1.00 25.08      B    C
ATOM    281  CB  ASP T   6       9.070 255.214  12.865  1.00 39.80      B    C
ATOM    282  CG  ASP T   6       8.462 254.396  13.973  1.00 32.04      B    C
ATOM    283  OD1 ASP T   6       8.697 253.176  14.046  1.00 39.89      B    O
ATOM    284  OD2 ASP T   6       7.740 254.983  14.778  1.00 51.34      B    O
ATOM    285  C   ASP T   6      10.710 255.323  11.015  1.00 15.87      B    C
ATOM    286  O   ASP T   6      10.894 256.518  11.182  1.00 17.15      B    O
ATOM    287  N   ALA T   7      10.978 254.708   9.890  1.00 14.11      B    N
ATOM    288  CA  ALA T   7      11.482 255.409   8.728  1.00 12.80      B    C
ATOM    289  CB  ALA T   7      12.175 254.442   7.813  1.00 22.83      B    C
ATOM    290  C   ALA T   7      10.358 256.134   7.997  1.00 13.47      B    C
ATOM    291  O   ALA T   7       9.301 255.575   7.794  1.00 17.24      B    O
ATOM    292  N   ALA T   8      10.595 257.374   7.604  1.00 10.95      B    N
ATOM    293  CA  ALA T   8       9.603 258.200   6.916  1.00  9.01      B    C
ATOM    294  CB  ALA T   8       9.943 259.661   7.028  1.00 20.00      B    C
ATOM    295  C   ALA T   8       9.490 257.814   5.470  1.00  9.74      B    C
ATOM    296  O   ALA T   8       8.403 257.635   4.951  1.00 12.75      B    O
ATOM    297  OXT ALA T   8      10.480 257.673   4.787  1.00 30.00           O
ATOM    299  N   GLY U   1       0.238 250.609   7.311  1.00  7.82      C    N
ATOM    300  CA  GLY U   1      -0.907 251.289   6.641  1.00  8.88      C    C
ATOM    301  C   GLY U   1      -1.448 250.484   5.475  1.00 10.65      C    C
ATOM    302  O   GLY U   1      -2.583 250.005   5.516  1.00 12.59      C    O
ATOM    303  N   CYS U   2      -0.625 250.338   4.438  1.00 10.34      C    N
ATOM    304  CA  CYS U   2      -0.998 249.601   3.226  1.00  9.84      C    C
ATOM    305  CB  CYS U   2      -1.744 250.522   2.256  1.00 10.22      C    C
ATOM    306  SG  CYS U   2      -0.738 251.856   1.559  1.00 14.38      C    S
ATOM    307  C   CYS U   2       0.224 249.005   2.530  1.00 12.24      C    C
ATOM    308  O   CYS U   2       1.355 249.433   2.768  1.00 13.25      C    O
ATOM    309  N   GLY U   3      -0.021 248.020   1.668  1.00 13.37      C    N
ATOM    310  CA  GLY U   3       1.039 247.367   0.900  1.00 12.84      C    C
ATOM    311  C   GLY U   3       1.902 246.465   1.763  1.00 12.54      C    C
ATOM    312  O   GLY U   3       1.382 245.683   2.563  1.00 11.87      C    O
ATOM    313  N   GLY U   4       3.220 246.575   1.600  1.00 12.51      C    N
ATOM    314  CA  GLY U   4       4.174 245.793   2.383  1.00 15.23      C    C
ATOM    315  C   GLY U   4       4.244 244.347   1.925  1.00 15.55      C    C
ATOM    316  O   GLY U   4       4.305 244.075   0.724  1.00 17.34      C    O
ATOM    317  N   ASN U   5       4.234 243.424   2.886  1.00 13.96      C    N
ATOM    318  CA  ASN U   5       4.323 241.986   2.604  1.00 12.31      C    C
ATOM    319  CB  ASN U   5       5.751 241.616   2.157  1.00  8.00      C    C
ATOM    320  CG  ASN U   5       6.831 242.184   3.068  1.00  9.69      C    C
ATOM    321  OD1 ASN U   5       6.555 242.695   4.155  1.00  8.00      C    O
ATOM    322  ND2 ASN U   5       8.076 242.096   2.618  1.00  7.64      C    N
ATOM    323  C   ASN U   5       3.876 241.128   3.796  1.00 13.08      C    C
ATOM    324  O   ASN U   5       3.566 241.657   4.867  1.00 14.76      C    O
ATOM    325  N   SER U   6       3.835 239.811   3.594  1.00 13.79      C    N
ATOM    326  CA  SER U   6       3.444 238.856   4.641  1.00 14.46      C    C
ATOM    327  CB  SER U   6       3.322 237.444   4.058  1.00 17.32      C    C
ATOM    328  OG  SER U   6       4.501 237.073   3.365  1.00 21.27      C    O
ATOM    329  C   SER U   6       4.381 238.826   5.856  1.00 12.67      C    C
ATOM    330  O   SER U   6       3.953 238.447   6.949  1.00 13.50      C    O
ATOM    331  N   ASN U   7       5.645 239.213   5.667  1.00  8.77      C    N
ATOM    332  CA  ASN U   7       6.591 239.368   6.777  1.00  9.01      C    C
ATOM    333  CB  ASN U   7       8.029 239.500   6.243  1.00 11.32      C    C
ATOM    334  CG  ASN U   7       9.083 239.474   7.344  1.00 12.14      C    C
ATOM    335  OD1 ASN U   7       8.864 238.930   8.429  1.00  7.89      C    O
ATOM    336  ND2 ASN U   7      10.243 240.056   7.060  1.00  8.60      C    N
ATOM    337  C   ASN U   7       6.198 240.572   7.647  1.00  7.69      C    C
ATOM    338  O   ASN U   7       6.751 241.669   7.518  1.00  7.72      C    O
ATOM    339  N   ARG U   8       5.218 240.345   8.521  1.00  8.71      C    N
ATOM    340  CA  ARG U   8       4.649 241.389   9.376  1.00 10.30      C    C
ATOM    341  CB  ARG U   8       3.709 242.290   8.565  1.00 14.42      C    C
ATOM    342  CG  ARG U   8       3.338 243.600   9.249  1.00 13.67      C    C
ATOM    343  CD  ARG U   8       2.024 244.161   8.722  1.00 13.85      C    C
ATOM    344  NE  ARG U   8       2.049 244.398   7.277  1.00 15.29      C    N
ATOM    345  CZ  ARG U   8       1.006 244.809   6.550  1.00 14.26      C    C
ATOM    346  NH1 ARG U   8      -0.180 245.046   7.114  1.00 12.03      C    N
ATOM    347  NH2 ARG U   8       1.150 244.988   5.239  1.00 16.36      C    N
ATOM    348  C   ARG U   8       3.874 240.741  10.525  1.00 10.85      C    C
ATOM    349  O   ARG U   8       3.066 239.837  10.295  1.00 10.60      C    O
ATOM    350  N   PHE U   9       4.129 241.203  11.749  1.00 10.74      C    N
ATOM    351  CA  PHE U   9       3.446 240.706  12.949  1.00 11.64      C    C
ATOM    352  CB  PHE U   9       4.332 239.705  13.696  1.00 11.31      C    C
ATOM    353  CG  PHE U   9       4.719 238.505  12.877  1.00 13.52      C    C
ATOM    354  CD1 PHE U   9       3.885 237.393  12.808  1.00 10.20      C    C
ATOM    355  CE1 PHE U   9       4.239 236.284  12.050  1.00 11.32      C    C
ATOM    356  CZ  PHE U   9       5.436 236.279  11.348  1.00 10.54      C    C
ATOM    357  CE2 PHE U   9       6.276 237.382  11.406  1.00 12.68      C    C
ATOM    358  CD2 PHE U   9       5.916 238.488  12.165  1.00 13.56      C    C
ATOM    359  C   PHE U   9       3.087 241.868  13.874  1.00 12.70      C    C
ATOM    360  O   PHE U   9       3.820 242.857  13.947  1.00 14.36      C    O
ATOM    361  N   LYS U  10       1.963 241.737  14.579  1.00 13.87      C    N
ATOM    362  CA  LYS U  10       1.499 242.766  15.515  1.00 14.92      C    C
ATOM    363  CB  LYS U  10       0.036 242.531  15.905  1.00 17.22      C    C
ATOM    364  CG  LYS U  10      -0.947 242.651  14.752  1.00 19.12      C    C
ATOM    365  CD  LYS U  10      -2.376 242.430  15.222  1.00 25.90      C    C
ATOM    366  CE  LYS U  10      -3.376 242.647  14.098  1.00 29.43      C    C
ATOM    367  NZ  LYS U  10      -4.780 242.439  14.550  1.00 34.43      C    N
ATOM    368  C   LYS U  10       2.367 242.787  16.770  1.00 14.84      C    C
ATOM    369  O   LYS U  10       2.922 243.828  17.130  1.00 16.06      C    O
ATOM    370  N   THR U  11       2.474 241.629  17.419  1.00 14.29      C    N
ATOM    371  CA  THR U  11       3.266 241.459  18.640  1.00 12.66      C    C
ATOM    372  CB  THR U  11       2.423 240.818  19.758  1.00 12.38      C    C
ATOM    373  OG1 THR U  11       1.920 239.549  19.321  1.00 11.26      C    O
ATOM    374  CG2 THR U  11       1.257 241.720  20.134  1.00 13.77      C    C
ATOM    375  C   THR U  11       4.499 240.590  18.386  1.00 12.37      C    C
ATOM    376  O   THR U  11       4.577 239.883  17.377  1.00 13.07      C    O
ATOM    377  N   ILE U  12       5.456 240.656  19.312  1.00 11.68      C    N
ATOM    378  CA  ILE U  12       6.688 239.852  19.242  1.00 12.32      C    C
ATOM    379  CB  ILE U  12       7.763 240.369  20.246  1.00 14.64      C    C
ATOM    380  CG1 ILE U  12       9.167 239.838  19.909  1.00 15.84      C    C
ATOM    381  CD1 ILE U  12       9.721 240.317  18.583  1.00 13.15      C    C
ATOM    382  CG2 ILE U  12       7.405 240.024  21.688  1.00 14.01      C    C
ATOM    383  C   ILE U  12       6.431 238.346  19.436  1.00 13.54      C    C
ATOM    384  O   ILE U  12       7.189 237.521  18.922  1.00 14.22      C    O
ATOM    385  N   GLU U  13       5.365 237.996  20.159  1.00 11.30      C    N
ATOM    386  CA  GLU U  13       4.988 236.590  20.377  1.00 11.45      C    C
ATOM    387  CB  GLU U  13       3.860 236.465  21.411  1.00  8.42      C    C
ATOM    388  CG  GLU U  13       4.248 236.834  22.840  1.00 10.62      C    C
ATOM    389  CD  GLU U  13       3.923 238.273  23.207  1.00 13.54      C    C
ATOM    390  OE1 GLU U  13       4.089 239.166  22.352  1.00 16.79      C    O
ATOM    391  OE2 GLU U  13       3.505 238.514  24.357  1.00 18.56      C    O
ATOM    392  C   GLU U  13       4.563 235.892  19.080  1.00 12.12      C    C
ATOM    393  O   GLU U  13       4.892 234.723  18.867  1.00 12.29      C    O
ATOM    394  N   GLU U  14       3.829 236.612  18.231  1.00 12.86      C    N
ATOM    395  CA  GLU U  14       3.404 236.099  16.922  1.00 14.40      C    C
ATOM    396  CB  GLU U  14       2.365 237.032  16.282  1.00 19.94      C    C
ATOM    397  CG  GLU U  14       1.037 237.116  17.027  1.00 32.03      C    C
ATOM    398  CD  GLU U  14       0.215 235.841  16.941  1.00 37.64      C    C
ATOM    399  OE1 GLU U  14       0.059 235.296  15.827  1.00 38.51      C    O
ATOM    400  OE2 GLU U  14      -0.288 235.386  17.991  1.00 40.86      C    O
ATOM    401  C   GLU U  14       4.579 235.904  15.957  1.00 14.76      C    C
ATOM    402  O   GLU U  14       4.571 234.969  15.153  1.00 16.97      C    O
ATOM    403  N   CYS U  15       5.576 236.786  16.038  1.00 13.31      C    N
ATOM    404  CA  CYS U  15       6.772 236.705  15.191  1.00 12.86      C    C
ATOM    405  CB  CYS U  15       7.586 238.000  15.292  1.00  8.57      C    C
ATOM    406  SG  CYS U  15       9.003 238.083  14.171  1.00 15.95      C    S
ATOM    407  C   CYS U  15       7.665 235.509  15.535  1.00 13.72      C    C
ATOM    408  O   CYS U  15       8.179 234.841  14.635  1.00 12.49      C    O
ATOM    409  N   ARG U  16       7.847 235.249  16.831  1.00 12.75      C    N
ATOM    410  CA  ARG U  16       8.699 234.147  17.299  1.00 11.16      C    C
ATOM    411  CB  ARG U  16       9.029 234.305  18.788  1.00 11.85      C    C
ATOM    412  CG  ARG U  16       9.951 235.474  19.094  1.00 19.91      C    C
ATOM    413  CD  ARG U  16      10.197 235.613  20.588  1.00 21.85      C    C
ATOM    414  NE  ARG U  16      10.976 234.497  21.129  1.00 21.78      C    N
ATOM    415  CZ  ARG U  16      12.296 234.332  20.995  1.00 19.07      C    C
ATOM    416  NH1 ARG U  16      13.044 235.209  20.322  1.00 18.26      C    N
ATOM    417  NH2 ARG U  16      12.879 233.267  21.540  1.00 19.79      C    N
ATOM    418  C   ARG U  16       8.084 232.769  17.046  1.00 11.24      C    C
ATOM    419  O   ARG U  16       8.765 231.873  16.545  1.00 12.66      C    O
ATOM    420  N   ARG U  17       6.809 232.603  17.399  1.00 10.03      C    N
ATOM    421  CA  ARG U  17       6.108 231.319  17.213  1.00 12.54      C    C
ATOM    422  CB  ARG U  17       4.715 231.344  17.861  1.00  8.28      C    C
ATOM    423  CG  ARG U  17       4.726 231.171  19.374  1.00  7.05      C    C
ATOM    424  CD  ARG U  17       3.345 230.823  19.914  1.00  8.43      C    C
ATOM    425  NE  ARG U  17       2.435 231.970  19.897  1.00 10.72      C    N
ATOM    426  CZ  ARG U  17       2.356 232.917  20.838  1.00 11.22      C    C
ATOM    427  NH1 ARG U  17       3.138 232.897  21.920  1.00 12.14      C    N
ATOM    428  NH2 ARG U  17       1.476 233.907  20.694  1.00 11.71      C    N
ATOM    429  C   ARG U  17       5.983 230.897  15.743  1.00 14.67      C    C
ATOM    430  O   ARG U  17       6.081 229.708  15.431  1.00 15.09      C    O
ATOM    431  N   THR U  18       5.767 231.868  14.856  1.00 17.56      C    N
ATOM    432  CA  THR U  18       5.632 231.602  13.421  1.00 16.46      C    C
ATOM    433  CB  THR U  18       5.012 232.810  12.681  1.00 14.66      C    C
ATOM    434  OG1 THR U  18       3.773 233.170  13.304  1.00 16.07      C    O
ATOM    435  CG2 THR U  18       4.759 232.489  11.205  1.00  9.91      C    C
ATOM    436  C   THR U  18       6.973 231.246  12.770  1.00 15.35      C    C
ATOM    437  O   THR U  18       7.059 230.263  12.033  1.00 16.17      C    O
ATOM    438  N   CYS U  19       8.006 232.041  13.053  1.00 14.35      C    N
ATOM    439  CA  CYS U  19       9.312 231.909  12.392  1.00 15.46      C    C
ATOM    440  CB  CYS U  19       9.901 233.295  12.112  1.00 13.80      C    C
ATOM    441  SG  CYS U  19       8.854 234.358  11.087  1.00 14.74      C    S
ATOM    442  C   CYS U  19      10.319 231.076  13.188  1.00 17.71      C    C
ATOM    443  O   CYS U  19      10.833 230.077  12.680  1.00 19.20      C    O
ATOM    444  N   ILE U  20      10.596 231.490  14.424  1.00 18.02      C    N
ATOM    445  CA  ILE U  20      11.647 230.866  15.243  1.00 18.94      C    C
ATOM    446  CB  ILE U  20      12.127 231.803  16.386  1.00 17.48      C    C
ATOM    447  CG1 ILE U  20      12.707 233.104  15.811  1.00 16.29      C    C
ATOM    448  CD1 ILE U  20      12.763 234.251  16.800  1.00 16.88      C    C
ATOM    449  CG2 ILE U  20      13.174 231.112  17.259  1.00 18.58      C    C
ATOM    450  C   ILE U  20      11.178 229.519  15.806  1.00 19.81      C    C
ATOM    451  O   ILE U  20      11.703 228.470  15.424  1.00 18.89      C    O
ATOM    452  N   GLY U  21      10.192 229.556  16.701  1.00 23.67      C    N
ATOM    453  CA  GLY U  21       9.674 228.349  17.352  1.00 27.25      C    C
ATOM    454  C   GLY U  21       8.919 228.635  18.639  1.00 30.04      C    C
ATOM    455  O   GLY U  21       8.414 227.716  19.293  1.00 34.36      C    O
ATOM    456  OXT GLY U  21       8.789 229.784  19.068  1.00 33.18      C    O
END
