# Supplementary material for: Supercell refinement: a cautionary tale
Source: Acta Crystallogr D Struct Biol. 2019 Aug 28;75(Pt 9):852–60. doi: 10.1107/S2059798319011082 (PMC6719663; doi:10.1107/S2059798319011082)
Supplement: Supplementary file 3 [file d-75-00852-sup3.zip › 2018_m1p5_o0p0_n_refmac1.pdb]

HEADER    ----                                    06-JUL-18   xxxx              
COMPND    ---                                                                   
REMARK   3
REMARK   3 REFINEMENT.
REMARK   3   PROGRAM     : REFMAC 5.8.0189  
REMARK   3   AUTHORS     : MURSHUDOV,SKUBAK,LEBEDEV,PANNU,
REMARK   3                 STEINER,NICHOLLS,WINN,LONG,VAGIN
REMARK   3
REMARK   3    REFINEMENT TARGET : MAXIMUM LIKELIHOOD
REMARK   3
REMARK   3  DATA USED IN REFINEMENT.
REMARK   3   RESOLUTION RANGE HIGH (ANGSTROMS) :   1.00
REMARK   3   RESOLUTION RANGE LOW  (ANGSTROMS) : 136.71
REMARK   3   DATA CUTOFF            (SIGMA(F)) : NONE
REMARK   3   COMPLETENESS FOR RANGE        (%) :  71.49
REMARK   3   NUMBER OF REFLECTIONS             :  172938
REMARK   3
REMARK   3  FIT TO DATA USED IN REFINEMENT.
REMARK   3   CROSS-VALIDATION METHOD          : THROUGHOUT
REMARK   3   FREE R VALUE TEST SET SELECTION  : RANDOM
REMARK   3   R VALUE     (WORKING + TEST SET) : 0.01920
REMARK   3   R VALUE            (WORKING SET) :  0.01915
REMARK   3   FREE R VALUE                     :  0.02007
REMARK   3   FREE R VALUE TEST SET SIZE   (%) :  5.0
REMARK   3   FREE R VALUE TEST SET COUNT      :  9094
REMARK   3
REMARK   3  FIT IN THE HIGHEST RESOLUTION BIN.
REMARK   3   TOTAL NUMBER OF BINS USED           :      20
REMARK   3   BIN RESOLUTION RANGE HIGH           :    1.000
REMARK   3   BIN RESOLUTION RANGE LOW            :    1.026
REMARK   3   REFLECTION IN BIN     (WORKING SET) :    12490
REMARK   3   BIN COMPLETENESS (WORKING+TEST) (%) :    71.35
REMARK   3   BIN R VALUE           (WORKING SET) :    0.060
REMARK   3   BIN FREE R VALUE SET COUNT          :      701
REMARK   3   BIN FREE R VALUE                    :    0.059
REMARK   3
REMARK   3  NUMBER OF NON-HYDROGEN ATOMS USED IN REFINEMENT.
REMARK   3   ALL ATOMS                :     3178
REMARK   3
REMARK   3  B VALUES.
REMARK   3   FROM WILSON PLOT           (A**2) : NULL
REMARK   3   MEAN B VALUE      (OVERALL, A**2) :  18.216
REMARK   3   OVERALL ANISOTROPIC B VALUE.
REMARK   3    B11 (A**2) :     0.00
REMARK   3    B22 (A**2) :    -0.00
REMARK   3    B33 (A**2) :    -0.00
REMARK   3    B12 (A**2) :     0.00
REMARK   3    B13 (A**2) :    -0.00
REMARK   3    B23 (A**2) :     0.00
REMARK   3
REMARK   3  ESTIMATED OVERALL COORDINATE ERROR.
REMARK   3   ESU BASED ON R VALUE                            (A):   0.003
REMARK   3   ESU BASED ON FREE R VALUE                       (A):   0.003
REMARK   3   ESU BASED ON MAXIMUM LIKELIHOOD                 (A):   0.005
REMARK   3   ESU FOR B VALUES BASED ON MAXIMUM LIKELIHOOD (A**2):   0.114
REMARK   3
REMARK   3 CORRELATION COEFFICIENTS.
REMARK   3   CORRELATION COEFFICIENT FO-FC      :   1.000
REMARK   3   CORRELATION COEFFICIENT FO-FC FREE :   1.000
REMARK   3
REMARK   3  RMS DEVIATIONS FROM IDEAL VALUES        COUNT    RMS    WEIGHT
REMARK   3   BOND LENGTHS REFINED ATOMS        (A):  3241 ; 0.008 ; 0.019
REMARK   3   BOND ANGLES REFINED ATOMS   (DEGREES):  4354 ; 0.945 ; 1.959
REMARK   3   TORSION ANGLES, PERIOD 1    (DEGREES):   392 ; 2.684 ; 5.000
REMARK   3   TORSION ANGLES, PERIOD 2    (DEGREES):   161 ;19.122 ;21.739
REMARK   3   TORSION ANGLES, PERIOD 3    (DEGREES):   504 ;11.040 ;15.000
REMARK   3   TORSION ANGLES, PERIOD 4    (DEGREES):    42 ; 9.702 ;15.000
REMARK   3   CHIRAL-CENTER RESTRAINTS       (A**3):   434 ; 0.051 ; 0.200
REMARK   3   GENERAL PLANES REFINED ATOMS      (A):  2583 ; 0.005 ; 0.021
REMARK   3
REMARK   3  ISOTROPIC THERMAL FACTOR RESTRAINTS.     COUNT   RMS    WEIGHT
REMARK   3   MAIN-CHAIN BOND REFINED ATOMS  (A**2):  1631 ; 2.221 ; 1.613
REMARK   3   MAIN-CHAIN ANGLE REFINED ATOMS (A**2):  2002 ; 3.236 ; 2.408
REMARK   3   SIDE-CHAIN BOND REFINED ATOMS  (A**2):  1610 ; 4.951 ; 1.939
REMARK   3   LONG RANGE B REFINED ATOMS (A**2)    :  9276 ; 7.458 ;29.234
REMARK   3
REMARK   3  NCS RESTRAINTS STATISTICS
REMARK   3   NUMBER OF NCS GROUPS : NULL
REMARK   3
REMARK   3  TWIN DETAILS
REMARK   3   NUMBER OF TWIN DOMAINS  : NULL
REMARK   3
REMARK   3
REMARK   3  TLS DETAILS
REMARK   3   NUMBER OF TLS GROUPS  : NULL
REMARK   3
REMARK   3
REMARK   3  BULK SOLVENT MODELLING.
REMARK   3   METHOD USED :  MASK
REMARK   3   PARAMETERS FOR MASK CALCULATION
REMARK   3   VDW PROBE RADIUS   :   1.20
REMARK   3   ION PROBE RADIUS   :   0.80
REMARK   3   SHRINKAGE RADIUS   :   0.80
REMARK   3
REMARK   3  OTHER REFINEMENT REMARKS:
REMARK   3  U VALUES      : REFINED INDIVIDUALLY
REMARK   3
SSBOND   1 CYS A    7    CYS C   19
SSBOND   2 CYS A   16    CYS C    2
SSBOND   3 CYS D    7    CYS F   19
SSBOND   4 CYS D   16    CYS F    2
SSBOND   5 CYS G    7    CYS I   19
SSBOND   6 CYS G   16    CYS I    2
SSBOND   7 CYS J    7    CYS L   19
SSBOND   8 CYS J   16    CYS L    2
SSBOND   9 CYS M    7    CYS O   19
SSBOND  10 CYS M   16    CYS O    2
SSBOND  11 CYS P    7    CYS R   19
SSBOND  12 CYS P   16    CYS R    2
SSBOND  13 CYS S    7    CYS U   19
SSBOND  14 CYS S   16    CYS U    2
CRYST1   73.530  273.420   23.150  90.00  90.00  90.00 P 21 21 21               
SCALE1      0.013600  0.000000  0.000000        0.00000                         
SCALE2     -0.000000  0.003657  0.000000        0.00000                         
SCALE3      0.000000 -0.000000  0.043197        0.00000                         
ATOM      1  N   ALA A   1      16.669  -6.112   7.855  1.00 36.06      A    N
ATOM      2  CA  ALA A   1      16.677  -5.615   9.267  1.00 35.00      A    C
ATOM      3  CB  ALA A   1      17.487  -4.316   9.394  1.00 20.06      A    C
ATOM      4  C   ALA A   1      15.267  -5.457   9.883  1.00 33.04      A    C
ATOM      5  O   ALA A   1      14.984  -6.087  10.896  1.00 34.96      A    O
ATOM      6  N   PRO A   2      14.382  -4.648   9.250  1.00 30.38      A    N
ATOM      7  CA  PRO A   2      13.021  -4.535   9.798  1.00 25.57      A    C
ATOM      8  CB  PRO A   2      12.517  -3.237   9.180  1.00 26.59      A    C
ATOM      9  CG  PRO A   2      13.210  -3.160   7.869  1.00 27.19      A    C
ATOM     10  CD  PRO A   2      14.562  -3.802   8.057  1.00 28.44      A    C
ATOM     11  C   PRO A   2      12.122  -5.711   9.402  1.00 23.76      A    C
ATOM     12  O   PRO A   2      12.499  -6.524   8.555  1.00 22.66      A    O
ATOM     13  N   ARG A   3      10.950  -5.769  10.024  1.00 21.96      A    N
ATOM     14  CA  ARG A   3       9.988  -6.843   9.771  1.00 19.63      A    C
ATOM     15  CB  ARG A   3       8.976  -6.942  10.923  1.00 16.37      A    C
ATOM     16  CG  ARG A   3       9.577  -7.390  12.245  1.00 14.52      A    C
ATOM     17  CD  ARG A   3       8.661  -7.129  13.431  1.00 18.33      A    C
ATOM     18  NE  ARG A   3       7.502  -8.033  13.456  1.00 19.47      A    N
ATOM     19  CZ  ARG A   3       6.291  -7.772  12.952  1.00 19.92      A    C
ATOM     20  NH1 ARG A   3       6.002  -6.622  12.349  1.00 19.76      A    N
ATOM     21  NH2 ARG A   3       5.338  -8.700  13.062  1.00 19.69      A    N
ATOM     22  C   ARG A   3       9.256  -6.648   8.449  1.00 20.07      A    C
ATOM     23  O   ARG A   3       9.277  -7.524   7.582  1.00 21.48      A    O
ATOM     24  N   ARG A   4       8.625  -5.479   8.295  1.00 17.75      A    N
ATOM     25  CA  ARG A   4       7.823  -5.150   7.108  1.00 17.26      A    C
ATOM     26  CB  ARG A   4       6.571  -4.370   7.506  1.00 16.99      A    C
ATOM     27  CG  ARG A   4       5.603  -5.128   8.406  1.00 21.11      A    C
ATOM     28  CD  ARG A   4       4.843  -6.208   7.656  1.00 24.63      A    C
ATOM     29  NE  ARG A   4       3.983  -7.018   8.528  1.00 32.96      A    N
ATOM     30  CZ  ARG A   4       4.408  -7.986   9.350  1.00 38.43      A    C
ATOM     31  NH1 ARG A   4       5.699  -8.314   9.431  1.00 43.92      A    N
ATOM     32  NH2 ARG A   4       3.513  -8.642  10.086  1.00 41.55      A    N
ATOM     33  C   ARG A   4       8.617  -4.349   6.076  1.00 16.59      A    C
ATOM     34  O   ARG A   4       9.649  -3.748   6.397  1.00 15.63      A    O
ATOM     35  N   LYS A   5       8.124  -4.351   4.840  1.00 16.55      A    N
ATOM     36  CA  LYS A   5       8.769  -3.656   3.714  1.00 16.45      A    C
ATOM     37  CB  LYS A   5       8.275  -4.232   2.381  1.00 18.98      A    C
ATOM     38  CG  LYS A   5       8.588  -5.705   2.182  1.00 21.33      A    C
ATOM     39  CD  LYS A   5       8.117  -6.180   0.821  1.00 25.73      A    C
ATOM     40  CE  LYS A   5       8.363  -7.679   0.627  1.00 31.55      A    C
ATOM     41  NZ  LYS A   5       9.814  -8.029   0.642  1.00 35.21      A    N
ATOM     42  C   LYS A   5       8.566  -2.136   3.722  1.00 13.62      A    C
ATOM     43  O   LYS A   5       9.346  -1.410   3.100  1.00 14.02      A    O
ATOM     44  N   LEU A   6       7.522  -1.660   4.403  1.00 11.86      A    N
ATOM     45  CA  LEU A   6       7.252  -0.218   4.516  1.00 10.15      A    C
ATOM     46  CB  LEU A   6       5.834   0.027   5.067  1.00 12.76      A    C
ATOM     47  CG  LEU A   6       5.484  -0.423   6.496  1.00 15.68      A    C
ATOM     48  CD1 LEU A   6       5.764   0.657   7.541  1.00 17.42      A    C
ATOM     49  CD2 LEU A   6       4.023  -0.851   6.581  1.00 11.09      A    C
ATOM     50  C   LEU A   6       8.277   0.558   5.354  1.00  7.80      A    C
ATOM     51  O   LEU A   6       8.468   1.757   5.137  1.00  8.59      A    O
ATOM     52  N   CYS A   7       8.925  -0.121   6.302  1.00  8.05      A    N
ATOM     53  CA  CYS A   7       9.856   0.525   7.239  1.00  7.70      A    C
ATOM     54  CB  CYS A   7      10.182  -0.422   8.398  1.00  7.03      A    C
ATOM     55  SG  CYS A   7       8.730  -0.988   9.315  1.00 14.71      A    S
ATOM     56  C   CYS A   7      11.161   1.026   6.607  1.00  9.02      A    C
ATOM     57  O   CYS A   7      11.737   2.007   7.085  1.00 10.06      A    O
ATOM     58  N   ILE A   8      11.623   0.366   5.543  1.00  8.83      A    N
ATOM     59  CA  ILE A   8      12.869   0.762   4.854  1.00 10.76      A    C
ATOM     60  CB  ILE A   8      13.463  -0.386   3.988  1.00 14.67      A    C
ATOM     61  CG1 ILE A   8      12.531  -0.793   2.837  1.00 11.77      A    C
ATOM     62  CD1 ILE A   8      13.252  -1.444   1.680  1.00 11.25      A    C
ATOM     63  CG2 ILE A   8      13.781  -1.591   4.857  1.00 19.70      A    C
ATOM     64  C   ILE A   8      12.772   2.045   4.003  1.00 10.28      A    C
ATOM     65  O   ILE A   8      13.803   2.555   3.555  1.00 10.61      A    O
ATOM     66  N   LEU A   9      11.555   2.547   3.773  1.00 10.81      A    N
ATOM     67  CA  LEU A   9      11.347   3.763   2.972  1.00 12.78      A    C
ATOM     68  CB  LEU A   9       9.852   3.984   2.698  1.00 12.81      A    C
ATOM     69  CG  LEU A   9       9.121   2.930   1.861  1.00 12.74      A    C
ATOM     70  CD1 LEU A   9       7.615   3.142   1.925  1.00 13.74      A    C
ATOM     71  CD2 LEU A   9       9.605   2.945   0.416  1.00 11.21      A    C
ATOM     72  C   LEU A   9      11.927   5.015   3.635  1.00 15.98      A    C
ATOM     73  O   LEU A   9      12.033   5.090   4.863  1.00 16.69      A    O
ATOM     74  N   HIS A  10      12.297   5.990   2.801  1.00 16.71      A    N
ATOM     75  CA  HIS A  10      12.872   7.253   3.267  1.00 18.52      A    C
ATOM     76  CB  HIS A  10      13.565   7.973   2.108  1.00 28.46      A    C
ATOM     77  CG  HIS A  10      14.453   9.111   2.534  1.00 35.95      A    C
ATOM     78  ND1 HIS A  10      13.990  10.403   2.693  1.00 44.11      A    N
ATOM     79  CE1 HIS A  10      14.994  11.176   3.076  1.00 40.27      A    C
ATOM     80  NE2 HIS A  10      16.081  10.431   3.187  1.00 36.50      A    N
ATOM     81  CD2 HIS A  10      15.770   9.134   2.852  1.00 42.07      A    C
ATOM     82  C   HIS A  10      11.790   8.151   3.870  1.00 17.88      A    C
ATOM     83  O   HIS A  10      10.615   8.051   3.503  1.00 18.54      A    O
ATOM     84  N   ALA A  11      12.189   9.027   4.798  1.00 15.72      A    N
ATOM     85  CA  ALA A  11      11.267   9.957   5.444  1.00 16.10      A    C
ATOM     86  CB  ALA A  11      11.928  10.610   6.649  1.00 19.47      A    C
ATOM     87  C   ALA A  11      10.785  11.039   4.468  1.00 14.09      A    C
ATOM     88  O   ALA A  11      11.585  11.571   3.688  1.00 14.12      A    O
ATOM     89  N   ASN A  12       9.490  11.339   4.509  1.00 11.48      A    N
ATOM     90  CA  ASN A  12       8.866  12.314   3.610  1.00 12.94      A    C
ATOM     91  CB  ASN A  12       8.443  11.624   2.302  1.00 16.25      A    C
ATOM     92  CG  ASN A  12       7.907  12.593   1.264  1.00 15.90      A    C
ATOM     93  OD1 ASN A  12       8.300  13.760   1.214  1.00 15.32      A    O
ATOM     94  ND2 ASN A  12       7.018  12.105   0.410  1.00 15.64      A    N
ATOM     95  C   ASN A  12       7.657  12.977   4.287  1.00 13.70      A    C
ATOM     96  O   ASN A  12       6.625  12.322   4.470  1.00 13.97      A    O
ATOM     97  N   PRO A  13       7.782  14.266   4.684  1.00 13.22      A    N
ATOM     98  CA  PRO A  13       6.637  14.990   5.256  1.00 12.83      A    C
ATOM     99  CB  PRO A  13       7.230  16.348   5.649  1.00 12.58      A    C
ATOM    100  CG  PRO A  13       8.686  16.097   5.810  1.00 14.71      A    C
ATOM    101  CD  PRO A  13       9.029  15.040   4.809  1.00 13.36      A    C
ATOM    102  C   PRO A  13       5.473  15.175   4.273  1.00 12.65      A    C
ATOM    103  O   PRO A  13       4.328  14.864   4.620  1.00 16.44      A    O
ATOM    104  N   GLY A  14       5.772  15.672   3.073  1.00 11.65      A    N
ATOM    105  CA  GLY A  14       4.773  15.864   2.017  1.00 12.23      A    C
ATOM    106  C   GLY A  14       4.801  17.264   1.431  1.00 14.90      A    C
ATOM    107  O   GLY A  14       5.862  17.889   1.343  1.00 13.46      A    O
ATOM    108  N   ARG A  15       3.621  17.755   1.036  1.00 16.88      A    N
ATOM    109  CA  ARG A  15       3.463  19.079   0.414  1.00 18.49      A    C
ATOM    110  CB  ARG A  15       3.085  18.912  -1.067  1.00 20.42      A    C
ATOM    111  CG  ARG A  15       1.686  18.358  -1.326  1.00 20.12      A    C
ATOM    112  CD  ARG A  15       1.513  17.899  -2.763  1.00 19.76      A    C
ATOM    113  NE  ARG A  15       0.159  17.421  -3.028  1.00 20.41      A    N
ATOM    114  CZ  ARG A  15      -0.332  16.227  -2.679  1.00 18.92      A    C
ATOM    115  NH1 ARG A  15       0.407  15.339  -2.010  1.00 21.60      A    N
ATOM    116  NH2 ARG A  15      -1.589  15.922  -2.991  1.00 12.84      A    N
ATOM    117  C   ARG A  15       2.465  20.016   1.119  1.00 19.23      A    C
ATOM    118  O   ARG A  15       2.138  21.080   0.586  1.00 20.89      A    O
ATOM    119  N   CYS A  16       1.992  19.624   2.305  1.00 17.80      A    N
ATOM    120  CA  CYS A  16       1.039  20.430   3.087  1.00 16.44      A    C
ATOM    121  CB  CYS A  16      -0.067  19.547   3.680  1.00 14.70      A    C
ATOM    122  SG  CYS A  16      -1.398  19.158   2.520  1.00 16.11      A    S
ATOM    123  C   CYS A  16       1.744  21.215   4.194  1.00 15.19      A    C
ATOM    124  O   CYS A  16       2.875  20.896   4.573  1.00 14.06      A    O
ATOM    125  N   TYR A  17       1.057  22.230   4.711  1.00 15.83      A    N
ATOM    126  CA  TYR A  17       1.608  23.144   5.723  1.00 17.91      A    C
ATOM    127  CB  TYR A  17       1.007  24.544   5.550  1.00 23.30      A    C
ATOM    128  CG  TYR A  17       1.181  25.123   4.162  1.00 27.91      A    C
ATOM    129  CD1 TYR A  17       2.378  25.751   3.797  1.00 34.36      A    C
ATOM    130  CE1 TYR A  17       2.550  26.302   2.527  1.00 37.85      A    C
ATOM    131  CZ  TYR A  17       1.506  26.196   1.607  1.00 38.33      A    C
ATOM    132  OH  TYR A  17       1.665  26.745   0.353  1.00 44.98      A    O
ATOM    133  CE2 TYR A  17       0.316  25.580   1.949  1.00 35.22      A    C
ATOM    134  CD2 TYR A  17       0.167  25.048   3.218  1.00 29.26      A    C
ATOM    135  C   TYR A  17       1.393  22.686   7.173  1.00 17.24      A    C
ATOM    136  O   TYR A  17       1.919  23.307   8.100  1.00 18.59      A    O
ATOM    137  N   ASP A  18       0.629  21.604   7.379  1.00 17.26      A    N
ATOM    138  CA  ASP A  18       0.307  21.111   8.724  1.00 16.33      A    C
ATOM    139  CB  ASP A  18      -0.879  20.132   8.658  1.00 14.90      A    C
ATOM    140  CG  ASP A  18      -1.485  19.834  10.031  1.00 15.88      A    C
ATOM    141  OD1 ASP A  18      -1.216  20.566  11.011  1.00 14.76      A    O
ATOM    142  OD2 ASP A  18      -2.253  18.853  10.122  1.00 20.00      A    O
ATOM    143  C   ASP A  18       1.510  20.425   9.366  1.00 17.79      A    C
ATOM    144  O   ASP A  18       2.156  19.583   8.729  1.00 17.31      A    O
ATOM    145  N   ALA A  19       1.796  20.784  10.615  1.00 18.38      A    N
ATOM    146  CA  ALA A  19       2.906  20.200  11.380  1.00 19.32      A    C
ATOM    147  CB  ALA A  19       3.683  21.305  12.088  1.00 20.10      A    C
ATOM    148  C   ALA A  19       2.374  19.173  12.380  1.00 20.21      A    C
ATOM    149  O   ALA A  19       2.084  19.512  13.535  1.00 21.34      A    O
ATOM    150  N   ILE A  20       2.241  17.932  11.922  1.00 16.65      A    N
ATOM    151  CA  ILE A  20       1.742  16.823  12.738  1.00 16.28      A    C
ATOM    152  CB  ILE A  20       0.850  15.856  11.926  1.00 15.54      A    C
ATOM    153  CG1 ILE A  20      -0.186  16.629  11.095  1.00 10.34      A    C
ATOM    154  CD1 ILE A  20      -1.171  15.748  10.348  1.00 10.83      A    C
ATOM    155  CG2 ILE A  20       0.149  14.853  12.843  1.00 18.09      A    C
ATOM    156  C   ILE A  20       2.947  16.060  13.297  1.00 18.49      A    C
ATOM    157  O   ILE A  20       3.807  15.630  12.518  1.00 18.53      A    O
ATOM    158  N   PRO A  21       3.040  15.906  14.638  1.00 19.62      A    N
ATOM    159  CA  PRO A  21       4.081  15.043  15.207  1.00 18.46      A    C
ATOM    160  CB  PRO A  21       3.918  15.229  16.720  1.00 18.36      A    C
ATOM    161  CG  PRO A  21       3.248  16.546  16.873  1.00 20.64      A    C
ATOM    162  CD  PRO A  21       2.342  16.679  15.691  1.00 19.50      A    C
ATOM    163  C   PRO A  21       3.897  13.564  14.826  1.00 16.67      A    C
ATOM    164  O   PRO A  21       2.799  13.020  14.991  1.00 18.42      A    O
ATOM    165  N   ALA A  22       4.950  12.943  14.307  1.00 14.01      A    N
ATOM    166  CA  ALA A  22       4.908  11.543  13.877  1.00 11.75      A    C
ATOM    167  CB  ALA A  22       4.165  11.429  12.552  1.00 12.89      A    C
ATOM    168  C   ALA A  22       6.307  10.946  13.756  1.00 10.89      A    C
ATOM    169  O   ALA A  22       7.230  11.612  13.274  1.00 10.70      A    O
ATOM    170  N   PHE A  23       6.454   9.692  14.182  1.00 10.78      A    N
ATOM    171  CA  PHE A  23       7.741   8.992  14.182  1.00  9.56      A    C
ATOM    172  CB  PHE A  23       7.844   8.089  15.415  1.00 12.04      A    C
ATOM    173  CG  PHE A  23       7.688   8.819  16.718  1.00 12.07      A    C
ATOM    174  CD1 PHE A  23       8.775   9.431  17.329  1.00 12.85      A    C
ATOM    175  CE1 PHE A  23       8.629  10.105  18.534  1.00 14.16      A    C
ATOM    176  CZ  PHE A  23       7.381  10.176  19.143  1.00 13.34      A    C
ATOM    177  CE2 PHE A  23       6.285   9.569  18.541  1.00 12.95      A    C
ATOM    178  CD2 PHE A  23       6.439   8.897  17.338  1.00 11.71      A    C
ATOM    179  C   PHE A  23       7.932   8.157  12.919  1.00 10.28      A    C
ATOM    180  O   PHE A  23       6.992   7.961  12.141  1.00 11.48      A    O
ATOM    181  N   TYR A  24       9.158   7.671  12.725  1.00  9.05      A    N
ATOM    182  CA  TYR A  24       9.500   6.810  11.587  1.00 10.21      A    C
ATOM    183  CB  TYR A  24       9.724   7.652  10.322  1.00 10.04      A    C
ATOM    184  CG  TYR A  24      10.958   8.536  10.359  1.00  9.61      A    C
ATOM    185  CD1 TYR A  24      10.952   9.755  11.038  1.00 10.12      A    C
ATOM    186  CE1 TYR A  24      12.083  10.559  11.070  1.00  7.12      A    C
ATOM    187  CZ  TYR A  24      13.240  10.150  10.425  1.00 11.13      A    C
ATOM    188  OH  TYR A  24      14.363  10.944  10.455  1.00 12.77      A    O
ATOM    189  CE2 TYR A  24      13.273   8.942   9.750  1.00  8.76      A    C
ATOM    190  CD2 TYR A  24      12.139   8.141   9.716  1.00 10.87      A    C
ATOM    191  C   TYR A  24      10.734   5.957  11.881  1.00 10.41      A    C
ATOM    192  O   TYR A  24      11.600   6.357  12.669  1.00 10.58      A    O
ATOM    193  N   TYR A  25      10.810   4.791  11.244  1.00  9.76      A    N
ATOM    194  CA  TYR A  25      11.938   3.871  11.406  1.00 10.29      A    C
ATOM    195  CB  TYR A  25      11.491   2.423  11.185  1.00  8.53      A    C
ATOM    196  CG  TYR A  25      12.601   1.402  11.349  1.00 12.75      A    C
ATOM    197  CD1 TYR A  25      13.020   1.002  12.623  1.00 13.69      A    C
ATOM    198  CE1 TYR A  25      14.039   0.067  12.781  1.00 15.68      A    C
ATOM    199  CZ  TYR A  25      14.649  -0.477  11.660  1.00 17.53      A    C
ATOM    200  OH  TYR A  25      15.656  -1.403  11.812  1.00 16.99      A    O
ATOM    201  CE2 TYR A  25      14.251  -0.096  10.384  1.00 16.16      A    C
ATOM    202  CD2 TYR A  25      13.234   0.837  10.242  1.00 14.34      A    C
ATOM    203  C   TYR A  25      13.065   4.230  10.431  1.00 12.69      A    C
ATOM    204  O   TYR A  25      12.906   4.083   9.215  1.00 14.45      A    O
ATOM    205  N   ASN A  26      14.190   4.700  10.973  1.00 12.98      A    N
ATOM    206  CA  ASN A  26      15.382   4.995  10.178  1.00 14.82      A    C
ATOM    207  CB  ASN A  26      16.275   6.001  10.908  1.00 16.65      A    C
ATOM    208  CG  ASN A  26      17.244   6.728   9.982  1.00 15.42      A    C
ATOM    209  OD1 ASN A  26      17.614   6.224   8.917  1.00 22.01      A    O
ATOM    210  ND2 ASN A  26      17.664   7.921  10.390  1.00 20.46      A    N
ATOM    211  C   ASN A  26      16.146   3.701   9.910  1.00 17.85      A    C
ATOM    212  O   ASN A  26      16.417   2.938  10.843  1.00 17.76      A    O
ATOM    213  N   GLN A  27      16.496   3.453   8.648  1.00 19.09      A    N
ATOM    214  CA  GLN A  27      17.199   2.228   8.243  1.00 20.91      A    C
ATOM    215  CB  GLN A  27      17.077   2.020   6.725  1.00 22.00      A    C
ATOM    216  CG  GLN A  27      17.733   0.765   6.155  1.00 27.51      A    C
ATOM    217  CD  GLN A  27      16.962  -0.524   6.423  1.00 28.58      A    C
ATOM    218  OE1 GLN A  27      16.173  -0.600   7.367  1.00 31.29      A    O
ATOM    219  NE2 GLN A  27      17.206  -1.531   5.597  1.00 27.26      A    N
ATOM    220  C   GLN A  27      18.664   2.225   8.678  1.00 21.34      A    C
ATOM    221  O   GLN A  27      19.168   1.192   9.118  1.00 22.71      A    O
ATOM    222  N   ALA A  28      19.327   3.373   8.562  1.00 21.72      A    N
ATOM    223  CA  ALA A  28      20.741   3.505   8.923  1.00 25.23      A    C
ATOM    224  CB  ALA A  28      21.308   4.819   8.397  1.00 20.17      A    C
ATOM    225  C   ALA A  28      20.958   3.405  10.431  1.00 26.32      A    C
ATOM    226  O   ALA A  28      21.746   2.578  10.897  1.00 26.17      A    O
ATOM    227  N   ALA A  29      20.235   4.237  11.182  1.00 26.85      A    N
ATOM    228  CA  ALA A  29      20.366   4.294  12.641  1.00 24.96      A    C
ATOM    229  CB  ALA A  29      19.897   5.650  13.156  1.00 19.82      A    C
ATOM    230  C   ALA A  29      19.620   3.176  13.391  1.00 23.55      A    C
ATOM    231  O   ALA A  29      19.915   2.933  14.564  1.00 24.31      A    O
ATOM    232  N   LYS A  30      18.661   2.523  12.724  1.00 21.81      A    N
ATOM    233  CA  LYS A  30      17.850   1.442  13.308  1.00 21.82      A    C
ATOM    234  CB  LYS A  30      18.713   0.231  13.702  1.00 24.08      A    C
ATOM    235  CG  LYS A  30      19.642  -0.275  12.619  1.00 25.13      A    C
ATOM    236  CD  LYS A  30      20.318  -1.564  13.032  1.00 26.07      A    C
ATOM    237  CE  LYS A  30      21.217  -2.108  11.940  1.00 27.52      A    C
ATOM    238  NZ  LYS A  30      21.868  -3.383  12.333  1.00 30.33      A    N
ATOM    239  C   LYS A  30      17.004   1.915  14.500  1.00 20.64      A    C
ATOM    240  O   LYS A  30      16.671   1.165  15.416  1.00 20.32      A    O
ATOM    241  OXT LYS A  30      16.606   3.081  14.558  1.00 29.93           O
TER     242      LYS A  30
ATOM    243  N   ALA B   1      23.579  11.751  17.263  1.00 32.98      B    N
ATOM    244  CA  ALA B   1      22.213  11.180  17.430  1.00 24.49      B    C
ATOM    245  CB  ALA B   1      21.767  11.320  18.855  1.00 27.02      B    C
ATOM    246  C   ALA B   1      21.231  11.878  16.487  1.00 20.98      B    C
ATOM    247  O   ALA B   1      21.121  13.101  16.520  1.00 22.50      B    O
ATOM    248  N   CYS B   2      20.526  11.090  15.674  1.00 15.86      B    N
ATOM    249  CA  CYS B   2      19.554  11.629  14.724  1.00 16.52      B    C
ATOM    250  CB  CYS B   2      19.272  10.625  13.602  1.00 15.70      B    C
ATOM    251  SG  CYS B   2      20.715  10.271  12.551  1.00 18.48      B    S
ATOM    252  C   CYS B   2      18.254  12.026  15.424  1.00 19.08      B    C
ATOM    253  O   CYS B   2      17.292  11.249  15.470  1.00 21.25      B    O
ATOM    254  N   GLU B   3      18.236  13.241  15.970  1.00 19.71      B    N
ATOM    255  CA  GLU B   3      17.069  13.769  16.667  1.00 24.48      B    C
ATOM    256  CB  GLU B   3      17.458  14.900  17.653  1.00 36.06      B    C
ATOM    257  CG  GLU B   3      18.422  14.437  18.722  1.00 67.07      B    C
ATOM    258  CD  GLU B   3      18.723  15.548  19.740  1.00 86.15      B    C
ATOM    259  OE1 GLU B   3      18.716  16.748  19.359  1.00 68.67      B    O
ATOM    260  OE2 GLU B   3      18.877  15.217  20.922  1.00 70.36      B    O
ATOM    261  C   GLU B   3      16.020  14.287  15.664  1.00 25.75      B    C
ATOM    262  O   GLU B   3      16.381  14.774  14.601  1.00 19.35      B    O
ATOM    263  N   ALA B   4      14.754  14.170  16.048  1.00 31.98      B    N
ATOM    264  CA  ALA B   4      13.653  14.599  15.203  1.00 33.04      B    C
ATOM    265  CB  ALA B   4      12.337  13.963  15.631  1.00 20.52      B    C
ATOM    266  C   ALA B   4      13.496  16.129  15.195  1.00 23.00      B    C
ATOM    267  O   ALA B   4      13.775  16.781  16.201  1.00 28.90      B    O
ATOM    268  N   PHE B   5      13.058  16.688  14.071  1.00 26.09      B    N
ATOM    269  CA  PHE B   5      12.805  18.145  13.952  1.00 24.43      B    C
ATOM    270  CB  PHE B   5      14.138  18.889  13.701  1.00 20.91      B    C
ATOM    271  CG  PHE B   5      14.755  18.641  12.348  1.00 17.42      B    C
ATOM    272  CD1 PHE B   5      15.443  17.453  12.092  1.00 12.88      B    C
ATOM    273  CE1 PHE B   5      16.007  17.233  10.844  1.00 14.69      B    C
ATOM    274  CZ  PHE B   5      15.873  18.165   9.837  1.00 18.16      B    C
ATOM    275  CE2 PHE B   5      15.184  19.354  10.081  1.00 17.69      B    C
ATOM    276  CD2 PHE B   5      14.621  19.574  11.330  1.00 18.89      B    C
ATOM    277  C   PHE B   5      11.794  18.422  12.816  1.00 16.13      B    C
ATOM    278  O   PHE B   5      11.695  17.716  11.872  1.00 23.46      B    O
ATOM    279  N   ASP B   6      11.108  19.550  13.014  1.00 25.69      B    N
ATOM    280  CA  ASP B   6      10.069  19.984  12.073  1.00 25.70      B    C
ATOM    281  CB  ASP B   6       8.943  20.714  12.787  1.00 40.34      B    C
ATOM    282  CG  ASP B   6       8.268  19.884  13.890  1.00 33.20      B    C
ATOM    283  OD1 ASP B   6       8.512  18.654  13.941  1.00 40.24      B    O
ATOM    284  OD2 ASP B   6       7.507  20.408  14.705  1.00 52.04      B    O
ATOM    285  C   ASP B   6      10.640  20.877  10.975  1.00 16.41      B    C
ATOM    286  O   ASP B   6      10.796  22.084  11.180  1.00 17.27      B    O
ATOM    287  N   ALA B   7      10.959  20.305   9.834  1.00 14.62      B    N
ATOM    288  CA  ALA B   7      11.489  21.032   8.679  1.00 13.18      B    C
ATOM    289  CB  ALA B   7      12.238  20.070   7.731  1.00 23.14      B    C
ATOM    290  C   ALA B   7      10.362  21.747   7.923  1.00 13.87      B    C
ATOM    291  O   ALA B   7       9.311  21.160   7.687  1.00 17.48      B    O
ATOM    292  N   ALA B   8      10.613  23.005   7.566  1.00 11.30      B    N
ATOM    293  CA  ALA B   8       9.623  23.819   6.870  1.00  9.60      B    C
ATOM    294  CB  ALA B   8       9.941  25.303   7.026  1.00 19.74      B    C
ATOM    295  C   ALA B   8       9.559  23.449   5.373  1.00 10.15      B    C
ATOM    296  O   ALA B   8       8.479  23.256   4.831  1.00 13.22      B    O
ATOM    297  OXT ALA B   8      10.575  23.306   4.736  1.00 30.76           O
TER     298      ALA B   8
ATOM    299  N   GLY C   1       0.237  16.249   7.310  1.00  7.80      C    N
ATOM    300  CA  GLY C   1      -0.907  16.928   6.642  1.00  8.83      C    C
ATOM    301  C   GLY C   1      -1.448  16.124   5.477  1.00 10.61      C    C
ATOM    302  O   GLY C   1      -2.583  15.646   5.516  1.00 12.55      C    O
ATOM    303  N   CYS C   2      -0.625  15.979   4.438  1.00 10.32      C    N
ATOM    304  CA  CYS C   2      -0.998  15.239   3.226  1.00  9.84      C    C
ATOM    305  CB  CYS C   2      -1.744  16.162   2.256  1.00 10.21      C    C
ATOM    306  SG  CYS C   2      -0.738  17.495   1.560  1.00 14.40      C    S
ATOM    307  C   CYS C   2       0.224  14.645   2.533  1.00 12.23      C    C
ATOM    308  O   CYS C   2       1.355  15.074   2.766  1.00 13.25      C    O
ATOM    309  N   GLY C   3      -0.020  13.659   1.666  1.00 13.37      C    N
ATOM    310  CA  GLY C   3       1.038  13.010   0.900  1.00 12.86      C    C
ATOM    311  C   GLY C   3       1.903  12.106   1.761  1.00 12.52      C    C
ATOM    312  O   GLY C   3       1.383  11.323   2.562  1.00 11.86      C    O
ATOM    313  N   GLY C   4       3.222  12.216   1.600  1.00 12.51      C    N
ATOM    314  CA  GLY C   4       4.175  11.433   2.388  1.00 15.23      C    C
ATOM    315  C   GLY C   4       4.242   9.991   1.926  1.00 15.51      C    C
ATOM    316  O   GLY C   4       4.306   9.717   0.711  1.00 17.18      C    O
ATOM    317  N   ASN C   5       4.235   9.066   2.885  1.00 13.94      C    N
ATOM    318  CA  ASN C   5       4.324   7.625   2.606  1.00 12.27      C    C
ATOM    319  CB  ASN C   5       5.750   7.256   2.158  1.00  7.98      C    C
ATOM    320  CG  ASN C   5       6.830   7.823   3.066  1.00  9.63      C    C
ATOM    321  OD1 ASN C   5       6.555   8.335   4.154  1.00  7.98      C    O
ATOM    322  ND2 ASN C   5       8.076   7.736   2.618  1.00  7.61      C    N
ATOM    323  C   ASN C   5       3.876   6.768   3.796  1.00 13.09      C    C
ATOM    324  O   ASN C   5       3.567   7.296   4.867  1.00 14.74      C    O
ATOM    325  N   SER C   6       3.834   5.450   3.596  1.00 13.82      C    N
ATOM    326  CA  SER C   6       3.446   4.494   4.644  1.00 14.48      C    C
ATOM    327  CB  SER C   6       3.323   3.088   4.060  1.00 17.38      C    C
ATOM    328  OG  SER C   6       4.503   2.713   3.366  1.00 21.24      C    O
ATOM    329  C   SER C   6       4.382   4.466   5.857  1.00 12.67      C    C
ATOM    330  O   SER C   6       3.952   4.086   6.949  1.00 13.50      C    O
ATOM    331  N   ASN C   7       5.646   4.854   5.665  1.00  8.75      C    N
ATOM    332  CA  ASN C   7       6.591   5.008   6.778  1.00  8.99      C    C
ATOM    333  CB  ASN C   7       8.028   5.141   6.244  1.00 11.30      C    C
ATOM    334  CG  ASN C   7       9.083   5.114   7.344  1.00 12.11      C    C
ATOM    335  OD1 ASN C   7       8.864   4.570   8.429  1.00  7.88      C    O
ATOM    336  ND2 ASN C   7      10.242   5.697   7.061  1.00  8.59      C    N
ATOM    337  C   ASN C   7       6.199   6.212   7.647  1.00  7.61      C    C
ATOM    338  O   ASN C   7       6.752   7.309   7.518  1.00  7.68      C    O
ATOM    339  N   ARG C   8       5.218   5.987   8.521  1.00  8.67      C    N
ATOM    340  CA  ARG C   8       4.650   7.028   9.378  1.00 10.28      C    C
ATOM    341  CB  ARG C   8       3.711   7.930   8.566  1.00 14.41      C    C
ATOM    342  CG  ARG C   8       3.336   9.241   9.247  1.00 13.63      C    C
ATOM    343  CD  ARG C   8       2.025   9.803   8.721  1.00 13.91      C    C
ATOM    344  NE  ARG C   8       2.047  10.037   7.277  1.00 15.27      C    N
ATOM    345  CZ  ARG C   8       1.007  10.449   6.549  1.00 14.19      C    C
ATOM    346  NH1 ARG C   8      -0.179  10.687   7.114  1.00 12.04      C    N
ATOM    347  NH2 ARG C   8       1.149  10.628   5.242  1.00 16.33      C    N
ATOM    348  C   ARG C   8       3.875   6.382  10.525  1.00 10.76      C    C
ATOM    349  O   ARG C   8       3.065   5.478  10.295  1.00 10.61      C    O
ATOM    350  N   PHE C   9       4.129   6.843  11.749  1.00 10.71      C    N
ATOM    351  CA  PHE C   9       3.446   6.347  12.950  1.00 11.59      C    C
ATOM    352  CB  PHE C   9       4.331   5.346  13.698  1.00 11.33      C    C
ATOM    353  CG  PHE C   9       4.720   4.144  12.877  1.00 13.49      C    C
ATOM    354  CD1 PHE C   9       3.886   3.034  12.807  1.00 10.21      C    C
ATOM    355  CE1 PHE C   9       4.237   1.926  12.049  1.00 11.31      C    C
ATOM    356  CZ  PHE C   9       5.436   1.917  11.347  1.00 10.52      C    C
ATOM    357  CE2 PHE C   9       6.277   3.022  11.407  1.00 12.65      C    C
ATOM    358  CD2 PHE C   9       5.916   4.126  12.165  1.00 13.54      C    C
ATOM    359  C   PHE C   9       3.087   7.506  13.878  1.00 12.69      C    C
ATOM    360  O   PHE C   9       3.820   8.496  13.947  1.00 14.36      C    O
ATOM    361  N   LYS C  10       1.965   7.378  14.579  1.00 13.89      C    N
ATOM    362  CA  LYS C  10       1.499   8.406  15.517  1.00 14.93      C    C
ATOM    363  CB  LYS C  10       0.037   8.166  15.903  1.00 17.19      C    C
ATOM    364  CG  LYS C  10      -0.945   8.287  14.749  1.00 19.04      C    C
ATOM    365  CD  LYS C  10      -2.375   8.076  15.224  1.00 25.91      C    C
ATOM    366  CE  LYS C  10      -3.376   8.283  14.092  1.00 29.22      C    C
ATOM    367  NZ  LYS C  10      -4.777   8.084  14.559  1.00 34.48      C    N
ATOM    368  C   LYS C  10       2.366   8.427  16.769  1.00 14.92      C    C
ATOM    369  O   LYS C  10       2.922   9.467  17.131  1.00 16.09      C    O
ATOM    370  N   THR C  11       2.475   7.268  17.417  1.00 14.30      C    N
ATOM    371  CA  THR C  11       3.265   7.098  18.640  1.00 12.66      C    C
ATOM    372  CB  THR C  11       2.423   6.457  19.758  1.00 12.35      C    C
ATOM    373  OG1 THR C  11       1.919   5.188  19.322  1.00 11.26      C    O
ATOM    374  CG2 THR C  11       1.259   7.359  20.135  1.00 13.77      C    C
ATOM    375  C   THR C  11       4.501   6.231  18.386  1.00 12.38      C    C
ATOM    376  O   THR C  11       4.576   5.522  17.378  1.00 13.04      C    O
ATOM    377  N   ILE C  12       5.457   6.296  19.310  1.00 11.68      C    N
ATOM    378  CA  ILE C  12       6.688   5.492  19.244  1.00 12.33      C    C
ATOM    379  CB  ILE C  12       7.765   6.010  20.248  1.00 14.59      C    C
ATOM    380  CG1 ILE C  12       9.167   5.478  19.908  1.00 15.75      C    C
ATOM    381  CD1 ILE C  12       9.722   5.957  18.583  1.00 13.17      C    C
ATOM    382  CG2 ILE C  12       7.405   5.664  21.689  1.00 14.06      C    C
ATOM    383  C   ILE C  12       6.430   3.987  19.435  1.00 13.51      C    C
ATOM    384  O   ILE C  12       7.189   3.162  18.922  1.00 14.26      C    O
ATOM    385  N   GLU C  13       5.365   3.635  20.158  1.00 11.30      C    N
ATOM    386  CA  GLU C  13       4.988   2.229  20.378  1.00 11.41      C    C
ATOM    387  CB  GLU C  13       3.861   2.104  21.411  1.00  8.38      C    C
ATOM    388  CG  GLU C  13       4.248   2.474  22.840  1.00 10.60      C    C
ATOM    389  CD  GLU C  13       3.925   3.912  23.211  1.00 13.54      C    C
ATOM    390  OE1 GLU C  13       4.089   4.808  22.354  1.00 16.80      C    O
ATOM    391  OE2 GLU C  13       3.503   4.157  24.360  1.00 18.57      C    O
ATOM    392  C   GLU C  13       4.564   1.533  19.080  1.00 12.09      C    C
ATOM    393  O   GLU C  13       4.894   0.364  18.868  1.00 12.27      C    O
ATOM    394  N   GLU C  14       3.829   2.253  18.230  1.00 12.88      C    N
ATOM    395  CA  GLU C  14       3.403   1.738  16.923  1.00 14.45      C    C
ATOM    396  CB  GLU C  14       2.366   2.671  16.282  1.00 19.97      C    C
ATOM    397  CG  GLU C  14       1.043   2.769  17.028  1.00 31.58      C    C
ATOM    398  CD  GLU C  14       0.216   1.490  16.945  1.00 36.60      C    C
ATOM    399  OE1 GLU C  14       0.062   0.931  15.830  1.00 38.54      C    O
ATOM    400  OE2 GLU C  14      -0.286   1.018  17.996  1.00 41.08      C    O
ATOM    401  C   GLU C  14       4.577   1.542  15.956  1.00 14.76      C    C
ATOM    402  O   GLU C  14       4.570   0.609  15.153  1.00 16.97      C    O
ATOM    403  N   CYS C  15       5.577   2.425  16.038  1.00 13.33      C    N
ATOM    404  CA  CYS C  15       6.772   2.346  15.195  1.00 12.79      C    C
ATOM    405  CB  CYS C  15       7.587   3.640  15.293  1.00  8.56      C    C
ATOM    406  SG  CYS C  15       9.003   3.723  14.171  1.00 15.96      C    S
ATOM    407  C   CYS C  15       7.664   1.146  15.534  1.00 13.65      C    C
ATOM    408  O   CYS C  15       8.178   0.482  14.634  1.00 12.48      C    O
ATOM    409  N   ARG C  16       7.846   0.888  16.831  1.00 12.79      C    N
ATOM    410  CA  ARG C  16       8.699  -0.212  17.300  1.00 11.14      C    C
ATOM    411  CB  ARG C  16       9.028  -0.056  18.787  1.00 11.85      C    C
ATOM    412  CG  ARG C  16       9.946   1.115  19.091  1.00 19.91      C    C
ATOM    413  CD  ARG C  16      10.200   1.254  20.585  1.00 21.75      C    C
ATOM    414  NE  ARG C  16      10.972   0.134  21.129  1.00 21.85      C    N
ATOM    415  CZ  ARG C  16      12.296  -0.031  20.996  1.00 19.00      C    C
ATOM    416  NH1 ARG C  16      13.042   0.850  20.322  1.00 18.31      C    N
ATOM    417  NH2 ARG C  16      12.878  -1.090  21.542  1.00 19.79      C    N
ATOM    418  C   ARG C  16       8.083  -1.590  17.047  1.00 11.21      C    C
ATOM    419  O   ARG C  16       8.765  -2.486  16.545  1.00 12.67      C    O
ATOM    420  N   ARG C  17       6.810  -1.757  17.400  1.00 10.04      C    N
ATOM    421  CA  ARG C  17       6.109  -3.042  17.213  1.00 12.51      C    C
ATOM    422  CB  ARG C  17       4.715  -3.015  17.862  1.00  8.23      C    C
ATOM    423  CG  ARG C  17       4.727  -3.189  19.374  1.00  7.02      C    C
ATOM    424  CD  ARG C  17       3.345  -3.536  19.914  1.00  8.39      C    C
ATOM    425  NE  ARG C  17       2.436  -2.390  19.897  1.00 10.68      C    N
ATOM    426  CZ  ARG C  17       2.356  -1.440  20.837  1.00 11.20      C    C
ATOM    427  NH1 ARG C  17       3.137  -1.463  21.920  1.00 12.14      C    N
ATOM    428  NH2 ARG C  17       1.475  -0.453  20.695  1.00 11.68      C    N
ATOM    429  C   ARG C  17       5.984  -3.463  15.741  1.00 14.65      C    C
ATOM    430  O   ARG C  17       6.081  -4.654  15.431  1.00 15.11      C    O
ATOM    431  N   THR C  18       5.767  -2.492  14.855  1.00 17.59      C    N
ATOM    432  CA  THR C  18       5.634  -2.759  13.422  1.00 16.46      C    C
ATOM    433  CB  THR C  18       5.013  -1.549  12.681  1.00 14.60      C    C
ATOM    434  OG1 THR C  18       3.774  -1.190  13.304  1.00 15.98      C    O
ATOM    435  CG2 THR C  18       4.760  -1.871  11.206  1.00  9.90      C    C
ATOM    436  C   THR C  18       6.976  -3.117  12.770  1.00 15.40      C    C
ATOM    437  O   THR C  18       7.058  -4.101  12.032  1.00 16.23      C    O
ATOM    438  N   CYS C  19       8.006  -2.319  13.051  1.00 14.41      C    N
ATOM    439  CA  CYS C  19       9.314  -2.450  12.393  1.00 15.52      C    C
ATOM    440  CB  CYS C  19       9.901  -1.068  12.113  1.00 13.76      C    C
ATOM    441  SG  CYS C  19       8.855  -0.003  11.089  1.00 14.73      C    S
ATOM    442  C   CYS C  19      10.320  -3.282  13.191  1.00 17.73      C    C
ATOM    443  O   CYS C  19      10.833  -4.281  12.678  1.00 19.27      C    O
ATOM    444  N   ILE C  20      10.598  -2.869  14.425  1.00 18.12      C    N
ATOM    445  CA  ILE C  20      11.647  -3.497  15.247  1.00 18.95      C    C
ATOM    446  CB  ILE C  20      12.128  -2.558  16.390  1.00 17.43      C    C
ATOM    447  CG1 ILE C  20      12.706  -1.260  15.813  1.00 16.26      C    C
ATOM    448  CD1 ILE C  20      12.764  -0.111  16.805  1.00 16.89      C    C
ATOM    449  CG2 ILE C  20      13.173  -3.249  17.258  1.00 18.58      C    C
ATOM    450  C   ILE C  20      11.174  -4.839  15.809  1.00 19.85      C    C
ATOM    451  O   ILE C  20      11.705  -5.889  15.423  1.00 19.00      C    O
ATOM    452  N   GLY C  21      10.189  -4.808  16.703  1.00 23.67      C    N
ATOM    453  CA  GLY C  21       9.674  -6.012  17.358  1.00 27.45      C    C
ATOM    454  C   GLY C  21       8.917  -5.728  18.639  1.00 30.17      C    C
ATOM    455  O   GLY C  21       8.410  -6.644  19.292  1.00 34.30      C    O
ATOM    456  OXT GLY C  21       8.789  -4.575  19.070  1.00 33.28      C    O
TER     457      GLY C  21
ATOM    458  N   ALA D   1      16.669  32.948   7.848  1.00 36.17      A    N
ATOM    459  CA  ALA D   1      16.674  33.440   9.266  1.00 34.90      A    C
ATOM    460  CB  ALA D   1      17.485  34.742   9.396  1.00 20.09      A    C
ATOM    461  C   ALA D   1      15.268  33.604   9.880  1.00 32.96      A    C
ATOM    462  O   ALA D   1      14.984  32.972  10.902  1.00 34.93      A    O
ATOM    463  N   PRO D   2      14.381  34.414   9.247  1.00 30.50      A    N
ATOM    464  CA  PRO D   2      13.025  34.526   9.804  1.00 25.66      A    C
ATOM    465  CB  PRO D   2      12.516  35.821   9.177  1.00 26.54      A    C
ATOM    466  CG  PRO D   2      13.208  35.901   7.872  1.00 27.21      A    C
ATOM    467  CD  PRO D   2      14.563  35.258   8.055  1.00 28.57      A    C
ATOM    468  C   PRO D   2      12.125  33.353   9.404  1.00 23.84      A    C
ATOM    469  O   PRO D   2      12.496  32.537   8.556  1.00 22.60      A    O
ATOM    470  N   ARG D   3      10.947  33.289  10.020  1.00 21.81      A    N
ATOM    471  CA  ARG D   3       9.987  32.216   9.771  1.00 19.58      A    C
ATOM    472  CB  ARG D   3       8.974  32.117  10.920  1.00 16.35      A    C
ATOM    473  CG  ARG D   3       9.578  31.672  12.245  1.00 14.54      A    C
ATOM    474  CD  ARG D   3       8.659  31.930  13.432  1.00 18.40      A    C
ATOM    475  NE  ARG D   3       7.503  31.027  13.454  1.00 19.47      A    N
ATOM    476  CZ  ARG D   3       6.289  31.287  12.957  1.00 19.80      A    C
ATOM    477  NH1 ARG D   3       6.002  32.439  12.346  1.00 19.71      A    N
ATOM    478  NH2 ARG D   3       5.339  30.360  13.061  1.00 19.60      A    N
ATOM    479  C   ARG D   3       9.257  32.413   8.445  1.00 19.90      A    C
ATOM    480  O   ARG D   3       9.278  31.535   7.583  1.00 21.49      A    O
ATOM    481  N   ARG D   4       8.625  33.582   8.293  1.00 17.77      A    N
ATOM    482  CA  ARG D   4       7.821  33.908   7.108  1.00 17.23      A    C
ATOM    483  CB  ARG D   4       6.573  34.687   7.506  1.00 17.05      A    C
ATOM    484  CG  ARG D   4       5.601  33.929   8.403  1.00 20.99      A    C
ATOM    485  CD  ARG D   4       4.843  32.850   7.651  1.00 24.61      A    C
ATOM    486  NE  ARG D   4       3.983  32.047   8.526  1.00 32.87      A    N
ATOM    487  CZ  ARG D   4       4.401  31.075   9.347  1.00 38.30      A    C
ATOM    488  NH1 ARG D   4       5.697  30.748   9.423  1.00 43.70      A    N
ATOM    489  NH2 ARG D   4       3.517  30.429  10.084  1.00 41.32      A    N
ATOM    490  C   ARG D   4       8.617  34.712   6.080  1.00 16.55      A    C
ATOM    491  O   ARG D   4       9.650  35.311   6.397  1.00 15.61      A    O
ATOM    492  N   LYS D   5       8.123  34.710   4.841  1.00 16.56      A    N
ATOM    493  CA  LYS D   5       8.767  35.407   3.715  1.00 16.49      A    C
ATOM    494  CB  LYS D   5       8.279  34.828   2.383  1.00 19.00      A    C
ATOM    495  CG  LYS D   5       8.586  33.351   2.179  1.00 21.29      A    C
ATOM    496  CD  LYS D   5       8.118  32.881   0.819  1.00 25.91      A    C
ATOM    497  CE  LYS D   5       8.364  31.391   0.628  1.00 31.48      A    C
ATOM    498  NZ  LYS D   5       9.812  31.046   0.649  1.00 35.06      A    N
ATOM    499  C   LYS D   5       8.569  36.924   3.723  1.00 13.66      A    C
ATOM    500  O   LYS D   5       9.345  37.651   3.099  1.00 14.03      A    O
ATOM    501  N   LEU D   6       7.521  37.401   4.402  1.00 11.85      A    N
ATOM    502  CA  LEU D   6       7.252  38.843   4.515  1.00 10.13      A    C
ATOM    503  CB  LEU D   6       5.834  39.088   5.067  1.00 12.72      A    C
ATOM    504  CG  LEU D   6       5.482  38.635   6.494  1.00 15.66      A    C
ATOM    505  CD1 LEU D   6       5.764  39.716   7.541  1.00 17.40      A    C
ATOM    506  CD2 LEU D   6       4.022  38.208   6.582  1.00 11.07      A    C
ATOM    507  C   LEU D   6       8.277  39.619   5.354  1.00  7.82      A    C
ATOM    508  O   LEU D   6       8.468  40.817   5.137  1.00  8.60      A    O
ATOM    509  N   CYS D   7       8.925  38.939   6.302  1.00  8.03      A    N
ATOM    510  CA  CYS D   7       9.856  39.585   7.239  1.00  7.69      A    C
ATOM    511  CB  CYS D   7      10.182  38.638   8.397  1.00  7.03      A    C
ATOM    512  SG  CYS D   7       8.731  38.073   9.315  1.00 14.70      A    S
ATOM    513  C   CYS D   7      11.162  40.087   6.605  1.00  9.02      A    C
ATOM    514  O   CYS D   7      11.737  41.067   7.086  1.00 10.08      A    O
ATOM    515  N   ILE D   8      11.622  39.426   5.542  1.00  8.82      A    N
ATOM    516  CA  ILE D   8      12.869  39.822   4.854  1.00 10.76      A    C
ATOM    517  CB  ILE D   8      13.463  38.673   3.989  1.00 14.65      A    C
ATOM    518  CG1 ILE D   8      12.530  38.266   2.836  1.00 11.76      A    C
ATOM    519  CD1 ILE D   8      13.252  37.616   1.678  1.00 11.24      A    C
ATOM    520  CG2 ILE D   8      13.783  37.466   4.857  1.00 19.71      A    C
ATOM    521  C   ILE D   8      12.772  41.104   4.002  1.00 10.26      A    C
ATOM    522  O   ILE D   8      13.803  41.615   3.553  1.00 10.59      A    O
ATOM    523  N   LEU D   9      11.557  41.608   3.774  1.00 10.78      A    N
ATOM    524  CA  LEU D   9      11.347  42.823   2.970  1.00 12.79      A    C
ATOM    525  CB  LEU D   9       9.852  43.044   2.699  1.00 12.81      A    C
ATOM    526  CG  LEU D   9       9.122  41.990   1.861  1.00 12.73      A    C
ATOM    527  CD1 LEU D   9       7.614  42.203   1.923  1.00 13.77      A    C
ATOM    528  CD2 LEU D   9       9.606  42.005   0.416  1.00 11.18      A    C
ATOM    529  C   LEU D   9      11.926  44.074   3.636  1.00 15.98      A    C
ATOM    530  O   LEU D   9      12.033  44.150   4.864  1.00 16.74      A    O
ATOM    531  N   HIS D  10      12.298  45.049   2.801  1.00 16.69      A    N
ATOM    532  CA  HIS D  10      12.871  46.314   3.266  1.00 18.54      A    C
ATOM    533  CB  HIS D  10      13.567  47.033   2.107  1.00 28.46      A    C
ATOM    534  CG  HIS D  10      14.454  48.166   2.528  1.00 36.11      A    C
ATOM    535  ND1 HIS D  10      13.985  49.455   2.689  1.00 43.84      A    N
ATOM    536  CE1 HIS D  10      14.994  50.234   3.073  1.00 40.50      A    C
ATOM    537  NE2 HIS D  10      16.078  49.492   3.189  1.00 36.47      A    N
ATOM    538  CD2 HIS D  10      15.774  48.197   2.861  1.00 42.22      A    C
ATOM    539  C   HIS D  10      11.791  47.211   3.868  1.00 17.93      A    C
ATOM    540  O   HIS D  10      10.616  47.110   3.503  1.00 18.55      A    O
ATOM    541  N   ALA D  11      12.188  48.087   4.797  1.00 15.69      A    N
ATOM    542  CA  ALA D  11      11.266  49.016   5.441  1.00 16.10      A    C
ATOM    543  CB  ALA D  11      11.927  49.669   6.650  1.00 19.50      A    C
ATOM    544  C   ALA D  11      10.787  50.100   4.469  1.00 14.13      A    C
ATOM    545  O   ALA D  11      11.586  50.631   3.689  1.00 14.11      A    O
ATOM    546  N   ASN D  12       9.490  50.399   4.509  1.00 11.47      A    N
ATOM    547  CA  ASN D  12       8.866  51.372   3.610  1.00 12.89      A    C
ATOM    548  CB  ASN D  12       8.442  50.682   2.303  1.00 16.32      A    C
ATOM    549  CG  ASN D  12       7.911  51.654   1.264  1.00 15.96      A    C
ATOM    550  OD1 ASN D  12       8.302  52.821   1.213  1.00 15.34      A    O
ATOM    551  ND2 ASN D  12       7.018  51.165   0.414  1.00 15.65      A    N
ATOM    552  C   ASN D  12       7.656  52.035   4.287  1.00 13.66      A    C
ATOM    553  O   ASN D  12       6.625  51.382   4.470  1.00 13.99      A    O
ATOM    554  N   PRO D  13       7.783  53.325   4.684  1.00 13.21      A    N
ATOM    555  CA  PRO D  13       6.638  54.050   5.252  1.00 12.82      A    C
ATOM    556  CB  PRO D  13       7.230  55.408   5.647  1.00 12.58      A    C
ATOM    557  CG  PRO D  13       8.687  55.158   5.811  1.00 14.70      A    C
ATOM    558  CD  PRO D  13       9.032  54.100   4.808  1.00 13.35      A    C
ATOM    559  C   PRO D  13       5.473  54.237   4.273  1.00 12.63      A    C
ATOM    560  O   PRO D  13       4.329  53.925   4.621  1.00 16.46      A    O
ATOM    561  N   GLY D  14       5.773  54.733   3.073  1.00 11.65      A    N
ATOM    562  CA  GLY D  14       4.774  54.926   2.016  1.00 12.26      A    C
ATOM    563  C   GLY D  14       4.803  56.324   1.431  1.00 14.94      A    C
ATOM    564  O   GLY D  14       5.862  56.949   1.342  1.00 13.47      A    O
ATOM    565  N   ARG D  15       3.621  56.815   1.036  1.00 16.91      A    N
ATOM    566  CA  ARG D  15       3.467  58.138   0.412  1.00 18.46      A    C
ATOM    567  CB  ARG D  15       3.082  57.976  -1.067  1.00 20.43      A    C
ATOM    568  CG  ARG D  15       1.685  57.416  -1.322  1.00 20.17      A    C
ATOM    569  CD  ARG D  15       1.512  56.959  -2.762  1.00 19.79      A    C
ATOM    570  NE  ARG D  15       0.160  56.481  -3.034  1.00 20.47      A    N
ATOM    571  CZ  ARG D  15      -0.331  55.289  -2.678  1.00 18.93      A    C
ATOM    572  NH1 ARG D  15       0.409  54.398  -2.009  1.00 21.65      A    N
ATOM    573  NH2 ARG D  15      -1.589  54.982  -2.991  1.00 12.82      A    N
ATOM    574  C   ARG D  15       2.467  59.075   1.121  1.00 19.23      A    C
ATOM    575  O   ARG D  15       2.138  60.139   0.587  1.00 20.87      A    O
ATOM    576  N   CYS D  16       1.992  58.682   2.308  1.00 17.79      A    N
ATOM    577  CA  CYS D  16       1.040  59.492   3.088  1.00 16.47      A    C
ATOM    578  CB  CYS D  16      -0.068  58.607   3.680  1.00 14.73      A    C
ATOM    579  SG  CYS D  16      -1.398  58.217   2.521  1.00 16.10      A    S
ATOM    580  C   CYS D  16       1.745  60.274   4.194  1.00 15.20      A    C
ATOM    581  O   CYS D  16       2.876  59.956   4.573  1.00 14.05      A    O
ATOM    582  N   TYR D  17       1.057  61.289   4.711  1.00 15.88      A    N
ATOM    583  CA  TYR D  17       1.609  62.203   5.721  1.00 17.89      A    C
ATOM    584  CB  TYR D  17       1.005  63.603   5.551  1.00 23.30      A    C
ATOM    585  CG  TYR D  17       1.186  64.184   4.157  1.00 28.09      A    C
ATOM    586  CD1 TYR D  17       2.379  64.815   3.797  1.00 34.74      A    C
ATOM    587  CE1 TYR D  17       2.541  65.351   2.533  1.00 37.83      A    C
ATOM    588  CZ  TYR D  17       1.504  65.254   1.597  1.00 38.73      A    C
ATOM    589  OH  TYR D  17       1.670  65.802   0.348  1.00 44.86      A    O
ATOM    590  CE2 TYR D  17       0.317  64.638   1.953  1.00 35.05      A    C
ATOM    591  CD2 TYR D  17       0.166  64.107   3.221  1.00 29.08      A    C
ATOM    592  C   TYR D  17       1.390  61.744   7.173  1.00 17.25      A    C
ATOM    593  O   TYR D  17       1.918  62.368   8.098  1.00 18.58      A    O
ATOM    594  N   ASP D  18       0.632  60.665   7.379  1.00 17.26      A    N
ATOM    595  CA  ASP D  18       0.306  60.169   8.721  1.00 16.37      A    C
ATOM    596  CB  ASP D  18      -0.881  59.192   8.660  1.00 14.92      A    C
ATOM    597  CG  ASP D  18      -1.487  58.896  10.031  1.00 15.96      A    C
ATOM    598  OD1 ASP D  18      -1.216  59.625  11.011  1.00 14.76      A    O
ATOM    599  OD2 ASP D  18      -2.251  57.913  10.125  1.00 19.98      A    O
ATOM    600  C   ASP D  18       1.510  59.482   9.363  1.00 17.70      A    C
ATOM    601  O   ASP D  18       2.157  58.644   8.729  1.00 17.29      A    O
ATOM    602  N   ALA D  19       1.798  59.842  10.614  1.00 18.38      A    N
ATOM    603  CA  ALA D  19       2.905  59.257  11.381  1.00 19.40      A    C
ATOM    604  CB  ALA D  19       3.683  60.365  12.086  1.00 20.08      A    C
ATOM    605  C   ALA D  19       2.374  58.231  12.381  1.00 20.20      A    C
ATOM    606  O   ALA D  19       2.083  58.573  13.534  1.00 21.41      A    O
ATOM    607  N   ILE D  20       2.241  56.989  11.923  1.00 16.64      A    N
ATOM    608  CA  ILE D  20       1.741  55.883  12.741  1.00 16.28      A    C
ATOM    609  CB  ILE D  20       0.852  54.917  11.924  1.00 15.49      A    C
ATOM    610  CG1 ILE D  20      -0.187  55.690  11.096  1.00 10.35      A    C
ATOM    611  CD1 ILE D  20      -1.173  54.808  10.349  1.00 10.83      A    C
ATOM    612  CG2 ILE D  20       0.150  53.916  12.844  1.00 18.08      A    C
ATOM    613  C   ILE D  20       2.947  55.122  13.300  1.00 18.53      A    C
ATOM    614  O   ILE D  20       3.805  54.688  12.518  1.00 18.53      A    O
ATOM    615  N   PRO D  21       3.040  54.965  14.640  1.00 19.66      A    N
ATOM    616  CA  PRO D  21       4.079  54.096  15.209  1.00 18.44      A    C
ATOM    617  CB  PRO D  21       3.922  54.292  16.724  1.00 18.32      A    C
ATOM    618  CG  PRO D  21       3.252  55.607  16.875  1.00 20.65      A    C
ATOM    619  CD  PRO D  21       2.345  55.734  15.691  1.00 19.52      A    C
ATOM    620  C   PRO D  21       3.897  52.622  14.825  1.00 16.70      A    C
ATOM    621  O   PRO D  21       2.798  52.080  14.992  1.00 18.41      A    O
ATOM    622  N   ALA D  22       4.951  52.002  14.309  1.00 13.99      A    N
ATOM    623  CA  ALA D  22       4.908  50.603  13.878  1.00 11.74      A    C
ATOM    624  CB  ALA D  22       4.167  50.490  12.552  1.00 12.93      A    C
ATOM    625  C   ALA D  22       6.307  50.006  13.755  1.00 10.92      A    C
ATOM    626  O   ALA D  22       7.231  50.672  13.273  1.00 10.69      A    O
ATOM    627  N   PHE D  23       6.454  48.753  14.182  1.00 10.79      A    N
ATOM    628  CA  PHE D  23       7.741  48.051  14.182  1.00  9.56      A    C
ATOM    629  CB  PHE D  23       7.846  47.148  15.414  1.00 12.03      A    C
ATOM    630  CG  PHE D  23       7.686  47.877  16.715  1.00 12.08      A    C
ATOM    631  CD1 PHE D  23       8.776  48.490  17.328  1.00 12.82      A    C
ATOM    632  CE1 PHE D  23       8.628  49.165  18.535  1.00 14.09      A    C
ATOM    633  CZ  PHE D  23       7.381  49.235  19.140  1.00 13.33      A    C
ATOM    634  CE2 PHE D  23       6.285  48.630  18.540  1.00 12.92      A    C
ATOM    635  CD2 PHE D  23       6.439  47.956  17.339  1.00 11.75      A    C
ATOM    636  C   PHE D  23       7.932  47.217  12.920  1.00 10.29      A    C
ATOM    637  O   PHE D  23       6.993  47.022  12.142  1.00 11.49      A    O
ATOM    638  N   TYR D  24       9.158  46.733  12.725  1.00  9.06      A    N
ATOM    639  CA  TYR D  24       9.499  45.871  11.588  1.00 10.20      A    C
ATOM    640  CB  TYR D  24       9.725  46.715  10.325  1.00 10.06      A    C
ATOM    641  CG  TYR D  24      10.957  47.598  10.360  1.00  9.36      A    C
ATOM    642  CD1 TYR D  24      10.956  48.819  11.060  1.00  8.99      A    C
ATOM    643  CE1 TYR D  24      12.083  49.614  11.074  1.00  7.11      A    C
ATOM    644  CZ  TYR D  24      13.239  49.206  10.431  1.00 11.22      A    C
ATOM    645  OH  TYR D  24      14.364  50.005  10.456  1.00 12.77      A    O
ATOM    646  CE2 TYR D  24      13.273  48.001   9.749  1.00  8.75      A    C
ATOM    647  CD2 TYR D  24      12.140  47.202   9.715  1.00 10.79      A    C
ATOM    648  C   TYR D  24      10.734  45.017  11.882  1.00 10.41      A    C
ATOM    649  O   TYR D  24      11.601  45.417  12.668  1.00 10.58      A    O
ATOM    650  N   TYR D  25      10.810  43.851  11.244  1.00  9.78      A    N
ATOM    651  CA  TYR D  25      11.938  42.933  11.405  1.00 10.29      A    C
ATOM    652  CB  TYR D  25      11.490  41.482  11.185  1.00  8.54      A    C
ATOM    653  CG  TYR D  25      12.601  40.463  11.352  1.00 12.74      A    C
ATOM    654  CD1 TYR D  25      13.022  40.060  12.625  1.00 13.65      A    C
ATOM    655  CE1 TYR D  25      14.039  39.126  12.782  1.00 15.63      A    C
ATOM    656  CZ  TYR D  25      14.649  38.585  11.657  1.00 17.55      A    C
ATOM    657  OH  TYR D  25      15.656  37.657  11.812  1.00 16.98      A    O
ATOM    658  CE2 TYR D  25      14.250  38.964  10.385  1.00 16.20      A    C
ATOM    659  CD2 TYR D  25      13.234  39.897  10.241  1.00 14.32      A    C
ATOM    660  C   TYR D  25      13.063  43.290  10.432  1.00 12.67      A    C
ATOM    661  O   TYR D  25      12.906  43.142   9.216  1.00 14.45      A    O
ATOM    662  N   ASN D  26      14.189  43.760  10.974  1.00 12.98      A    N
ATOM    663  CA  ASN D  26      15.378  44.053  10.179  1.00 14.81      A    C
ATOM    664  CB  ASN D  26      16.275  45.062  10.907  1.00 16.70      A    C
ATOM    665  CG  ASN D  26      17.243  45.786   9.978  1.00 15.38      A    C
ATOM    666  OD1 ASN D  26      17.614  45.284   8.916  1.00 22.01      A    O
ATOM    667  ND2 ASN D  26      17.663  46.979  10.387  1.00 20.48      A    N
ATOM    668  C   ASN D  26      16.145  42.758   9.914  1.00 17.80      A    C
ATOM    669  O   ASN D  26      16.417  41.996  10.846  1.00 17.78      A    O
ATOM    670  N   GLN D  27      16.495  42.514   8.649  1.00 19.08      A    N
ATOM    671  CA  GLN D  27      17.196  41.287   8.240  1.00 21.04      A    C
ATOM    672  CB  GLN D  27      17.077  41.078   6.720  1.00 22.10      A    C
ATOM    673  CG  GLN D  27      17.739  39.821   6.153  1.00 27.58      A    C
ATOM    674  CD  GLN D  27      16.963  38.540   6.422  1.00 28.58      A    C
ATOM    675  OE1 GLN D  27      16.171  38.459   7.368  1.00 31.27      A    O
ATOM    676  NE2 GLN D  27      17.203  37.531   5.597  1.00 27.18      A    N
ATOM    677  C   GLN D  27      18.660  41.283   8.679  1.00 21.42      A    C
ATOM    678  O   GLN D  27      19.170  40.253   9.118  1.00 22.74      A    O
ATOM    679  N   ALA D  28      19.327  42.430   8.563  1.00 21.61      A    N
ATOM    680  CA  ALA D  28      20.740  42.566   8.926  1.00 25.31      A    C
ATOM    681  CB  ALA D  28      21.306  43.876   8.395  1.00 20.07      A    C
ATOM    682  C   ALA D  28      20.964  42.459  10.431  1.00 26.27      A    C
ATOM    683  O   ALA D  28      21.747  41.637  10.900  1.00 26.33      A    O
ATOM    684  N   ALA D  29      20.236  43.294  11.176  1.00 26.76      A    N
ATOM    685  CA  ALA D  29      20.367  43.352  12.636  1.00 25.06      A    C
ATOM    686  CB  ALA D  29      19.900  44.707  13.156  1.00 19.89      A    C
ATOM    687  C   ALA D  29      19.620  42.239  13.393  1.00 23.65      A    C
ATOM    688  O   ALA D  29      19.915  41.994  14.564  1.00 24.26      A    O
ATOM    689  N   LYS D  30      18.664  41.587  12.726  1.00 21.83      A    N
ATOM    690  CA  LYS D  30      17.849  40.502  13.302  1.00 21.73      A    C
ATOM    691  CB  LYS D  30      18.710  39.292  13.706  1.00 24.19      A    C
ATOM    692  CG  LYS D  30      19.640  38.785  12.618  1.00 25.22      A    C
ATOM    693  CD  LYS D  30      20.319  37.500  13.033  1.00 26.13      A    C
ATOM    694  CE  LYS D  30      21.219  36.947  11.941  1.00 27.53      A    C
ATOM    695  NZ  LYS D  30      21.867  35.673  12.332  1.00 30.49      A    N
ATOM    696  C   LYS D  30      17.003  40.977  14.494  1.00 20.53      A    C
ATOM    697  O   LYS D  30      16.673  40.225  15.414  1.00 20.29      A    O
ATOM    698  OXT LYS D  30      16.609  42.143  14.560  1.00 29.97           O
TER     699      LYS D  30
ATOM    700  N   ALA E   1      23.498  50.824  17.379  1.00 32.93      B    N
ATOM    701  CA  ALA E   1      22.145  50.234  17.494  1.00 24.39      B    C
ATOM    702  CB  ALA E   1      21.646  50.331  18.905  1.00 27.63      B    C
ATOM    703  C   ALA E   1      21.170  50.928  16.539  1.00 21.02      B    C
ATOM    704  O   ALA E   1      21.043  52.151  16.590  1.00 22.58      B    O
ATOM    705  N   CYS E   2      20.506  50.144  15.690  1.00 15.89      B    N
ATOM    706  CA  CYS E   2      19.557  50.691  14.718  1.00 16.53      B    C
ATOM    707  CB  CYS E   2      19.318  49.704  13.577  1.00 15.66      B    C
ATOM    708  SG  CYS E   2      20.795  49.389  12.558  1.00 18.54      B    S
ATOM    709  C   CYS E   2      18.231  51.052  15.401  1.00 19.04      B    C
ATOM    710  O   CYS E   2      17.278  50.259  15.398  1.00 21.33      B    O
ATOM    711  N   GLU E   3      18.169  52.257  15.964  1.00 19.73      B    N
ATOM    712  CA  GLU E   3      16.976  52.751  16.642  1.00 24.51      B    C
ATOM    713  CB  GLU E   3      17.321  53.861  17.654  1.00 36.12      B    C
ATOM    714  CG  GLU E   3      18.252  53.378  18.752  1.00 67.28      B    C
ATOM    715  CD  GLU E   3      18.476  54.502  19.761  1.00 85.08      B    C
ATOM    716  OE1 GLU E   3      18.479  55.688  19.434  1.00 69.43      B    O
ATOM    717  OE2 GLU E   3      18.627  54.130  20.958  1.00 70.10      B    O
ATOM    718  C   GLU E   3      15.954  53.270  15.611  1.00 25.67      B    C
ATOM    719  O   GLU E   3      16.335  53.791  14.575  1.00 19.43      B    O
ATOM    720  N   ALA E   4      14.675  53.131  15.959  1.00 31.93      B    N
ATOM    721  CA  ALA E   4      13.588  53.549  15.073  1.00 33.00      B    C
ATOM    722  CB  ALA E   4      12.274  52.888  15.465  1.00 20.77      B    C
ATOM    723  C   ALA E   4      13.406  55.087  15.112  1.00 23.11      B    C
ATOM    724  O   ALA E   4      13.652  55.709  16.137  1.00 28.97      B    O
ATOM    725  N   PHE E   5      12.995  55.654  13.987  1.00 26.19      B    N
ATOM    726  CA  PHE E   5      12.727  57.110  13.889  1.00 24.32      B    C
ATOM    727  CB  PHE E   5      14.054  57.884  13.688  1.00 21.09      B    C
ATOM    728  CG  PHE E   5      14.714  57.672  12.348  1.00 17.45      B    C
ATOM    729  CD1 PHE E   5      15.426  56.501  12.092  1.00 12.89      B    C
ATOM    730  CE1 PHE E   5      16.027  56.311  10.856  1.00 14.77      B    C
ATOM    731  CZ  PHE E   5      15.905  57.259   9.867  1.00 18.24      B    C
ATOM    732  CE2 PHE E   5      15.195  58.436  10.108  1.00 17.73      B    C
ATOM    733  CD2 PHE E   5      14.585  58.624  11.344  1.00 18.94      B    C
ATOM    734  C   PHE E   5      11.744  57.402  12.740  1.00 16.02      B    C
ATOM    735  O   PHE E   5      11.679  56.708  11.771  1.00 23.66      B    O
ATOM    736  N   ASP E   6      11.023  58.503  12.924  1.00 25.81      B    N
ATOM    737  CA  ASP E   6      10.011  58.938  11.969  1.00 25.81      B    C
ATOM    738  CB  ASP E   6       8.845  59.634  12.656  1.00 40.42      B    C
ATOM    739  CG  ASP E   6       8.150  58.769  13.725  1.00 33.26      B    C
ATOM    740  OD1 ASP E   6       8.420  57.543  13.752  1.00 40.29      B    O
ATOM    741  OD2 ASP E   6       7.365  59.270  14.521  1.00 52.11      B    O
ATOM    742  C   ASP E   6      10.601  59.876  10.914  1.00 16.40      B    C
ATOM    743  O   ASP E   6      10.732  61.081  11.140  1.00 17.33      B    O
ATOM    744  N   ALA E   7      10.961  59.329   9.771  1.00 14.78      B    N
ATOM    745  CA  ALA E   7      11.511  60.083   8.644  1.00 13.28      B    C
ATOM    746  CB  ALA E   7      12.297  59.155   7.696  1.00 23.07      B    C
ATOM    747  C   ALA E   7      10.397  60.794   7.870  1.00 13.93      B    C
ATOM    748  O   ALA E   7       9.361  60.197   7.588  1.00 17.59      B    O
ATOM    749  N   ALA E   8      10.636  62.063   7.540  1.00 11.37      B    N
ATOM    750  CA  ALA E   8       9.653  62.877   6.837  1.00  9.64      B    C
ATOM    751  CB  ALA E   8       9.937  64.364   7.027  1.00 19.70      B    C
ATOM    752  C   ALA E   8       9.624  62.530   5.333  1.00 10.17      B    C
ATOM    753  O   ALA E   8       8.572  62.334   4.752  1.00 13.33      B    O
ATOM    754  OXT ALA E   8      10.671  62.421   4.715  1.00 30.83           O
TER     755      ALA E   8
ATOM    756  N   GLY F   1       0.237  55.309   7.311  1.00  7.80      C    N
ATOM    757  CA  GLY F   1      -0.907  55.988   6.642  1.00  8.84      C    C
ATOM    758  C   GLY F   1      -1.448  55.184   5.478  1.00 10.62      C    C
ATOM    759  O   GLY F   1      -2.583  54.705   5.516  1.00 12.57      C    O
ATOM    760  N   CYS F   2      -0.626  55.039   4.438  1.00 10.30      C    N
ATOM    761  CA  CYS F   2      -0.998  54.300   3.225  1.00  9.83      C    C
ATOM    762  CB  CYS F   2      -1.745  55.222   2.256  1.00 10.23      C    C
ATOM    763  SG  CYS F   2      -0.738  56.555   1.560  1.00 14.40      C    S
ATOM    764  C   CYS F   2       0.222  53.706   2.532  1.00 12.24      C    C
ATOM    765  O   CYS F   2       1.355  54.134   2.767  1.00 13.26      C    O
ATOM    766  N   GLY F   3      -0.020  52.720   1.666  1.00 13.38      C    N
ATOM    767  CA  GLY F   3       1.039  52.069   0.900  1.00 12.84      C    C
ATOM    768  C   GLY F   3       1.903  51.166   1.763  1.00 12.53      C    C
ATOM    769  O   GLY F   3       1.384  50.383   2.564  1.00 11.89      C    O
ATOM    770  N   GLY F   4       3.223  51.275   1.601  1.00 12.49      C    N
ATOM    771  CA  GLY F   4       4.173  50.493   2.387  1.00 15.24      C    C
ATOM    772  C   GLY F   4       4.244  49.055   1.925  1.00 15.56      C    C
ATOM    773  O   GLY F   4       4.302  48.783   0.659  1.00 16.55      C    O
ATOM    774  N   ASN F   5       4.233  48.124   2.883  1.00 13.93      C    N
ATOM    775  CA  ASN F   5       4.322  46.687   2.604  1.00 12.27      C    C
ATOM    776  CB  ASN F   5       5.750  46.316   2.158  1.00  7.97      C    C
ATOM    777  CG  ASN F   5       6.830  46.884   3.064  1.00  9.63      C    C
ATOM    778  OD1 ASN F   5       6.555  47.396   4.155  1.00  7.97      C    O
ATOM    779  ND2 ASN F   5       8.077  46.795   2.617  1.00  7.60      C    N
ATOM    780  C   ASN F   5       3.877  45.827   3.796  1.00 13.09      C    C
ATOM    781  O   ASN F   5       3.567  46.357   4.868  1.00 14.77      C    O
ATOM    782  N   SER F   6       3.834  44.510   3.596  1.00 13.80      C    N
ATOM    783  CA  SER F   6       3.446  43.555   4.641  1.00 14.44      C    C
ATOM    784  CB  SER F   6       3.324  42.147   4.059  1.00 17.29      C    C
ATOM    785  OG  SER F   6       4.501  41.774   3.364  1.00 21.27      C    O
ATOM    786  C   SER F   6       4.381  43.526   5.857  1.00 12.63      C    C
ATOM    787  O   SER F   6       3.953  43.146   6.949  1.00 13.51      C    O
ATOM    788  N   ASN F   7       5.646  43.914   5.666  1.00  8.75      C    N
ATOM    789  CA  ASN F   7       6.591  44.067   6.777  1.00  8.97      C    C
ATOM    790  CB  ASN F   7       8.029  44.202   6.243  1.00 11.29      C    C
ATOM    791  CG  ASN F   7       9.082  44.174   7.343  1.00 12.07      C    C
ATOM    792  OD1 ASN F   7       8.864  43.629   8.428  1.00  7.87      C    O
ATOM    793  ND2 ASN F   7      10.243  44.756   7.061  1.00  8.58      C    N
ATOM    794  C   ASN F   7       6.200  45.271   7.647  1.00  7.62      C    C
ATOM    795  O   ASN F   7       6.751  46.369   7.518  1.00  7.69      C    O
ATOM    796  N   ARG F   8       5.217  45.046   8.522  1.00  8.67      C    N
ATOM    797  CA  ARG F   8       4.649  46.089   9.378  1.00 10.30      C    C
ATOM    798  CB  ARG F   8       3.707  46.990   8.566  1.00 14.38      C    C
ATOM    799  CG  ARG F   8       3.336  48.301   9.249  1.00 13.64      C    C
ATOM    800  CD  ARG F   8       2.024  48.863   8.721  1.00 13.87      C    C
ATOM    801  NE  ARG F   8       2.049  49.096   7.279  1.00 15.28      C    N
ATOM    802  CZ  ARG F   8       1.008  49.512   6.550  1.00 14.17      C    C
ATOM    803  NH1 ARG F   8      -0.180  49.745   7.113  1.00 12.03      C    N
ATOM    804  NH2 ARG F   8       1.152  49.688   5.239  1.00 16.28      C    N
ATOM    805  C   ARG F   8       3.876  45.441  10.526  1.00 10.78      C    C
ATOM    806  O   ARG F   8       3.065  44.537  10.294  1.00 10.59      C    O
ATOM    807  N   PHE F   9       4.130  45.902  11.750  1.00 10.75      C    N
ATOM    808  CA  PHE F   9       3.445  45.406  12.949  1.00 11.58      C    C
ATOM    809  CB  PHE F   9       4.330  44.405  13.698  1.00 11.35      C    C
ATOM    810  CG  PHE F   9       4.718  43.204  12.878  1.00 13.50      C    C
ATOM    811  CD1 PHE F   9       3.886  42.094  12.808  1.00 10.22      C    C
ATOM    812  CE1 PHE F   9       4.238  40.984  12.048  1.00 11.31      C    C
ATOM    813  CZ  PHE F   9       5.436  40.977  11.347  1.00 10.51      C    C
ATOM    814  CE2 PHE F   9       6.278  42.082  11.407  1.00 12.71      C    C
ATOM    815  CD2 PHE F   9       5.916  43.187  12.166  1.00 13.53      C    C
ATOM    816  C   PHE F   9       3.088  46.566  13.876  1.00 12.69      C    C
ATOM    817  O   PHE F   9       3.819  47.557  13.947  1.00 14.35      C    O
ATOM    818  N   LYS F  10       1.966  46.438  14.578  1.00 13.89      C    N
ATOM    819  CA  LYS F  10       1.499  47.468  15.516  1.00 14.95      C    C
ATOM    820  CB  LYS F  10       0.037  47.227  15.905  1.00 17.22      C    C
ATOM    821  CG  LYS F  10      -0.946  47.347  14.750  1.00 19.10      C    C
ATOM    822  CD  LYS F  10      -2.377  47.137  15.226  1.00 25.91      C    C
ATOM    823  CE  LYS F  10      -3.374  47.342  14.090  1.00 29.09      C    C
ATOM    824  NZ  LYS F  10      -4.775  47.142  14.558  1.00 34.41      C    N
ATOM    825  C   LYS F  10       2.365  47.488  16.769  1.00 14.90      C    C
ATOM    826  O   LYS F  10       2.924  48.527  17.131  1.00 16.10      C    O
ATOM    827  N   THR F  11       2.475  46.327  17.418  1.00 14.28      C    N
ATOM    828  CA  THR F  11       3.265  46.159  18.638  1.00 12.65      C    C
ATOM    829  CB  THR F  11       2.422  45.517  19.760  1.00 12.35      C    C
ATOM    830  OG1 THR F  11       1.919  44.249  19.321  1.00 11.26      C    O
ATOM    831  CG2 THR F  11       1.257  46.419  20.133  1.00 13.81      C    C
ATOM    832  C   THR F  11       4.499  45.289  18.386  1.00 12.40      C    C
ATOM    833  O   THR F  11       4.578  44.582  17.377  1.00 13.05      C    O
ATOM    834  N   ILE F  12       5.457  45.357  19.312  1.00 11.68      C    N
ATOM    835  CA  ILE F  12       6.687  44.550  19.244  1.00 12.34      C    C
ATOM    836  CB  ILE F  12       7.764  45.071  20.246  1.00 14.59      C    C
ATOM    837  CG1 ILE F  12       9.169  44.538  19.910  1.00 15.81      C    C
ATOM    838  CD1 ILE F  12       9.720  45.015  18.585  1.00 13.16      C    C
ATOM    839  CG2 ILE F  12       7.406  44.723  21.688  1.00 14.03      C    C
ATOM    840  C   ILE F  12       6.431  43.047  19.435  1.00 13.51      C    C
ATOM    841  O   ILE F  12       7.188  42.221  18.922  1.00 14.27      C    O
ATOM    842  N   GLU F  13       5.365  42.695  20.158  1.00 11.29      C    N
ATOM    843  CA  GLU F  13       4.989  41.290  20.378  1.00 11.41      C    C
ATOM    844  CB  GLU F  13       3.861  41.164  21.411  1.00  8.39      C    C
ATOM    845  CG  GLU F  13       4.248  41.534  22.839  1.00 10.61      C    C
ATOM    846  CD  GLU F  13       3.923  42.971  23.211  1.00 13.55      C    C
ATOM    847  OE1 GLU F  13       4.089  43.868  22.350  1.00 16.80      C    O
ATOM    848  OE2 GLU F  13       3.504  43.215  24.360  1.00 18.67      C    O
ATOM    849  C   GLU F  13       4.565  40.593  19.080  1.00 12.11      C    C
ATOM    850  O   GLU F  13       4.893  39.423  18.868  1.00 12.28      C    O
ATOM    851  N   GLU F  14       3.829  41.313  18.230  1.00 12.89      C    N
ATOM    852  CA  GLU F  14       3.403  40.802  16.922  1.00 14.48      C    C
ATOM    853  CB  GLU F  14       2.364  41.733  16.283  1.00 19.97      C    C
ATOM    854  CG  GLU F  14       1.034  41.822  17.036  1.00 31.33      C    C
ATOM    855  CD  GLU F  14       0.220  40.534  16.955  1.00 36.62      C    C
ATOM    856  OE1 GLU F  14       0.060  39.993  15.829  1.00 38.45      C    O
ATOM    857  OE2 GLU F  14      -0.289  40.081  17.999  1.00 41.03      C    O
ATOM    858  C   GLU F  14       4.578  40.604  15.956  1.00 14.75      C    C
ATOM    859  O   GLU F  14       4.570  39.670  15.153  1.00 17.00      C    O
ATOM    860  N   CYS F  15       5.578  41.485  16.038  1.00 13.33      C    N
ATOM    861  CA  CYS F  15       6.771  41.403  15.193  1.00 12.81      C    C
ATOM    862  CB  CYS F  15       7.587  42.699  15.292  1.00  8.56      C    C
ATOM    863  SG  CYS F  15       9.003  42.782  14.171  1.00 15.96      C    S
ATOM    864  C   CYS F  15       7.662  40.205  15.534  1.00 13.65      C    C
ATOM    865  O   CYS F  15       8.179  39.542  14.634  1.00 12.50      C    O
ATOM    866  N   ARG F  16       7.848  39.947  16.832  1.00 12.78      C    N
ATOM    867  CA  ARG F  16       8.698  38.848  17.301  1.00 11.15      C    C
ATOM    868  CB  ARG F  16       9.028  39.004  18.789  1.00 11.86      C    C
ATOM    869  CG  ARG F  16       9.948  40.176  19.094  1.00 19.90      C    C
ATOM    870  CD  ARG F  16      10.199  40.310  20.584  1.00 21.77      C    C
ATOM    871  NE  ARG F  16      10.973  39.194  21.127  1.00 21.84      C    N
ATOM    872  CZ  ARG F  16      12.297  39.031  20.995  1.00 19.02      C    C
ATOM    873  NH1 ARG F  16      13.042  39.909  20.323  1.00 18.32      C    N
ATOM    874  NH2 ARG F  16      12.879  37.969  21.540  1.00 19.78      C    N
ATOM    875  C   ARG F  16       8.082  37.470  17.048  1.00 11.27      C    C
ATOM    876  O   ARG F  16       8.766  36.575  16.544  1.00 12.68      C    O
ATOM    877  N   ARG F  17       6.809  37.303  17.400  1.00 10.05      C    N
ATOM    878  CA  ARG F  17       6.108  36.019  17.213  1.00 12.48      C    C
ATOM    879  CB  ARG F  17       4.714  36.044  17.863  1.00  8.23      C    C
ATOM    880  CG  ARG F  17       4.726  35.871  19.374  1.00  7.01      C    C
ATOM    881  CD  ARG F  17       3.346  35.525  19.915  1.00  8.39      C    C
ATOM    882  NE  ARG F  17       2.436  36.669  19.899  1.00 10.69      C    N
ATOM    883  CZ  ARG F  17       2.356  37.619  20.836  1.00 11.19      C    C
ATOM    884  NH1 ARG F  17       3.137  37.598  21.919  1.00 12.15      C    N
ATOM    885  NH2 ARG F  17       1.475  38.606  20.694  1.00 11.67      C    N
ATOM    886  C   ARG F  17       5.986  35.598  15.744  1.00 14.64      C    C
ATOM    887  O   ARG F  17       6.081  34.408  15.431  1.00 15.07      C    O
ATOM    888  N   THR F  18       5.766  36.569  14.856  1.00 17.58      C    N
ATOM    889  CA  THR F  18       5.635  36.305  13.423  1.00 16.45      C    C
ATOM    890  CB  THR F  18       5.013  37.511  12.679  1.00 14.61      C    C
ATOM    891  OG1 THR F  18       3.773  37.872  13.302  1.00 16.05      C    O
ATOM    892  CG2 THR F  18       4.760  37.189  11.206  1.00  9.91      C    C
ATOM    893  C   THR F  18       6.977  35.942  12.767  1.00 15.49      C    C
ATOM    894  O   THR F  18       7.060  34.960  12.032  1.00 16.19      C    O
ATOM    895  N   CYS F  19       8.006  36.743  13.053  1.00 14.39      C    N
ATOM    896  CA  CYS F  19       9.315  36.612  12.393  1.00 15.52      C    C
ATOM    897  CB  CYS F  19       9.900  37.992  12.111  1.00 13.80      C    C
ATOM    898  SG  CYS F  19       8.856  39.058  11.088  1.00 14.73      C    S
ATOM    899  C   CYS F  19      10.320  35.778  13.190  1.00 17.62      C    C
ATOM    900  O   CYS F  19      10.833  34.779  12.680  1.00 19.26      C    O
ATOM    901  N   ILE F  20      10.596  36.188  14.429  1.00 18.14      C    N
ATOM    902  CA  ILE F  20      11.649  35.566  15.248  1.00 18.96      C    C
ATOM    903  CB  ILE F  20      12.129  36.501  16.388  1.00 17.43      C    C
ATOM    904  CG1 ILE F  20      12.707  37.800  15.811  1.00 16.30      C    C
ATOM    905  CD1 ILE F  20      12.764  38.947  16.803  1.00 16.90      C    C
ATOM    906  CG2 ILE F  20      13.173  35.812  17.258  1.00 18.60      C    C
ATOM    907  C   ILE F  20      11.176  34.219  15.804  1.00 19.85      C    C
ATOM    908  O   ILE F  20      11.705  33.171  15.424  1.00 18.92      C    O
ATOM    909  N   GLY F  21      10.192  34.252  16.702  1.00 23.65      C    N
ATOM    910  CA  GLY F  21       9.675  33.052  17.362  1.00 27.50      C    C
ATOM    911  C   GLY F  21       8.915  33.337  18.639  1.00 30.10      C    C
ATOM    912  O   GLY F  21       8.413  32.412  19.291  1.00 34.43      C    O
ATOM    913  OXT GLY F  21       8.790  34.484  19.072  1.00 33.31      C    O
TER     914      GLY F  21
ATOM    915  N   ALA G   1      16.673  72.008   7.848  1.00 36.02      A    N
ATOM    916  CA  ALA G   1      16.676  72.503   9.267  1.00 35.06      A    C
ATOM    917  CB  ALA G   1      17.484  73.803   9.394  1.00 20.10      A    C
ATOM    918  C   ALA G   1      15.272  72.658   9.880  1.00 33.09      A    C
ATOM    919  O   ALA G   1      14.982  72.033  10.901  1.00 35.05      A    O
ATOM    920  N   PRO G   2      14.385  73.475   9.252  1.00 30.40      A    N
ATOM    921  CA  PRO G   2      13.028  73.587   9.802  1.00 25.55      A    C
ATOM    922  CB  PRO G   2      12.515  74.886   9.180  1.00 26.55      A    C
ATOM    923  CG  PRO G   2      13.208  74.959   7.869  1.00 27.25      A    C
ATOM    924  CD  PRO G   2      14.560  74.317   8.054  1.00 28.57      A    C
ATOM    925  C   PRO G   2      12.122  72.416   9.405  1.00 23.78      A    C
ATOM    926  O   PRO G   2      12.497  71.596   8.558  1.00 22.62      A    O
ATOM    927  N   ARG G   3      10.948  72.351  10.020  1.00 21.93      A    N
ATOM    928  CA  ARG G   3       9.987  71.276   9.774  1.00 19.66      A    C
ATOM    929  CB  ARG G   3       8.974  71.179  10.923  1.00 16.42      A    C
ATOM    930  CG  ARG G   3       9.577  70.731  12.244  1.00 14.53      A    C
ATOM    931  CD  ARG G   3       8.661  70.990  13.433  1.00 18.40      A    C
ATOM    932  NE  ARG G   3       7.504  70.087  13.455  1.00 19.47      A    N
ATOM    933  CZ  ARG G   3       6.291  70.346  12.955  1.00 19.97      A    C
ATOM    934  NH1 ARG G   3       6.003  71.498  12.348  1.00 19.68      A    N
ATOM    935  NH2 ARG G   3       5.337  69.421  13.062  1.00 19.64      A    N
ATOM    936  C   ARG G   3       9.257  71.473   8.446  1.00 19.95      A    C
ATOM    937  O   ARG G   3       9.277  70.596   7.581  1.00 21.48      A    O
ATOM    938  N   ARG G   4       8.625  72.641   8.295  1.00 17.72      A    N
ATOM    939  CA  ARG G   4       7.823  72.971   7.110  1.00 17.19      A    C
ATOM    940  CB  ARG G   4       6.571  73.750   7.506  1.00 17.05      A    C
ATOM    941  CG  ARG G   4       5.604  72.988   8.408  1.00 21.11      A    C
ATOM    942  CD  ARG G   4       4.842  71.910   7.655  1.00 24.64      A    C
ATOM    943  NE  ARG G   4       3.979  71.107   8.523  1.00 33.01      A    N
ATOM    944  CZ  ARG G   4       4.407  70.139   9.343  1.00 38.10      A    C
ATOM    945  NH1 ARG G   4       5.696  69.805   9.428  1.00 43.64      A    N
ATOM    946  NH2 ARG G   4       3.511  69.485  10.077  1.00 41.05      A    N
ATOM    947  C   ARG G   4       8.618  73.772   6.078  1.00 16.56      A    C
ATOM    948  O   ARG G   4       9.650  74.370   6.396  1.00 15.63      A    O
ATOM    949  N   LYS G   5       8.123  73.772   4.841  1.00 16.57      A    N
ATOM    950  CA  LYS G   5       8.769  74.465   3.712  1.00 16.47      A    C
ATOM    951  CB  LYS G   5       8.273  73.890   2.380  1.00 18.96      A    C
ATOM    952  CG  LYS G   5       8.589  72.412   2.181  1.00 21.40      A    C
ATOM    953  CD  LYS G   5       8.117  71.939   0.818  1.00 25.69      A    C
ATOM    954  CE  LYS G   5       8.367  70.449   0.628  1.00 31.35      A    C
ATOM    955  NZ  LYS G   5       9.815  70.109   0.649  1.00 34.89      A    N
ATOM    956  C   LYS G   5       8.566  75.984   3.724  1.00 13.61      A    C
ATOM    957  O   LYS G   5       9.345  76.709   3.100  1.00 14.05      A    O
ATOM    958  N   LEU G   6       7.522  76.460   4.402  1.00 11.86      A    N
ATOM    959  CA  LEU G   6       7.252  77.903   4.515  1.00 10.13      A    C
ATOM    960  CB  LEU G   6       5.832  78.147   5.067  1.00 12.74      A    C
ATOM    961  CG  LEU G   6       5.484  77.695   6.497  1.00 15.63      A    C
ATOM    962  CD1 LEU G   6       5.763  78.778   7.540  1.00 17.38      A    C
ATOM    963  CD2 LEU G   6       4.022  77.269   6.582  1.00 11.10      A    C
ATOM    964  C   LEU G   6       8.277  78.678   5.354  1.00  7.82      A    C
ATOM    965  O   LEU G   6       8.468  79.877   5.136  1.00  8.60      A    O
ATOM    966  N   CYS G   7       8.925  78.000   6.303  1.00  8.05      A    N
ATOM    967  CA  CYS G   7       9.857  78.645   7.239  1.00  7.69      A    C
ATOM    968  CB  CYS G   7      10.181  77.698   8.397  1.00  7.03      A    C
ATOM    969  SG  CYS G   7       8.731  77.132   9.314  1.00 14.70      A    S
ATOM    970  C   CYS G   7      11.161  79.147   6.607  1.00  9.01      A    C
ATOM    971  O   CYS G   7      11.737  80.127   7.085  1.00 10.07      A    O
ATOM    972  N   ILE G   8      11.624  78.485   5.543  1.00  8.83      A    N
ATOM    973  CA  ILE G   8      12.870  78.883   4.853  1.00 10.76      A    C
ATOM    974  CB  ILE G   8      13.465  77.733   3.989  1.00 14.61      A    C
ATOM    975  CG1 ILE G   8      12.531  77.327   2.836  1.00 11.76      A    C
ATOM    976  CD1 ILE G   8      13.252  76.675   1.677  1.00 11.23      A    C
ATOM    977  CG2 ILE G   8      13.780  76.527   4.857  1.00 19.66      A    C
ATOM    978  C   ILE G   8      12.772  80.164   4.003  1.00 10.26      A    C
ATOM    979  O   ILE G   8      13.803  80.676   3.554  1.00 10.60      A    O
ATOM    980  N   LEU G   9      11.556  80.668   3.774  1.00 10.83      A    N
ATOM    981  CA  LEU G   9      11.346  81.883   2.970  1.00 12.75      A    C
ATOM    982  CB  LEU G   9       9.851  82.104   2.699  1.00 12.82      A    C
ATOM    983  CG  LEU G   9       9.121  81.050   1.858  1.00 12.75      A    C
ATOM    984  CD1 LEU G   9       7.614  81.262   1.923  1.00 13.78      A    C
ATOM    985  CD2 LEU G   9       9.606  81.065   0.416  1.00 11.20      A    C
ATOM    986  C   LEU G   9      11.925  83.134   3.635  1.00 15.96      A    C
ATOM    987  O   LEU G   9      12.032  83.210   4.864  1.00 16.73      A    O
ATOM    988  N   HIS G  10      12.298  84.110   2.802  1.00 16.67      A    N
ATOM    989  CA  HIS G  10      12.871  85.372   3.267  1.00 18.50      A    C
ATOM    990  CB  HIS G  10      13.565  86.096   2.106  1.00 28.59      A    C
ATOM    991  CG  HIS G  10      14.456  87.225   2.531  1.00 35.95      A    C
ATOM    992  ND1 HIS G  10      13.992  88.518   2.696  1.00 44.09      A    N
ATOM    993  CE1 HIS G  10      14.999  89.292   3.073  1.00 40.38      A    C
ATOM    994  NE2 HIS G  10      16.081  88.551   3.188  1.00 36.65      A    N
ATOM    995  CD2 HIS G  10      15.774  87.255   2.854  1.00 42.26      A    C
ATOM    996  C   HIS G  10      11.793  86.274   3.871  1.00 17.96      A    C
ATOM    997  O   HIS G  10      10.617  86.169   3.504  1.00 18.57      A    O
ATOM    998  N   ALA G  11      12.187  87.149   4.797  1.00 15.72      A    N
ATOM    999  CA  ALA G  11      11.267  88.078   5.444  1.00 16.05      A    C
ATOM   1000  CB  ALA G  11      11.927  88.731   6.648  1.00 19.52      A    C
ATOM   1001  C   ALA G  11      10.787  89.155   4.468  1.00 14.13      A    C
ATOM   1002  O   ALA G  11      11.586  89.692   3.691  1.00 14.13      A    O
ATOM   1003  N   ASN G  12       9.491  89.458   4.509  1.00 11.51      A    N
ATOM   1004  CA  ASN G  12       8.866  90.432   3.611  1.00 12.91      A    C
ATOM   1005  CB  ASN G  12       8.444  89.743   2.305  1.00 16.28      A    C
ATOM   1006  CG  ASN G  12       7.909  90.713   1.263  1.00 15.88      A    C
ATOM   1007  OD1 ASN G  12       8.301  91.879   1.214  1.00 15.38      A    O
ATOM   1008  ND2 ASN G  12       7.016  90.223   0.412  1.00 15.61      A    N
ATOM   1009  C   ASN G  12       7.657  91.094   4.288  1.00 13.68      A    C
ATOM   1010  O   ASN G  12       6.625  90.442   4.470  1.00 13.99      A    O
ATOM   1011  N   PRO G  13       7.780  92.384   4.683  1.00 13.19      A    N
ATOM   1012  CA  PRO G  13       6.637  93.111   5.253  1.00 12.85      A    C
ATOM   1013  CB  PRO G  13       7.232  94.469   5.650  1.00 12.56      A    C
ATOM   1014  CG  PRO G  13       8.687  94.217   5.811  1.00 14.70      A    C
ATOM   1015  CD  PRO G  13       9.030  93.160   4.810  1.00 13.35      A    C
ATOM   1016  C   PRO G  13       5.472  93.294   4.271  1.00 12.66      A    C
ATOM   1017  O   PRO G  13       4.327  92.985   4.621  1.00 16.43      A    O
ATOM   1018  N   GLY G  14       5.772  93.792   3.073  1.00 11.67      A    N
ATOM   1019  CA  GLY G  14       4.773  93.985   2.016  1.00 12.24      A    C
ATOM   1020  C   GLY G  14       4.802  95.385   1.432  1.00 14.93      A    C
ATOM   1021  O   GLY G  14       5.862  96.009   1.343  1.00 13.47      A    O
ATOM   1022  N   ARG G  15       3.620  95.875   1.038  1.00 16.92      A    N
ATOM   1023  CA  ARG G  15       3.465  97.197   0.413  1.00 18.40      A    C
ATOM   1024  CB  ARG G  15       3.084  97.033  -1.070  1.00 20.46      A    C
ATOM   1025  CG  ARG G  15       1.687  96.477  -1.323  1.00 20.19      A    C
ATOM   1026  CD  ARG G  15       1.514  96.020  -2.761  1.00 19.75      A    C
ATOM   1027  NE  ARG G  15       0.159  95.543  -3.029  1.00 20.48      A    N
ATOM   1028  CZ  ARG G  15      -0.332  94.349  -2.682  1.00 18.95      A    C
ATOM   1029  NH1 ARG G  15       0.408  93.457  -2.013  1.00 21.62      A    N
ATOM   1030  NH2 ARG G  15      -1.589  94.042  -2.991  1.00 12.86      A    N
ATOM   1031  C   ARG G  15       2.464  98.134   1.121  1.00 19.18      A    C
ATOM   1032  O   ARG G  15       2.138  99.199   0.587  1.00 20.84      A    O
ATOM   1033  N   CYS G  16       1.992  97.744   2.307  1.00 17.88      A    N
ATOM   1034  CA  CYS G  16       1.041  98.552   3.089  1.00 16.44      A    C
ATOM   1035  CB  CYS G  16      -0.065  97.666   3.679  1.00 14.75      A    C
ATOM   1036  SG  CYS G  16      -1.398  97.277   2.521  1.00 16.11      A    S
ATOM   1037  C   CYS G  16       1.747  99.334   4.195  1.00 15.17      A    C
ATOM   1038  O   CYS G  16       2.877  99.015   4.573  1.00 14.05      A    O
ATOM   1039  N   TYR G  17       1.058 100.349   4.710  1.00 15.91      A    N
ATOM   1040  CA  TYR G  17       1.608 101.260   5.725  1.00 17.96      A    C
ATOM   1041  CB  TYR G  17       1.004 102.664   5.550  1.00 23.37      A    C
ATOM   1042  CG  TYR G  17       1.186 103.245   4.166  1.00 27.88      A    C
ATOM   1043  CD1 TYR G  17       2.383 103.867   3.801  1.00 34.84      A    C
ATOM   1044  CE1 TYR G  17       2.541 104.416   2.542  1.00 37.56      A    C
ATOM   1045  CZ  TYR G  17       1.501 104.316   1.608  1.00 38.17      A    C
ATOM   1046  OH  TYR G  17       1.671 104.861   0.352  1.00 44.84      A    O
ATOM   1047  CE2 TYR G  17       0.317 103.695   1.952  1.00 35.14      A    C
ATOM   1048  CD2 TYR G  17       0.171 103.168   3.215  1.00 29.06      A    C
ATOM   1049  C   TYR G  17       1.393 100.806   7.175  1.00 17.30      A    C
ATOM   1050  O   TYR G  17       1.918 101.428   8.098  1.00 18.62      A    O
ATOM   1051  N   ASP G  18       0.631  99.725   7.379  1.00 17.27      A    N
ATOM   1052  CA  ASP G  18       0.306  99.231   8.721  1.00 16.36      A    C
ATOM   1053  CB  ASP G  18      -0.881  98.250   8.660  1.00 14.84      A    C
ATOM   1054  CG  ASP G  18      -1.486  97.956  10.032  1.00 15.88      A    C
ATOM   1055  OD1 ASP G  18      -1.217  98.687  11.010  1.00 14.76      A    O
ATOM   1056  OD2 ASP G  18      -2.251  96.973  10.125  1.00 19.99      A    O
ATOM   1057  C   ASP G  18       1.509  98.543   9.362  1.00 17.73      A    C
ATOM   1058  O   ASP G  18       2.158  97.703   8.732  1.00 17.33      A    O
ATOM   1059  N   ALA G  19       1.797  98.904  10.614  1.00 18.41      A    N
ATOM   1060  CA  ALA G  19       2.906  98.318  11.381  1.00 19.37      A    C
ATOM   1061  CB  ALA G  19       3.684  99.427  12.091  1.00 20.11      A    C
ATOM   1062  C   ALA G  19       2.371  97.294  12.382  1.00 20.24      A    C
ATOM   1063  O   ALA G  19       2.085  97.632  13.535  1.00 21.37      A    O
ATOM   1064  N   ILE G  20       2.244  96.054  11.921  1.00 16.65      A    N
ATOM   1065  CA  ILE G  20       1.741  94.945  12.736  1.00 16.32      A    C
ATOM   1066  CB  ILE G  20       0.850  93.974  11.925  1.00 15.54      A    C
ATOM   1067  CG1 ILE G  20      -0.188  94.748  11.097  1.00 10.37      A    C
ATOM   1068  CD1 ILE G  20      -1.170  93.867  10.350  1.00 10.82      A    C
ATOM   1069  CG2 ILE G  20       0.146  92.975  12.844  1.00 18.07      A    C
ATOM   1070  C   ILE G  20       2.946  94.183  13.300  1.00 18.52      A    C
ATOM   1071  O   ILE G  20       3.806  93.748  12.517  1.00 18.49      A    O
ATOM   1072  N   PRO G  21       3.040  94.024  14.640  1.00 19.69      A    N
ATOM   1073  CA  PRO G  21       4.081  93.160  15.210  1.00 18.40      A    C
ATOM   1074  CB  PRO G  21       3.918  93.350  16.721  1.00 18.37      A    C
ATOM   1075  CG  PRO G  21       3.251  94.662  16.875  1.00 20.69      A    C
ATOM   1076  CD  PRO G  21       2.343  94.796  15.688  1.00 19.59      A    C
ATOM   1077  C   PRO G  21       3.896  91.682  14.826  1.00 16.67      A    C
ATOM   1078  O   PRO G  21       2.797  91.140  14.991  1.00 18.39      A    O
ATOM   1079  N   ALA G  22       4.950  91.062  14.308  1.00 14.02      A    N
ATOM   1080  CA  ALA G  22       4.908  89.663  13.877  1.00 11.77      A    C
ATOM   1081  CB  ALA G  22       4.166  89.548  12.553  1.00 12.92      A    C
ATOM   1082  C   ALA G  22       6.307  89.064  13.754  1.00 10.90      A    C
ATOM   1083  O   ALA G  22       7.230  89.732  13.273  1.00 10.69      A    O
ATOM   1084  N   PHE G  23       6.455  87.811  14.183  1.00 10.78      A    N
ATOM   1085  CA  PHE G  23       7.742  87.111  14.183  1.00  9.60      A    C
ATOM   1086  CB  PHE G  23       7.845  86.209  15.415  1.00 11.99      A    C
ATOM   1087  CG  PHE G  23       7.687  86.938  16.719  1.00 12.04      A    C
ATOM   1088  CD1 PHE G  23       8.775  87.550  17.328  1.00 12.84      A    C
ATOM   1089  CE1 PHE G  23       8.627  88.225  18.535  1.00 14.16      A    C
ATOM   1090  CZ  PHE G  23       7.380  88.297  19.143  1.00 13.29      A    C
ATOM   1091  CE2 PHE G  23       6.285  87.690  18.538  1.00 12.91      A    C
ATOM   1092  CD2 PHE G  23       6.440  87.016  17.337  1.00 11.69      A    C
ATOM   1093  C   PHE G  23       7.931  86.277  12.919  1.00 10.28      A    C
ATOM   1094  O   PHE G  23       6.992  86.082  12.141  1.00 11.49      A    O
ATOM   1095  N   TYR G  24       9.158  85.792  12.725  1.00  9.06      A    N
ATOM   1096  CA  TYR G  24       9.499  84.931  11.586  1.00 10.23      A    C
ATOM   1097  CB  TYR G  24       9.725  85.775  10.324  1.00 10.03      A    C
ATOM   1098  CG  TYR G  24      10.956  86.657  10.361  1.00  9.37      A    C
ATOM   1099  CD1 TYR G  24      10.958  87.876  11.059  1.00  8.98      A    C
ATOM   1100  CE1 TYR G  24      12.083  88.674  11.075  1.00  7.10      A    C
ATOM   1101  CZ  TYR G  24      13.241  88.267  10.430  1.00 11.20      A    C
ATOM   1102  OH  TYR G  24      14.364  89.065  10.456  1.00 12.78      A    O
ATOM   1103  CE2 TYR G  24      13.271  87.061   9.749  1.00  8.77      A    C
ATOM   1104  CD2 TYR G  24      12.139  86.261   9.715  1.00 10.81      A    C
ATOM   1105  C   TYR G  24      10.734  84.078  11.883  1.00 10.41      A    C
ATOM   1106  O   TYR G  24      11.601  84.476  12.669  1.00 10.57      A    O
ATOM   1107  N   TYR G  25      10.808  82.911  11.245  1.00  9.79      A    N
ATOM   1108  CA  TYR G  25      11.938  81.992  11.406  1.00 10.30      A    C
ATOM   1109  CB  TYR G  25      11.492  80.542  11.185  1.00  8.52      A    C
ATOM   1110  CG  TYR G  25      12.601  79.522  11.351  1.00 12.74      A    C
ATOM   1111  CD1 TYR G  25      13.022  79.122  12.622  1.00 13.67      A    C
ATOM   1112  CE1 TYR G  25      14.041  78.189  12.782  1.00 15.65      A    C
ATOM   1113  CZ  TYR G  25      14.650  77.646  11.659  1.00 17.54      A    C
ATOM   1114  OH  TYR G  25      15.655  76.717  11.812  1.00 16.95      A    O
ATOM   1115  CE2 TYR G  25      14.250  78.023  10.385  1.00 16.13      A    C
ATOM   1116  CD2 TYR G  25      13.232  78.955  10.240  1.00 14.30      A    C
ATOM   1117  C   TYR G  25      13.065  82.351  10.433  1.00 12.69      A    C
ATOM   1118  O   TYR G  25      12.906  82.202   9.219  1.00 14.43      A    O
ATOM   1119  N   ASN G  26      14.189  82.820  10.972  1.00 12.96      A    N
ATOM   1120  CA  ASN G  26      15.382  83.112  10.176  1.00 14.79      A    C
ATOM   1121  CB  ASN G  26      16.275  84.121  10.909  1.00 16.64      A    C
ATOM   1122  CG  ASN G  26      17.243  84.849   9.980  1.00 15.39      A    C
ATOM   1123  OD1 ASN G  26      17.614  84.343   8.918  1.00 21.99      A    O
ATOM   1124  ND2 ASN G  26      17.666  86.040  10.391  1.00 20.49      A    N
ATOM   1125  C   ASN G  26      16.147  81.817   9.911  1.00 17.78      A    C
ATOM   1126  O   ASN G  26      16.415  81.056  10.845  1.00 17.79      A    O
ATOM   1127  N   GLN G  27      16.498  81.571   8.647  1.00 19.06      A    N
ATOM   1128  CA  GLN G  27      17.201  80.343   8.243  1.00 20.95      A    C
ATOM   1129  CB  GLN G  27      17.078  80.139   6.724  1.00 22.13      A    C
ATOM   1130  CG  GLN G  27      17.739  78.883   6.151  1.00 27.66      A    C
ATOM   1131  CD  GLN G  27      16.961  77.600   6.429  1.00 28.53      A    C
ATOM   1132  OE1 GLN G  27      16.174  77.520   7.370  1.00 31.42      A    O
ATOM   1133  NE2 GLN G  27      17.203  76.590   5.597  1.00 27.28      A    N
ATOM   1134  C   GLN G  27      18.663  80.347   8.675  1.00 21.29      A    C
ATOM   1135  O   GLN G  27      19.169  79.314   9.119  1.00 22.65      A    O
ATOM   1136  N   ALA G  28      19.328  81.494   8.564  1.00 21.63      A    N
ATOM   1137  CA  ALA G  28      20.739  81.627   8.927  1.00 25.25      A    C
ATOM   1138  CB  ALA G  28      21.306  82.937   8.396  1.00 20.10      A    C
ATOM   1139  C   ALA G  28      20.958  81.527  10.436  1.00 26.27      A    C
ATOM   1140  O   ALA G  28      21.746  80.700  10.897  1.00 26.24      A    O
ATOM   1141  N   ALA G  29      20.233  82.356  11.185  1.00 26.71      A    N
ATOM   1142  CA  ALA G  29      20.366  82.412  12.643  1.00 25.11      A    C
ATOM   1143  CB  ALA G  29      19.897  83.771  13.154  1.00 19.85      A    C
ATOM   1144  C   ALA G  29      19.617  81.295  13.394  1.00 23.56      A    C
ATOM   1145  O   ALA G  29      19.915  81.053  14.565  1.00 24.33      A    O
ATOM   1146  N   LYS G  30      18.663  80.645  12.725  1.00 21.81      A    N
ATOM   1147  CA  LYS G  30      17.849  79.565  13.310  1.00 21.82      A    C
ATOM   1148  CB  LYS G  30      18.712  78.350  13.702  1.00 24.14      A    C
ATOM   1149  CG  LYS G  30      19.643  77.846  12.618  1.00 25.15      A    C
ATOM   1150  CD  LYS G  30      20.321  76.559  13.030  1.00 26.06      A    C
ATOM   1151  CE  LYS G  30      21.220  76.011  11.939  1.00 27.52      A    C
ATOM   1152  NZ  LYS G  30      21.869  74.734  12.336  1.00 30.37      A    N
ATOM   1153  C   LYS G  30      16.998  80.040  14.500  1.00 20.62      A    C
ATOM   1154  O   LYS G  30      16.672  79.286  15.414  1.00 20.32      A    O
ATOM   1155  OXT LYS G  30      16.608  81.205  14.558  1.00 29.88           O
TER    1156      LYS G  30
ATOM   1157  N   ALA H   1      22.570  89.802  18.403  1.00 33.20      B    N
ATOM   1158  CA  ALA H   1      21.350  89.028  18.009  1.00 24.66      B    C
ATOM   1159  CB  ALA H   1      20.473  88.718  19.221  1.00 27.00      B    C
ATOM   1160  C   ALA H   1      20.552  89.781  16.944  1.00 21.14      B    C
ATOM   1161  O   ALA H   1      20.178  90.934  17.179  1.00 23.10      B    O
ATOM   1162  N   CYS H   2      20.301  89.132  15.814  1.00 15.94      B    N
ATOM   1163  CA  CYS H   2      19.555  89.752  14.722  1.00 16.56      B    C
ATOM   1164  CB  CYS H   2      19.823  89.025  13.403  1.00 15.93      B    C
ATOM   1165  SG  CYS H   2      21.554  89.144  12.841  1.00 19.24      B    S
ATOM   1166  C   CYS H   2      18.059  89.786  15.030  1.00 19.50      B    C
ATOM   1167  O   CYS H   2      17.311  88.895  14.591  1.00 21.68      B    O
ATOM   1168  N   GLU H   3      17.615  90.804  15.752  1.00 19.94      B    N
ATOM   1169  CA  GLU H   3      16.202  90.977  16.107  1.00 24.79      B    C
ATOM   1170  CB  GLU H   3      16.079  91.876  17.361  1.00 35.94      B    C
ATOM   1171  CG  GLU H   3      16.777  91.323  18.578  1.00 66.17      B    C
ATOM   1172  CD  GLU H   3      16.496  92.157  19.858  1.00 80.95      B    C
ATOM   1173  OE1 GLU H   3      16.362  93.424  19.701  1.00 67.03      B    O
ATOM   1174  OE2 GLU H   3      16.367  91.552  20.926  1.00 71.13      B    O
ATOM   1175  C   GLU H   3      15.421  91.582  14.932  1.00 25.68      B    C
ATOM   1176  O   GLU H   3      15.964  92.356  14.158  1.00 19.78      B    O
ATOM   1177  N   ALA H   4      14.145  91.201  14.843  1.00 31.78      B    N
ATOM   1178  CA  ALA H   4      13.266  91.683  13.774  1.00 32.25      B    C
ATOM   1179  CB  ALA H   4      12.065  90.764  13.626  1.00 20.74      B    C
ATOM   1180  C   ALA H   4      12.812  93.119  14.022  1.00 22.65      B    C
ATOM   1181  O   ALA H   4      12.644  93.528  15.181  1.00 29.36      B    O
ATOM   1182  N   PHE H   5      12.612  93.871  12.950  1.00 26.50      B    N
ATOM   1183  CA  PHE H   5      12.116  95.248  13.017  1.00 24.22      B    C
ATOM   1184  CB  PHE H   5      13.273  96.210  13.364  1.00 21.69      B    C
ATOM   1185  CG  PHE H   5      14.289  96.392  12.267  1.00 17.69      B    C
ATOM   1186  CD1 PHE H   5      15.264  95.425  12.043  1.00 12.91      B    C
ATOM   1187  CE1 PHE H   5      16.192  95.568  11.017  1.00 14.75      B    C
ATOM   1188  CZ  PHE H   5      16.170  96.705  10.234  1.00 18.41      B    C
ATOM   1189  CE2 PHE H   5      15.208  97.686  10.435  1.00 17.77      B    C
ATOM   1190  CD2 PHE H   5      14.277  97.533  11.455  1.00 18.67      B    C
ATOM   1191  C   PHE H   5      11.422  95.684  11.729  1.00 17.01      B    C
ATOM   1192  O   PHE H   5      11.763  95.189  10.646  1.00 22.77      B    O
ATOM   1193  N   ASP H   6      10.480  96.608  11.858  1.00 25.54      B    N
ATOM   1194  CA  ASP H   6       9.700  97.086  10.716  1.00 25.72      B    C
ATOM   1195  CB  ASP H   6       8.271  97.449  11.183  1.00 39.73      B    C
ATOM   1196  CG  ASP H   6       7.525  96.285  11.795  1.00 32.21      B    C
ATOM   1197  OD1 ASP H   6       8.005  95.124  11.692  1.00 40.33      B    O
ATOM   1198  OD2 ASP H   6       6.463  96.517  12.413  1.00 51.68      B    O
ATOM   1199  C   ASP H   6      10.351  98.322  10.093  1.00 17.33      B    C
ATOM   1200  O   ASP H   6      10.210  99.446  10.539  1.00 18.14      B    O
ATOM   1201  N   ALA H   7      11.115  98.061   9.001  1.00 15.17      B    N
ATOM   1202  CA  ALA H   7      11.795  99.130   8.273  1.00 13.42      B    C
ATOM   1203  CB  ALA H   7      12.954  98.552   7.453  1.00 23.51      B    C
ATOM   1204  C   ALA H   7      10.823  99.838   7.335  1.00 14.24      B    C
ATOM   1205  O   ALA H   7      10.033  99.200   6.636  1.00 17.92      B    O
ATOM   1206  N   ALA H   8      10.881 101.171   7.323  1.00 11.40      B    N
ATOM   1207  CA  ALA H   8       9.985 101.989   6.516  1.00  9.74      B    C
ATOM   1208  CB  ALA H   8       9.942 103.426   7.028  1.00 19.84      B    C
ATOM   1209  C   ALA H   8      10.434 101.992   5.032  1.00 11.26      B    C
ATOM   1210  O   ALA H   8       9.637 101.796   4.120  1.00 13.84      B    O
ATOM   1211  OXT ALA H   8      11.615 102.190   4.742  1.00 30.98           O
TER    1212      ALA H   8
ATOM   1213  N   GLY I   1       0.237  94.369   7.311  1.00  7.81      C    N
ATOM   1214  CA  GLY I   1      -0.906  95.047   6.642  1.00  8.83      C    C
ATOM   1215  C   GLY I   1      -1.447  94.244   5.476  1.00 10.61      C    C
ATOM   1216  O   GLY I   1      -2.583  93.766   5.516  1.00 12.58      C    O
ATOM   1217  N   CYS I   2      -0.625  94.099   4.439  1.00 10.32      C    N
ATOM   1218  CA  CYS I   2      -0.998  93.360   3.227  1.00  9.83      C    C
ATOM   1219  CB  CYS I   2      -1.744  94.282   2.256  1.00 10.22      C    C
ATOM   1220  SG  CYS I   2      -0.738  95.615   1.560  1.00 14.40      C    S
ATOM   1221  C   CYS I   2       0.223  92.764   2.531  1.00 12.27      C    C
ATOM   1222  O   CYS I   2       1.354  93.194   2.766  1.00 13.25      C    O
ATOM   1223  N   GLY I   3      -0.019  91.779   1.667  1.00 13.37      C    N
ATOM   1224  CA  GLY I   3       1.037  91.129   0.899  1.00 12.81      C    C
ATOM   1225  C   GLY I   3       1.903  90.224   1.762  1.00 12.51      C    C
ATOM   1226  O   GLY I   3       1.382  89.443   2.562  1.00 11.87      C    O
ATOM   1227  N   GLY I   4       3.222  90.336   1.600  1.00 12.53      C    N
ATOM   1228  CA  GLY I   4       4.174  89.554   2.387  1.00 15.25      C    C
ATOM   1229  C   GLY I   4       4.242  88.114   1.928  1.00 15.62      C    C
ATOM   1230  O   GLY I   4       4.302  87.844   0.658  1.00 16.52      C    O
ATOM   1231  N   ASN I   5       4.234  87.184   2.883  1.00 13.93      C    N
ATOM   1232  CA  ASN I   5       4.324  85.747   2.604  1.00 12.27      C    C
ATOM   1233  CB  ASN I   5       5.749  85.375   2.158  1.00  7.99      C    C
ATOM   1234  CG  ASN I   5       6.831  85.944   3.064  1.00  9.66      C    C
ATOM   1235  OD1 ASN I   5       6.555  86.455   4.154  1.00  7.96      C    O
ATOM   1236  ND2 ASN I   5       8.077  85.856   2.618  1.00  7.60      C    N
ATOM   1237  C   ASN I   5       3.877  84.887   3.799  1.00 13.11      C    C
ATOM   1238  O   ASN I   5       3.567  85.416   4.868  1.00 14.77      C    O
ATOM   1239  N   SER I   6       3.833  83.571   3.596  1.00 13.85      C    N
ATOM   1240  CA  SER I   6       3.445  82.615   4.643  1.00 14.47      C    C
ATOM   1241  CB  SER I   6       3.325  81.205   4.059  1.00 17.33      C    C
ATOM   1242  OG  SER I   6       4.503  80.832   3.366  1.00 21.28      C    O
ATOM   1243  C   SER I   6       4.382  82.587   5.859  1.00 12.73      C    C
ATOM   1244  O   SER I   6       3.953  82.206   6.949  1.00 13.49      C    O
ATOM   1245  N   ASN I   7       5.645  82.973   5.665  1.00  8.75      C    N
ATOM   1246  CA  ASN I   7       6.591  83.127   6.776  1.00  9.01      C    C
ATOM   1247  CB  ASN I   7       8.029  83.261   6.243  1.00 11.28      C    C
ATOM   1248  CG  ASN I   7       9.083  83.236   7.342  1.00 12.10      C    C
ATOM   1249  OD1 ASN I   7       8.864  82.689   8.428  1.00  7.86      C    O
ATOM   1250  ND2 ASN I   7      10.243  83.815   7.063  1.00  8.61      C    N
ATOM   1251  C   ASN I   7       6.198  84.332   7.645  1.00  7.63      C    C
ATOM   1252  O   ASN I   7       6.752  85.429   7.518  1.00  7.68      C    O
ATOM   1253  N   ARG I   8       5.217  84.104   8.521  1.00  8.68      C    N
ATOM   1254  CA  ARG I   8       4.650  85.148   9.377  1.00 10.27      C    C
ATOM   1255  CB  ARG I   8       3.710  86.049   8.565  1.00 14.40      C    C
ATOM   1256  CG  ARG I   8       3.336  87.362   9.250  1.00 13.64      C    C
ATOM   1257  CD  ARG I   8       2.026  87.923   8.721  1.00 13.88      C    C
ATOM   1258  NE  ARG I   8       2.047  88.155   7.277  1.00 15.25      C    N
ATOM   1259  CZ  ARG I   8       1.008  88.571   6.550  1.00 14.19      C    C
ATOM   1260  NH1 ARG I   8      -0.179  88.806   7.114  1.00 12.03      C    N
ATOM   1261  NH2 ARG I   8       1.150  88.748   5.241  1.00 16.35      C    N
ATOM   1262  C   ARG I   8       3.876  84.503  10.525  1.00 10.78      C    C
ATOM   1263  O   ARG I   8       3.066  83.598  10.294  1.00 10.62      C    O
ATOM   1264  N   PHE I   9       4.129  84.964  11.749  1.00 10.74      C    N
ATOM   1265  CA  PHE I   9       3.445  84.467  12.949  1.00 11.59      C    C
ATOM   1266  CB  PHE I   9       4.329  83.466  13.697  1.00 11.34      C    C
ATOM   1267  CG  PHE I   9       4.717  82.264  12.877  1.00 13.54      C    C
ATOM   1268  CD1 PHE I   9       3.886  81.154  12.807  1.00 10.20      C    C
ATOM   1269  CE1 PHE I   9       4.239  80.045  12.050  1.00 11.34      C    C
ATOM   1270  CZ  PHE I   9       5.436  80.038  11.346  1.00 10.48      C    C
ATOM   1271  CE2 PHE I   9       6.277  81.143  11.409  1.00 12.67      C    C
ATOM   1272  CD2 PHE I   9       5.915  82.248  12.167  1.00 13.51      C    C
ATOM   1273  C   PHE I   9       3.087  85.627  13.876  1.00 12.70      C    C
ATOM   1274  O   PHE I   9       3.819  86.617  13.948  1.00 14.35      C    O
ATOM   1275  N   LYS I  10       1.964  85.498  14.580  1.00 13.87      C    N
ATOM   1276  CA  LYS I  10       1.498  86.530  15.516  1.00 14.96      C    C
ATOM   1277  CB  LYS I  10       0.037  86.286  15.904  1.00 17.14      C    C
ATOM   1278  CG  LYS I  10      -0.946  86.409  14.751  1.00 19.05      C    C
ATOM   1279  CD  LYS I  10      -2.377  86.195  15.226  1.00 25.89      C    C
ATOM   1280  CE  LYS I  10      -3.377  86.405  14.094  1.00 29.18      C    C
ATOM   1281  NZ  LYS I  10      -4.777  86.205  14.558  1.00 34.46      C    N
ATOM   1282  C   LYS I  10       2.366  86.547  16.770  1.00 14.90      C    C
ATOM   1283  O   LYS I  10       2.923  87.587  17.130  1.00 16.09      C    O
ATOM   1284  N   THR I  11       2.474  85.387  17.418  1.00 14.29      C    N
ATOM   1285  CA  THR I  11       3.265  85.220  18.639  1.00 12.64      C    C
ATOM   1286  CB  THR I  11       2.422  84.579  19.759  1.00 12.38      C    C
ATOM   1287  OG1 THR I  11       1.920  83.309  19.322  1.00 11.27      C    O
ATOM   1288  CG2 THR I  11       1.258  85.478  20.134  1.00 13.79      C    C
ATOM   1289  C   THR I  11       4.502  84.349  18.384  1.00 12.38      C    C
ATOM   1290  O   THR I  11       4.577  83.642  17.377  1.00 13.05      C    O
ATOM   1291  N   ILE I  12       5.456  84.417  19.312  1.00 11.70      C    N
ATOM   1292  CA  ILE I  12       6.688  83.612  19.244  1.00 12.33      C    C
ATOM   1293  CB  ILE I  12       7.765  84.130  20.247  1.00 14.55      C    C
ATOM   1294  CG1 ILE I  12       9.168  83.598  19.909  1.00 15.86      C    C
ATOM   1295  CD1 ILE I  12       9.722  84.076  18.584  1.00 13.15      C    C
ATOM   1296  CG2 ILE I  12       7.405  83.784  21.689  1.00 14.07      C    C
ATOM   1297  C   ILE I  12       6.431  82.107  19.433  1.00 13.48      C    C
ATOM   1298  O   ILE I  12       7.189  81.281  18.922  1.00 14.28      C    O
ATOM   1299  N   GLU I  13       5.366  81.754  20.158  1.00 11.30      C    N
ATOM   1300  CA  GLU I  13       4.988  80.350  20.377  1.00 11.38      C    C
ATOM   1301  CB  GLU I  13       3.860  80.224  21.411  1.00  8.37      C    C
ATOM   1302  CG  GLU I  13       4.248  80.593  22.839  1.00 10.60      C    C
ATOM   1303  CD  GLU I  13       3.924  82.031  23.211  1.00 13.49      C    C
ATOM   1304  OE1 GLU I  13       4.089  82.928  22.353  1.00 16.78      C    O
ATOM   1305  OE2 GLU I  13       3.505  82.275  24.359  1.00 18.60      C    O
ATOM   1306  C   GLU I  13       4.563  79.652  19.078  1.00 12.10      C    C
ATOM   1307  O   GLU I  13       4.894  78.483  18.868  1.00 12.28      C    O
ATOM   1308  N   GLU I  14       3.828  80.374  18.230  1.00 12.85      C    N
ATOM   1309  CA  GLU I  14       3.403  79.858  16.923  1.00 14.44      C    C
ATOM   1310  CB  GLU I  14       2.366  80.795  16.287  1.00 19.94      C    C
ATOM   1311  CG  GLU I  14       1.039  80.887  17.030  1.00 31.47      C    C
ATOM   1312  CD  GLU I  14       0.216  79.600  16.945  1.00 36.57      C    C
ATOM   1313  OE1 GLU I  14       0.062  79.052  15.828  1.00 38.49      C    O
ATOM   1314  OE2 GLU I  14      -0.285  79.140  17.996  1.00 40.76      C    O
ATOM   1315  C   GLU I  14       4.577  79.661  15.956  1.00 14.77      C    C
ATOM   1316  O   GLU I  14       4.570  78.730  15.153  1.00 16.97      C    O
ATOM   1317  N   CYS I  15       5.577  80.545  16.037  1.00 13.35      C    N
ATOM   1318  CA  CYS I  15       6.772  80.465  15.193  1.00 12.79      C    C
ATOM   1319  CB  CYS I  15       7.587  81.760  15.292  1.00  8.56      C    C
ATOM   1320  SG  CYS I  15       9.004  81.842  14.171  1.00 15.96      C    S
ATOM   1321  C   CYS I  15       7.663  79.266  15.532  1.00 13.66      C    C
ATOM   1322  O   CYS I  15       8.178  78.602  14.633  1.00 12.49      C    O
ATOM   1323  N   ARG I  16       7.847  79.009  16.830  1.00 12.78      C    N
ATOM   1324  CA  ARG I  16       8.699  77.907  17.300  1.00 11.13      C    C
ATOM   1325  CB  ARG I  16       9.030  78.064  18.787  1.00 11.84      C    C
ATOM   1326  CG  ARG I  16       9.949  79.235  19.096  1.00 19.93      C    C
ATOM   1327  CD  ARG I  16      10.198  79.373  20.585  1.00 21.77      C    C
ATOM   1328  NE  ARG I  16      10.973  78.254  21.132  1.00 21.85      C    N
ATOM   1329  CZ  ARG I  16      12.297  78.089  20.998  1.00 19.14      C    C
ATOM   1330  NH1 ARG I  16      13.042  78.969  20.321  1.00 18.34      C    N
ATOM   1331  NH2 ARG I  16      12.880  77.029  21.541  1.00 19.79      C    N
ATOM   1332  C   ARG I  16       8.083  76.531  17.046  1.00 11.25      C    C
ATOM   1333  O   ARG I  16       8.765  75.633  16.545  1.00 12.69      C    O
ATOM   1334  N   ARG I  17       6.810  76.364  17.398  1.00 10.02      C    N
ATOM   1335  CA  ARG I  17       6.109  75.080  17.211  1.00 12.53      C    C
ATOM   1336  CB  ARG I  17       4.715  75.104  17.862  1.00  8.25      C    C
ATOM   1337  CG  ARG I  17       4.726  74.931  19.373  1.00  7.02      C    C
ATOM   1338  CD  ARG I  17       3.346  74.585  19.914  1.00  8.39      C    C
ATOM   1339  NE  ARG I  17       2.436  75.730  19.898  1.00 10.69      C    N
ATOM   1340  CZ  ARG I  17       2.356  76.680  20.839  1.00 11.18      C    C
ATOM   1341  NH1 ARG I  17       3.139  76.658  21.920  1.00 12.12      C    N
ATOM   1342  NH2 ARG I  17       1.476  77.667  20.695  1.00 11.69      C    N
ATOM   1343  C   ARG I  17       5.986  74.655  15.741  1.00 14.66      C    C
ATOM   1344  O   ARG I  17       6.080  73.466  15.432  1.00 15.09      C    O
ATOM   1345  N   THR I  18       5.765  75.629  14.858  1.00 17.57      C    N
ATOM   1346  CA  THR I  18       5.637  75.361  13.426  1.00 16.44      C    C
ATOM   1347  CB  THR I  18       5.014  76.568  12.682  1.00 14.62      C    C
ATOM   1348  OG1 THR I  18       3.774  76.931  13.303  1.00 15.98      C    O
ATOM   1349  CG2 THR I  18       4.758  76.249  11.206  1.00  9.90      C    C
ATOM   1350  C   THR I  18       6.975  75.005  12.770  1.00 15.43      C    C
ATOM   1351  O   THR I  18       7.059  74.021  12.033  1.00 16.20      C    O
ATOM   1352  N   CYS I  19       8.005  75.801  13.052  1.00 14.35      C    N
ATOM   1353  CA  CYS I  19       9.313  75.670  12.392  1.00 15.47      C    C
ATOM   1354  CB  CYS I  19       9.900  77.053  12.112  1.00 13.80      C    C
ATOM   1355  SG  CYS I  19       8.855  78.117  11.088  1.00 14.73      C    S
ATOM   1356  C   CYS I  19      10.318  74.838  13.188  1.00 17.67      C    C
ATOM   1357  O   CYS I  19      10.833  73.838  12.679  1.00 19.30      C    O
ATOM   1358  N   ILE I  20      10.597  75.251  14.425  1.00 18.10      C    N
ATOM   1359  CA  ILE I  20      11.646  74.625  15.248  1.00 18.97      C    C
ATOM   1360  CB  ILE I  20      12.129  75.562  16.387  1.00 17.54      C    C
ATOM   1361  CG1 ILE I  20      12.706  76.861  15.812  1.00 16.29      C    C
ATOM   1362  CD1 ILE I  20      12.764  78.009  16.804  1.00 16.91      C    C
ATOM   1363  CG2 ILE I  20      13.176  74.871  17.258  1.00 18.64      C    C
ATOM   1364  C   ILE I  20      11.176  73.281  15.805  1.00 19.89      C    C
ATOM   1365  O   ILE I  20      11.705  72.231  15.424  1.00 18.94      C    O
ATOM   1366  N   GLY I  21      10.189  73.313  16.699  1.00 23.65      C    N
ATOM   1367  CA  GLY I  21       9.677  72.110  17.361  1.00 27.43      C    C
ATOM   1368  C   GLY I  21       8.916  72.392  18.636  1.00 30.02      C    C
ATOM   1369  O   GLY I  21       8.409  71.474  19.293  1.00 34.45      C    O
ATOM   1370  OXT GLY I  21       8.790  73.545  19.072  1.00 33.20      C    O
TER    1371      GLY I  21
ATOM   1372  N   ALA J   1      16.672 111.068   7.853  1.00 36.16      A    N
ATOM   1373  CA  ALA J   1      16.673 111.567   9.267  1.00 34.74      A    C
ATOM   1374  CB  ALA J   1      17.489 112.865   9.393  1.00 20.00      A    C
ATOM   1375  C   ALA J   1      15.261 111.719   9.881  1.00 32.92      A    C
ATOM   1376  O   ALA J   1      14.986 111.093  10.897  1.00 34.96      A    O
ATOM   1377  N   PRO J   2      14.381 112.531   9.250  1.00 30.43      A    N
ATOM   1378  CA  PRO J   2      13.021 112.647   9.802  1.00 25.62      A    C
ATOM   1379  CB  PRO J   2      12.515 113.943   9.179  1.00 26.58      A    C
ATOM   1380  CG  PRO J   2      13.211 114.021   7.871  1.00 27.30      A    C
ATOM   1381  CD  PRO J   2      14.560 113.379   8.060  1.00 28.41      A    C
ATOM   1382  C   PRO J   2      12.123 111.471   9.399  1.00 23.84      A    C
ATOM   1383  O   PRO J   2      12.499 110.656   8.554  1.00 22.69      A    O
ATOM   1384  N   ARG J   3      10.948 111.411  10.024  1.00 21.96      A    N
ATOM   1385  CA  ARG J   3       9.989 110.335   9.772  1.00 19.63      A    C
ATOM   1386  CB  ARG J   3       8.975 110.237  10.920  1.00 16.33      A    C
ATOM   1387  CG  ARG J   3       9.577 109.792  12.243  1.00 14.55      A    C
ATOM   1388  CD  ARG J   3       8.661 110.052  13.432  1.00 18.34      A    C
ATOM   1389  NE  ARG J   3       7.502 109.147  13.454  1.00 19.49      A    N
ATOM   1390  CZ  ARG J   3       6.293 109.408  12.956  1.00 19.90      A    C
ATOM   1391  NH1 ARG J   3       6.002 110.558  12.349  1.00 19.73      A    N
ATOM   1392  NH2 ARG J   3       5.338 108.479  13.062  1.00 19.64      A    N
ATOM   1393  C   ARG J   3       9.256 110.530   8.448  1.00 19.99      A    C
ATOM   1394  O   ARG J   3       9.277 109.654   7.582  1.00 21.50      A    O
ATOM   1395  N   ARG J   4       8.625 111.700   8.295  1.00 17.76      A    N
ATOM   1396  CA  ARG J   4       7.822 112.031   7.110  1.00 17.23      A    C
ATOM   1397  CB  ARG J   4       6.571 112.809   7.507  1.00 17.00      A    C
ATOM   1398  CG  ARG J   4       5.601 112.052   8.405  1.00 21.03      A    C
ATOM   1399  CD  ARG J   4       4.844 110.974   7.650  1.00 24.59      A    C
ATOM   1400  NE  ARG J   4       3.986 110.164   8.528  1.00 32.89      A    N
ATOM   1401  CZ  ARG J   4       4.404 109.195   9.344  1.00 38.44      A    C
ATOM   1402  NH1 ARG J   4       5.696 108.870   9.430  1.00 43.80      A    N
ATOM   1403  NH2 ARG J   4       3.518 108.545  10.084  1.00 41.35      A    N
ATOM   1404  C   ARG J   4       8.617 112.833   6.079  1.00 16.56      A    C
ATOM   1405  O   ARG J   4       9.650 113.432   6.396  1.00 15.64      A    O
ATOM   1406  N   LYS J   5       8.123 112.830   4.841  1.00 16.54      A    N
ATOM   1407  CA  LYS J   5       8.768 113.526   3.717  1.00 16.48      A    C
ATOM   1408  CB  LYS J   5       8.277 112.950   2.384  1.00 19.05      A    C
ATOM   1409  CG  LYS J   5       8.590 111.478   2.181  1.00 21.32      A    C
ATOM   1410  CD  LYS J   5       8.117 111.000   0.820  1.00 25.71      A    C
ATOM   1411  CE  LYS J   5       8.362 109.507   0.629  1.00 31.55      A    C
ATOM   1412  NZ  LYS J   5       9.815 109.168   0.647  1.00 34.93      A    N
ATOM   1413  C   LYS J   5       8.567 115.045   3.723  1.00 13.64      A    C
ATOM   1414  O   LYS J   5       9.345 115.771   3.101  1.00 14.04      A    O
ATOM   1415  N   LEU J   6       7.521 115.520   4.403  1.00 11.85      A    N
ATOM   1416  CA  LEU J   6       7.253 116.962   4.516  1.00 10.12      A    C
ATOM   1417  CB  LEU J   6       5.834 117.207   5.066  1.00 12.75      A    C
ATOM   1418  CG  LEU J   6       5.483 116.756   6.495  1.00 15.66      A    C
ATOM   1419  CD1 LEU J   6       5.763 117.837   7.541  1.00 17.41      A    C
ATOM   1420  CD2 LEU J   6       4.022 116.329   6.582  1.00 11.07      A    C
ATOM   1421  C   LEU J   6       8.276 117.738   5.354  1.00  7.81      A    C
ATOM   1422  O   LEU J   6       8.468 118.937   5.137  1.00  8.59      A    O
ATOM   1423  N   CYS J   7       8.926 117.060   6.303  1.00  8.03      A    N
ATOM   1424  CA  CYS J   7       9.856 117.704   7.240  1.00  7.71      A    C
ATOM   1425  CB  CYS J   7      10.182 116.758   8.398  1.00  7.03      A    C
ATOM   1426  SG  CYS J   7       8.731 116.192   9.315  1.00 14.70      A    S
ATOM   1427  C   CYS J   7      11.161 118.207   6.607  1.00  9.02      A    C
ATOM   1428  O   CYS J   7      11.737 119.188   7.085  1.00 10.06      A    O
ATOM   1429  N   ILE J   8      11.623 117.546   5.542  1.00  8.84      A    N
ATOM   1430  CA  ILE J   8      12.869 117.942   4.854  1.00 10.76      A    C
ATOM   1431  CB  ILE J   8      13.463 116.795   3.987  1.00 14.70      A    C
ATOM   1432  CG1 ILE J   8      12.531 116.387   2.836  1.00 11.75      A    C
ATOM   1433  CD1 ILE J   8      13.252 115.736   1.678  1.00 11.25      A    C
ATOM   1434  CG2 ILE J   8      13.781 115.589   4.856  1.00 19.71      A    C
ATOM   1435  C   ILE J   8      12.772 119.224   4.003  1.00 10.28      A    C
ATOM   1436  O   ILE J   8      13.803 119.735   3.554  1.00 10.62      A    O
ATOM   1437  N   LEU J   9      11.556 119.728   3.773  1.00 10.82      A    N
ATOM   1438  CA  LEU J   9      11.347 120.944   2.972  1.00 12.80      A    C
ATOM   1439  CB  LEU J   9       9.852 121.164   2.697  1.00 12.82      A    C
ATOM   1440  CG  LEU J   9       9.121 120.110   1.862  1.00 12.74      A    C
ATOM   1441  CD1 LEU J   9       7.615 120.322   1.924  1.00 13.76      A    C
ATOM   1442  CD2 LEU J   9       9.605 120.125   0.416  1.00 11.20      A    C
ATOM   1443  C   LEU J   9      11.927 122.195   3.635  1.00 15.99      A    C
ATOM   1444  O   LEU J   9      12.033 122.270   4.863  1.00 16.71      A    O
ATOM   1445  N   HIS J  10      12.296 123.170   2.801  1.00 16.70      A    N
ATOM   1446  CA  HIS J  10      12.874 124.434   3.267  1.00 18.56      A    C
ATOM   1447  CB  HIS J  10      13.565 125.153   2.106  1.00 28.47      A    C
ATOM   1448  CG  HIS J  10      14.446 126.289   2.535  1.00 35.81      A    C
ATOM   1449  ND1 HIS J  10      13.995 127.584   2.690  1.00 44.20      A    N
ATOM   1450  CE1 HIS J  10      14.994 128.349   3.074  1.00 40.48      A    C
ATOM   1451  NE2 HIS J  10      16.083 127.609   3.193  1.00 36.52      A    N
ATOM   1452  CD2 HIS J  10      15.772 126.309   2.848  1.00 42.08      A    C
ATOM   1453  C   HIS J  10      11.789 125.331   3.872  1.00 17.90      A    C
ATOM   1454  O   HIS J  10      10.615 125.231   3.503  1.00 18.55      A    O
ATOM   1455  N   ALA J  11      12.187 126.206   4.797  1.00 15.70      A    N
ATOM   1456  CA  ALA J  11      11.266 127.136   5.443  1.00 16.11      A    C
ATOM   1457  CB  ALA J  11      11.930 127.792   6.649  1.00 19.43      A    C
ATOM   1458  C   ALA J  11      10.786 128.221   4.469  1.00 14.07      A    C
ATOM   1459  O   ALA J  11      11.585 128.752   3.688  1.00 14.10      A    O
ATOM   1460  N   ASN J  12       9.489 128.519   4.510  1.00 11.47      A    N
ATOM   1461  CA  ASN J  12       8.867 129.493   3.611  1.00 12.94      A    C
ATOM   1462  CB  ASN J  12       8.442 128.804   2.302  1.00 16.31      A    C
ATOM   1463  CG  ASN J  12       7.908 129.774   1.264  1.00 15.92      A    C
ATOM   1464  OD1 ASN J  12       8.302 130.941   1.213  1.00 15.33      A    O
ATOM   1465  ND2 ASN J  12       7.017 129.285   0.411  1.00 15.62      A    N
ATOM   1466  C   ASN J  12       7.656 130.156   4.287  1.00 13.68      A    C
ATOM   1467  O   ASN J  12       6.624 129.501   4.470  1.00 13.98      A    O
ATOM   1468  N   PRO J  13       7.782 131.446   4.684  1.00 13.20      A    N
ATOM   1469  CA  PRO J  13       6.636 132.169   5.255  1.00 12.84      A    C
ATOM   1470  CB  PRO J  13       7.231 133.527   5.649  1.00 12.56      A    C
ATOM   1471  CG  PRO J  13       8.687 133.277   5.811  1.00 14.73      A    C
ATOM   1472  CD  PRO J  13       9.030 132.221   4.809  1.00 13.35      A    C
ATOM   1473  C   PRO J  13       5.472 132.356   4.272  1.00 12.64      A    C
ATOM   1474  O   PRO J  13       4.328 132.044   4.620  1.00 16.45      A    O
ATOM   1475  N   GLY J  14       5.773 132.852   3.074  1.00 11.66      A    N
ATOM   1476  CA  GLY J  14       4.774 133.045   2.016  1.00 12.24      A    C
ATOM   1477  C   GLY J  14       4.801 134.445   1.433  1.00 14.91      A    C
ATOM   1478  O   GLY J  14       5.863 135.068   1.343  1.00 13.47      A    O
ATOM   1479  N   ARG J  15       3.620 134.935   1.037  1.00 16.91      A    N
ATOM   1480  CA  ARG J  15       3.466 136.259   0.412  1.00 18.55      A    C
ATOM   1481  CB  ARG J  15       3.083 136.091  -1.067  1.00 20.36      A    C
ATOM   1482  CG  ARG J  15       1.685 135.538  -1.325  1.00 20.06      A    C
ATOM   1483  CD  ARG J  15       1.513 135.080  -2.762  1.00 19.82      A    C
ATOM   1484  NE  ARG J  15       0.159 134.601  -3.032  1.00 20.46      A    N
ATOM   1485  CZ  ARG J  15      -0.332 133.407  -2.676  1.00 18.91      A    C
ATOM   1486  NH1 ARG J  15       0.406 132.518  -2.011  1.00 21.56      A    N
ATOM   1487  NH2 ARG J  15      -1.589 133.102  -2.992  1.00 12.85      A    N
ATOM   1488  C   ARG J  15       2.466 137.196   1.122  1.00 19.21      A    C
ATOM   1489  O   ARG J  15       2.140 138.260   0.587  1.00 20.89      A    O
ATOM   1490  N   CYS J  16       1.992 136.805   2.306  1.00 17.79      A    N
ATOM   1491  CA  CYS J  16       1.039 137.611   3.087  1.00 16.43      A    C
ATOM   1492  CB  CYS J  16      -0.066 136.725   3.679  1.00 14.70      A    C
ATOM   1493  SG  CYS J  16      -1.398 136.337   2.520  1.00 16.11      A    S
ATOM   1494  C   CYS J  16       1.744 138.394   4.193  1.00 15.18      A    C
ATOM   1495  O   CYS J  16       2.875 138.076   4.573  1.00 14.06      A    O
ATOM   1496  N   TYR J  17       1.058 139.409   4.712  1.00 15.83      A    N
ATOM   1497  CA  TYR J  17       1.608 140.324   5.723  1.00 17.94      A    C
ATOM   1498  CB  TYR J  17       1.006 141.726   5.551  1.00 23.28      A    C
ATOM   1499  CG  TYR J  17       1.182 142.304   4.160  1.00 27.95      A    C
ATOM   1500  CD1 TYR J  17       2.384 142.934   3.799  1.00 34.30      A    C
ATOM   1501  CE1 TYR J  17       2.543 143.484   2.525  1.00 37.88      A    C
ATOM   1502  CZ  TYR J  17       1.502 143.370   1.608  1.00 38.47      A    C
ATOM   1503  OH  TYR J  17       1.666 143.927   0.352  1.00 44.79      A    O
ATOM   1504  CE2 TYR J  17       0.318 142.754   1.956  1.00 35.11      A    C
ATOM   1505  CD2 TYR J  17       0.166 142.228   3.222  1.00 29.26      A    C
ATOM   1506  C   TYR J  17       1.391 139.866   7.173  1.00 17.23      A    C
ATOM   1507  O   TYR J  17       1.919 140.488   8.099  1.00 18.60      A    O
ATOM   1508  N   ASP J  18       0.631 138.785   7.379  1.00 17.29      A    N
ATOM   1509  CA  ASP J  18       0.307 138.290   8.722  1.00 16.31      A    C
ATOM   1510  CB  ASP J  18      -0.880 137.312   8.660  1.00 14.92      A    C
ATOM   1511  CG  ASP J  18      -1.486 137.014  10.033  1.00 15.94      A    C
ATOM   1512  OD1 ASP J  18      -1.217 137.746  11.011  1.00 14.74      A    O
ATOM   1513  OD2 ASP J  18      -2.252 136.032  10.122  1.00 20.00      A    O
ATOM   1514  C   ASP J  18       1.508 137.604   9.363  1.00 17.76      A    C
ATOM   1515  O   ASP J  18       2.156 136.763   8.729  1.00 17.31      A    O
ATOM   1516  N   ALA J  19       1.797 137.964  10.617  1.00 18.40      A    N
ATOM   1517  CA  ALA J  19       2.906 137.380  11.380  1.00 19.34      A    C
ATOM   1518  CB  ALA J  19       3.684 138.484  12.091  1.00 20.11      A    C
ATOM   1519  C   ALA J  19       2.377 136.353  12.381  1.00 20.16      A    C
ATOM   1520  O   ALA J  19       2.084 136.692  13.535  1.00 21.35      A    O
ATOM   1521  N   ILE J  20       2.242 135.112  11.920  1.00 16.64      A    N
ATOM   1522  CA  ILE J  20       1.741 134.003  12.737  1.00 16.30      A    C
ATOM   1523  CB  ILE J  20       0.851 133.036  11.923  1.00 15.54      A    C
ATOM   1524  CG1 ILE J  20      -0.187 133.810  11.095  1.00 10.34      A    C
ATOM   1525  CD1 ILE J  20      -1.171 132.928  10.348  1.00 10.84      A    C
ATOM   1526  CG2 ILE J  20       0.148 132.035  12.844  1.00 18.09      A    C
ATOM   1527  C   ILE J  20       2.947 133.243  13.297  1.00 18.44      A    C
ATOM   1528  O   ILE J  20       3.807 132.808  12.517  1.00 18.51      A    O
ATOM   1529  N   PRO J  21       3.040 133.085  14.639  1.00 19.62      A    N
ATOM   1530  CA  PRO J  21       4.081 132.219  15.206  1.00 18.51      A    C
ATOM   1531  CB  PRO J  21       3.918 132.411  16.719  1.00 18.34      A    C
ATOM   1532  CG  PRO J  21       3.251 133.727  16.875  1.00 20.67      A    C
ATOM   1533  CD  PRO J  21       2.345 133.859  15.693  1.00 19.49      A    C
ATOM   1534  C   PRO J  21       3.897 130.742  14.827  1.00 16.66      A    C
ATOM   1535  O   PRO J  21       2.798 130.200  14.991  1.00 18.41      A    O
ATOM   1536  N   ALA J  22       4.951 130.123  14.308  1.00 14.01      A    N
ATOM   1537  CA  ALA J  22       4.907 128.723  13.877  1.00 11.75      A    C
ATOM   1538  CB  ALA J  22       4.164 128.609  12.551  1.00 12.92      A    C
ATOM   1539  C   ALA J  22       6.307 128.125  13.755  1.00 10.89      A    C
ATOM   1540  O   ALA J  22       7.229 128.792  13.275  1.00 10.71      A    O
ATOM   1541  N   PHE J  23       6.453 126.873  14.183  1.00 10.74      A    N
ATOM   1542  CA  PHE J  23       7.741 126.172  14.183  1.00  9.56      A    C
ATOM   1543  CB  PHE J  23       7.845 125.270  15.413  1.00 12.01      A    C
ATOM   1544  CG  PHE J  23       7.686 125.999  16.718  1.00 12.07      A    C
ATOM   1545  CD1 PHE J  23       8.776 126.612  17.330  1.00 12.85      A    C
ATOM   1546  CE1 PHE J  23       8.627 127.285  18.535  1.00 14.11      A    C
ATOM   1547  CZ  PHE J  23       7.382 127.356  19.142  1.00 13.31      A    C
ATOM   1548  CE2 PHE J  23       6.284 126.749  18.541  1.00 12.92      A    C
ATOM   1549  CD2 PHE J  23       6.440 126.076  17.338  1.00 11.70      A    C
ATOM   1550  C   PHE J  23       7.933 125.337  12.919  1.00 10.30      A    C
ATOM   1551  O   PHE J  23       6.993 125.141  12.141  1.00 11.46      A    O
ATOM   1552  N   TYR J  24       9.158 124.851  12.725  1.00  9.08      A    N
ATOM   1553  CA  TYR J  24       9.499 123.992  11.587  1.00 10.21      A    C
ATOM   1554  CB  TYR J  24       9.724 124.832  10.323  1.00 10.04      A    C
ATOM   1555  CG  TYR J  24      10.958 125.711  10.358  1.00  9.62      A    C
ATOM   1556  CD1 TYR J  24      10.953 126.933  11.036  1.00 10.10      A    C
ATOM   1557  CE1 TYR J  24      12.084 127.738  11.070  1.00  7.14      A    C
ATOM   1558  CZ  TYR J  24      13.241 127.330  10.426  1.00 11.14      A    C
ATOM   1559  OH  TYR J  24      14.364 128.125  10.457  1.00 12.77      A    O
ATOM   1560  CE2 TYR J  24      13.272 126.121   9.750  1.00  8.77      A    C
ATOM   1561  CD2 TYR J  24      12.139 125.321   9.715  1.00 10.86      A    C
ATOM   1562  C   TYR J  24      10.733 123.137  11.882  1.00 10.40      A    C
ATOM   1563  O   TYR J  24      11.600 123.538  12.669  1.00 10.57      A    O
ATOM   1564  N   TYR J  25      10.809 121.971  11.244  1.00  9.76      A    N
ATOM   1565  CA  TYR J  25      11.939 121.051  11.405  1.00 10.29      A    C
ATOM   1566  CB  TYR J  25      11.490 119.603  11.185  1.00  8.53      A    C
ATOM   1567  CG  TYR J  25      12.600 118.583  11.350  1.00 12.72      A    C
ATOM   1568  CD1 TYR J  25      13.019 118.181  12.623  1.00 13.67      A    C
ATOM   1569  CE1 TYR J  25      14.039 117.248  12.781  1.00 15.65      A    C
ATOM   1570  CZ  TYR J  25      14.649 116.704  11.659  1.00 17.58      A    C
ATOM   1571  OH  TYR J  25      15.655 115.777  11.812  1.00 16.98      A    O
ATOM   1572  CE2 TYR J  25      14.251 117.084  10.387  1.00 16.18      A    C
ATOM   1573  CD2 TYR J  25      13.234 118.017  10.241  1.00 14.31      A    C
ATOM   1574  C   TYR J  25      13.064 121.411  10.433  1.00 12.67      A    C
ATOM   1575  O   TYR J  25      12.907 121.262   9.216  1.00 14.45      A    O
ATOM   1576  N   ASN J  26      14.190 121.880  10.974  1.00 12.97      A    N
ATOM   1577  CA  ASN J  26      15.380 122.176  10.177  1.00 14.84      A    C
ATOM   1578  CB  ASN J  26      16.275 123.181  10.910  1.00 16.68      A    C
ATOM   1579  CG  ASN J  26      17.243 123.907   9.980  1.00 15.39      A    C
ATOM   1580  OD1 ASN J  26      17.614 123.403   8.916  1.00 22.05      A    O
ATOM   1581  ND2 ASN J  26      17.664 125.099  10.391  1.00 20.43      A    N
ATOM   1582  C   ASN J  26      16.146 120.880   9.912  1.00 17.76      A    C
ATOM   1583  O   ASN J  26      16.417 120.115  10.844  1.00 17.78      A    O
ATOM   1584  N   GLN J  27      16.496 120.633   8.647  1.00 19.11      A    N
ATOM   1585  CA  GLN J  27      17.196 119.409   8.243  1.00 21.01      A    C
ATOM   1586  CB  GLN J  27      17.079 119.200   6.722  1.00 21.98      A    C
ATOM   1587  CG  GLN J  27      17.735 117.943   6.159  1.00 27.53      A    C
ATOM   1588  CD  GLN J  27      16.964 116.657   6.422  1.00 28.58      A    C
ATOM   1589  OE1 GLN J  27      16.173 116.581   7.366  1.00 31.25      A    O
ATOM   1590  NE2 GLN J  27      17.201 115.647   5.597  1.00 27.28      A    N
ATOM   1591  C   GLN J  27      18.662 119.404   8.678  1.00 21.41      A    C
ATOM   1592  O   GLN J  27      19.169 118.374   9.118  1.00 22.71      A    O
ATOM   1593  N   ALA J  28      19.327 120.552   8.564  1.00 21.68      A    N
ATOM   1594  CA  ALA J  28      20.742 120.684   8.922  1.00 25.28      A    C
ATOM   1595  CB  ALA J  28      21.309 122.000   8.398  1.00 20.11      A    C
ATOM   1596  C   ALA J  28      20.961 120.582  10.431  1.00 26.30      A    C
ATOM   1597  O   ALA J  28      21.748 119.756  10.899  1.00 26.25      A    O
ATOM   1598  N   ALA J  29      20.236 121.417  11.179  1.00 26.83      A    N
ATOM   1599  CA  ALA J  29      20.366 121.472  12.642  1.00 24.95      A    C
ATOM   1600  CB  ALA J  29      19.899 122.829  13.153  1.00 19.87      A    C
ATOM   1601  C   ALA J  29      19.622 120.356  13.394  1.00 23.53      A    C
ATOM   1602  O   ALA J  29      19.914 120.114  14.564  1.00 24.31      A    O
ATOM   1603  N   LYS J  30      18.661 119.704  12.724  1.00 21.76      A    N
ATOM   1604  CA  LYS J  30      17.848 118.620  13.308  1.00 21.81      A    C
ATOM   1605  CB  LYS J  30      18.711 117.413  13.705  1.00 24.18      A    C
ATOM   1606  CG  LYS J  30      19.642 116.903  12.621  1.00 25.18      A    C
ATOM   1607  CD  LYS J  30      20.318 115.619  13.028  1.00 26.18      A    C
ATOM   1608  CE  LYS J  30      21.217 115.072  11.941  1.00 27.54      A    C
ATOM   1609  NZ  LYS J  30      21.865 113.796  12.330  1.00 30.31      A    N
ATOM   1610  C   LYS J  30      17.002 119.100  14.499  1.00 20.60      A    C
ATOM   1611  O   LYS J  30      16.671 118.345  15.414  1.00 20.30      A    O
ATOM   1612  OXT LYS J  30      16.607 120.264  14.559  1.00 29.96           O
TER    1613      LYS J  30
ATOM   1614  N   ALA K   1      23.115 128.940  17.890  1.00 33.18      B    N
ATOM   1615  CA  ALA K   1      21.789 128.244  17.759  1.00 25.32      B    C
ATOM   1616  CB  ALA K   1      21.109 128.156  19.123  1.00 26.81      B    C
ATOM   1617  C   ALA K   1      20.897 128.975  16.757  1.00 21.41      B    C
ATOM   1618  O   ALA K   1      20.657 130.173  16.900  1.00 23.27      B    O
ATOM   1619  N   CYS K   2      20.414 128.240  15.761  1.00 15.97      B    N
ATOM   1620  CA  CYS K   2      19.555 128.813  14.723  1.00 16.53      B    C
ATOM   1621  CB  CYS K   2      19.560 127.936  13.466  1.00 16.10      B    C
ATOM   1622  SG  CYS K   2      21.171 127.830  12.645  1.00 19.60      B    S
ATOM   1623  C   CYS K   2      18.130 129.003  15.231  1.00 19.52      B    C
ATOM   1624  O   CYS K   2      17.253 128.161  15.028  1.00 21.90      B    O
ATOM   1625  N   GLU K   3      17.899 130.134  15.896  1.00 20.18      B    N
ATOM   1626  CA  GLU K   3      16.593 130.491  16.446  1.00 25.15      B    C
ATOM   1627  CB  GLU K   3      16.720 131.525  17.568  1.00 35.94      B    C
ATOM   1628  CG  GLU K   3      17.540 131.027  18.736  1.00 64.82      B    C
ATOM   1629  CD  GLU K   3      17.535 132.049  19.911  1.00 83.39      B    C
ATOM   1630  OE1 GLU K   3      17.514 133.253  19.666  1.00 68.00      B    O
ATOM   1631  OE2 GLU K   3      17.588 131.546  21.064  1.00 70.60      B    O
ATOM   1632  C   GLU K   3      15.679 131.048  15.335  1.00 26.21      B    C
ATOM   1633  O   GLU K   3      16.141 131.676  14.397  1.00 20.00      B    O
ATOM   1634  N   ALA K   4      14.380 130.796  15.492  1.00 32.37      B    N
ATOM   1635  CA  ALA K   4      13.370 131.227  14.513  1.00 32.50      B    C
ATOM   1636  CB  ALA K   4      12.091 130.428  14.671  1.00 20.76      B    C
ATOM   1637  C   ALA K   4      13.078 132.724  14.667  1.00 23.10      B    C
ATOM   1638  O   ALA K   4      13.137 133.260  15.771  1.00 29.46      B    O
ATOM   1639  N   PHE K   5      12.766 133.375  13.545  1.00 26.82      B    N
ATOM   1640  CA  PHE K   5      12.408 134.794  13.550  1.00 24.70      B    C
ATOM   1641  CB  PHE K   5      13.666 135.672  13.586  1.00 21.97      B    C
ATOM   1642  CG  PHE K   5      14.501 135.635  12.339  1.00 17.76      B    C
ATOM   1643  CD1 PHE K   5      15.343 134.564  12.078  1.00 12.88      B    C
ATOM   1644  CE1 PHE K   5      16.115 134.519  10.924  1.00 14.82      B    C
ATOM   1645  CZ  PHE K   5      16.050 135.566  10.021  1.00 18.58      B    C
ATOM   1646  CE2 PHE K   5      15.214 136.648  10.255  1.00 17.81      B    C
ATOM   1647  CD2 PHE K   5      14.451 136.681  11.417  1.00 18.82      B    C
ATOM   1648  C   PHE K   5      11.549 135.149  12.305  1.00 17.38      B    C
ATOM   1649  O   PHE K   5      11.667 134.531  11.267  1.00 22.94      B    O
ATOM   1650  N   ASP K   6      10.705 136.183  12.486  1.00 25.68      B    N
ATOM   1651  CA  ASP K   6       9.801 136.626  11.433  1.00 26.06      B    C
ATOM   1652  CB  ASP K   6       8.508 137.162  12.052  1.00 40.20      B    C
ATOM   1653  CG  ASP K   6       7.781 136.147  12.915  1.00 33.08      B    C
ATOM   1654  OD1 ASP K   6       8.131 134.952  12.879  1.00 40.34      B    O
ATOM   1655  OD2 ASP K   6       6.850 136.534  13.636  1.00 52.00      B    O
ATOM   1656  C   ASP K   6      10.432 137.690  10.554  1.00 17.75      B    C
ATOM   1657  O   ASP K   6      10.456 138.873  10.898  1.00 18.50      B    O
ATOM   1658  N   ALA K   7      10.995 137.266   9.392  1.00 15.64      B    N
ATOM   1659  CA  ALA K   7      11.639 138.190   8.448  1.00 13.49      B    C
ATOM   1660  CB  ALA K   7      12.597 137.409   7.560  1.00 23.88      B    C
ATOM   1661  C   ALA K   7      10.580 138.886   7.605  1.00 14.70      B    C
ATOM   1662  O   ALA K   7       9.637 138.254   7.125  1.00 18.30      B    O
ATOM   1663  N   ALA K   8      10.740 140.200   7.428  1.00 11.44      B    N
ATOM   1664  CA  ALA K   8       9.802 141.013   6.669  1.00  9.89      B    C
ATOM   1665  CB  ALA K   8       9.939 142.484   7.029  1.00 19.66      B    C
ATOM   1666  C   ALA K   8      10.005 140.827   5.153  1.00 11.73      B    C
ATOM   1667  O   ALA K   8       9.042 140.603   4.405  1.00 14.24      B    O
ATOM   1668  OXT ALA K   8      11.134 140.851   4.647  1.00 30.60           O
TER    1669      ALA K   8
ATOM   1670  N   GLY L   1       0.237 133.430   7.311  1.00  7.79      C    N
ATOM   1671  CA  GLY L   1      -0.907 134.108   6.642  1.00  8.84      C    C
ATOM   1672  C   GLY L   1      -1.448 133.304   5.477  1.00 10.62      C    C
ATOM   1673  O   GLY L   1      -2.583 132.826   5.516  1.00 12.56      C    O
ATOM   1674  N   CYS L   2      -0.627 133.160   4.438  1.00 10.32      C    N
ATOM   1675  CA  CYS L   2      -1.000 132.419   3.226  1.00  9.84      C    C
ATOM   1676  CB  CYS L   2      -1.744 133.342   2.256  1.00 10.22      C    C
ATOM   1677  SG  CYS L   2      -0.738 134.675   1.560  1.00 14.40      C    S
ATOM   1678  C   CYS L   2       0.224 131.825   2.532  1.00 12.23      C    C
ATOM   1679  O   CYS L   2       1.354 132.255   2.766  1.00 13.24      C    O
ATOM   1680  N   GLY L   3      -0.020 130.839   1.666  1.00 13.34      C    N
ATOM   1681  CA  GLY L   3       1.038 130.190   0.899  1.00 12.86      C    C
ATOM   1682  C   GLY L   3       1.903 129.286   1.761  1.00 12.53      C    C
ATOM   1683  O   GLY L   3       1.383 128.503   2.563  1.00 11.88      C    O
ATOM   1684  N   GLY L   4       3.223 129.395   1.600  1.00 12.51      C    N
ATOM   1685  CA  GLY L   4       4.174 128.613   2.387  1.00 15.24      C    C
ATOM   1686  C   GLY L   4       4.245 127.172   1.926  1.00 15.48      C    C
ATOM   1687  O   GLY L   4       4.303 126.897   0.712  1.00 17.19      C    O
ATOM   1688  N   ASN L   5       4.235 126.246   2.884  1.00 13.98      C    N
ATOM   1689  CA  ASN L   5       4.323 124.806   2.606  1.00 12.28      C    C
ATOM   1690  CB  ASN L   5       5.750 124.436   2.158  1.00  7.97      C    C
ATOM   1691  CG  ASN L   5       6.830 125.004   3.066  1.00  9.65      C    C
ATOM   1692  OD1 ASN L   5       6.555 125.515   4.155  1.00  7.97      C    O
ATOM   1693  ND2 ASN L   5       8.076 124.916   2.617  1.00  7.61      C    N
ATOM   1694  C   ASN L   5       3.877 123.948   3.795  1.00 13.11      C    C
ATOM   1695  O   ASN L   5       3.568 124.477   4.867  1.00 14.76      C    O
ATOM   1696  N   SER L   6       3.832 122.629   3.596  1.00 13.82      C    N
ATOM   1697  CA  SER L   6       3.446 121.676   4.643  1.00 14.48      C    C
ATOM   1698  CB  SER L   6       3.322 120.269   4.060  1.00 17.38      C    C
ATOM   1699  OG  SER L   6       4.502 119.893   3.365  1.00 21.23      C    O
ATOM   1700  C   SER L   6       4.382 121.645   5.857  1.00 12.67      C    C
ATOM   1701  O   SER L   6       3.953 121.268   6.949  1.00 13.50      C    O
ATOM   1702  N   ASN L   7       5.646 122.033   5.665  1.00  8.76      C    N
ATOM   1703  CA  ASN L   7       6.591 122.186   6.777  1.00  8.98      C    C
ATOM   1704  CB  ASN L   7       8.028 122.320   6.243  1.00 11.30      C    C
ATOM   1705  CG  ASN L   7       9.083 122.294   7.342  1.00 12.11      C    C
ATOM   1706  OD1 ASN L   7       8.864 121.750   8.429  1.00  7.87      C    O
ATOM   1707  ND2 ASN L   7      10.242 122.875   7.060  1.00  8.59      C    N
ATOM   1708  C   ASN L   7       6.199 123.391   7.647  1.00  7.60      C    C
ATOM   1709  O   ASN L   7       6.751 124.489   7.518  1.00  7.68      C    O
ATOM   1710  N   ARG L   8       5.218 123.166   8.521  1.00  8.68      C    N
ATOM   1711  CA  ARG L   8       4.650 124.209   9.377  1.00 10.28      C    C
ATOM   1712  CB  ARG L   8       3.710 125.110   8.566  1.00 14.39      C    C
ATOM   1713  CG  ARG L   8       3.337 126.422   9.247  1.00 13.62      C    C
ATOM   1714  CD  ARG L   8       2.025 126.982   8.721  1.00 13.89      C    C
ATOM   1715  NE  ARG L   8       2.047 127.216   7.278  1.00 15.28      C    N
ATOM   1716  CZ  ARG L   8       1.007 127.630   6.548  1.00 14.15      C    C
ATOM   1717  NH1 ARG L   8      -0.179 127.866   7.114  1.00 12.03      C    N
ATOM   1718  NH2 ARG L   8       1.151 127.809   5.240  1.00 16.30      C    N
ATOM   1719  C   ARG L   8       3.876 123.561  10.525  1.00 10.78      C    C
ATOM   1720  O   ARG L   8       3.065 122.658  10.295  1.00 10.61      C    O
ATOM   1721  N   PHE L   9       4.129 124.022  11.750  1.00 10.74      C    N
ATOM   1722  CA  PHE L   9       3.446 123.526  12.949  1.00 11.60      C    C
ATOM   1723  CB  PHE L   9       4.332 122.525  13.697  1.00 11.34      C    C
ATOM   1724  CG  PHE L   9       4.720 121.324  12.876  1.00 13.52      C    C
ATOM   1725  CD1 PHE L   9       3.886 120.214  12.807  1.00 10.21      C    C
ATOM   1726  CE1 PHE L   9       4.238 119.105  12.048  1.00 11.28      C    C
ATOM   1727  CZ  PHE L   9       5.436 119.096  11.347  1.00 10.50      C    C
ATOM   1728  CE2 PHE L   9       6.277 120.202  11.407  1.00 12.67      C    C
ATOM   1729  CD2 PHE L   9       5.916 121.308  12.166  1.00 13.53      C    C
ATOM   1730  C   PHE L   9       3.087 124.686  13.877  1.00 12.70      C    C
ATOM   1731  O   PHE L   9       3.819 125.676  13.947  1.00 14.38      C    O
ATOM   1732  N   LYS L  10       1.965 124.558  14.577  1.00 13.90      C    N
ATOM   1733  CA  LYS L  10       1.498 125.588  15.518  1.00 14.92      C    C
ATOM   1734  CB  LYS L  10       0.038 125.347  15.903  1.00 17.24      C    C
ATOM   1735  CG  LYS L  10      -0.946 125.466  14.751  1.00 19.00      C    C
ATOM   1736  CD  LYS L  10      -2.380 125.257  15.227  1.00 25.80      C    C
ATOM   1737  CE  LYS L  10      -3.373 125.462  14.093  1.00 29.16      C    C
ATOM   1738  NZ  LYS L  10      -4.774 125.266  14.560  1.00 34.54      C    N
ATOM   1739  C   LYS L  10       2.366 125.608  16.769  1.00 14.89      C    C
ATOM   1740  O   LYS L  10       2.922 126.646  17.132  1.00 16.09      C    O
ATOM   1741  N   THR L  11       2.474 124.449  17.418  1.00 14.29      C    N
ATOM   1742  CA  THR L  11       3.265 124.278  18.638  1.00 12.63      C    C
ATOM   1743  CB  THR L  11       2.425 123.637  19.759  1.00 12.33      C    C
ATOM   1744  OG1 THR L  11       1.920 122.368  19.321  1.00 11.28      C    O
ATOM   1745  CG2 THR L  11       1.257 124.539  20.135  1.00 13.81      C    C
ATOM   1746  C   THR L  11       4.501 123.411  18.386  1.00 12.37      C    C
ATOM   1747  O   THR L  11       4.576 122.703  17.377  1.00 13.05      C    O
ATOM   1748  N   ILE L  12       5.458 123.477  19.311  1.00 11.70      C    N
ATOM   1749  CA  ILE L  12       6.688 122.671  19.243  1.00 12.34      C    C
ATOM   1750  CB  ILE L  12       7.766 123.188  20.247  1.00 14.60      C    C
ATOM   1751  CG1 ILE L  12       9.169 122.658  19.909  1.00 15.80      C    C
ATOM   1752  CD1 ILE L  12       9.721 123.137  18.583  1.00 13.15      C    C
ATOM   1753  CG2 ILE L  12       7.405 122.844  21.688  1.00 14.06      C    C
ATOM   1754  C   ILE L  12       6.430 121.165  19.436  1.00 13.54      C    C
ATOM   1755  O   ILE L  12       7.189 120.342  18.921  1.00 14.27      C    O
ATOM   1756  N   GLU L  13       5.366 120.815  20.159  1.00 11.30      C    N
ATOM   1757  CA  GLU L  13       4.989 119.410  20.378  1.00 11.39      C    C
ATOM   1758  CB  GLU L  13       3.860 119.284  21.411  1.00  8.40      C    C
ATOM   1759  CG  GLU L  13       4.247 119.653  22.840  1.00 10.60      C    C
ATOM   1760  CD  GLU L  13       3.924 121.091  23.208  1.00 13.54      C    C
ATOM   1761  OE1 GLU L  13       4.089 121.988  22.352  1.00 16.80      C    O
ATOM   1762  OE2 GLU L  13       3.504 121.335  24.359  1.00 18.58      C    O
ATOM   1763  C   GLU L  13       4.564 118.714  19.080  1.00 12.07      C    C
ATOM   1764  O   GLU L  13       4.893 117.544  18.868  1.00 12.28      C    O
ATOM   1765  N   GLU L  14       3.829 119.433  18.230  1.00 12.88      C    N
ATOM   1766  CA  GLU L  14       3.405 118.919  16.921  1.00 14.45      C    C
ATOM   1767  CB  GLU L  14       2.366 119.849  16.280  1.00 19.96      C    C
ATOM   1768  CG  GLU L  14       1.041 119.944  17.030  1.00 31.50      C    C
ATOM   1769  CD  GLU L  14       0.212 118.664  16.955  1.00 36.65      C    C
ATOM   1770  OE1 GLU L  14       0.062 118.110  15.831  1.00 38.35      C    O
ATOM   1771  OE2 GLU L  14      -0.290 118.197  17.998  1.00 41.12      C    O
ATOM   1772  C   GLU L  14       4.579 118.723  15.957  1.00 14.74      C    C
ATOM   1773  O   GLU L  14       4.570 117.789  15.153  1.00 16.97      C    O
ATOM   1774  N   CYS L  15       5.576 119.606  16.040  1.00 13.33      C    N
ATOM   1775  CA  CYS L  15       6.770 119.526  15.196  1.00 12.82      C    C
ATOM   1776  CB  CYS L  15       7.586 120.820  15.293  1.00  8.55      C    C
ATOM   1777  SG  CYS L  15       9.003 120.903  14.171  1.00 15.96      C    S
ATOM   1778  C   CYS L  15       7.664 118.327  15.534  1.00 13.68      C    C
ATOM   1779  O   CYS L  15       8.178 117.662  14.634  1.00 12.49      C    O
ATOM   1780  N   ARG L  16       7.845 118.067  16.832  1.00 12.78      C    N
ATOM   1781  CA  ARG L  16       8.700 116.968  17.300  1.00 11.14      C    C
ATOM   1782  CB  ARG L  16       9.028 117.125  18.788  1.00 11.86      C    C
ATOM   1783  CG  ARG L  16       9.949 118.295  19.094  1.00 19.93      C    C
ATOM   1784  CD  ARG L  16      10.198 118.433  20.588  1.00 21.80      C    C
ATOM   1785  NE  ARG L  16      10.974 117.313  21.125  1.00 21.79      C    N
ATOM   1786  CZ  ARG L  16      12.299 117.151  20.993  1.00 19.04      C    C
ATOM   1787  NH1 ARG L  16      13.043 118.031  20.320  1.00 18.33      C    N
ATOM   1788  NH2 ARG L  16      12.877 116.087  21.540  1.00 19.80      C    N
ATOM   1789  C   ARG L  16       8.083 115.591  17.047  1.00 11.21      C    C
ATOM   1790  O   ARG L  16       8.766 114.694  16.545  1.00 12.67      C    O
ATOM   1791  N   ARG L  17       6.810 115.423  17.399  1.00 10.01      C    N
ATOM   1792  CA  ARG L  17       6.109 114.138  17.211  1.00 12.54      C    C
ATOM   1793  CB  ARG L  17       4.715 114.164  17.862  1.00  8.24      C    C
ATOM   1794  CG  ARG L  17       4.726 113.991  19.374  1.00  7.02      C    C
ATOM   1795  CD  ARG L  17       3.345 113.645  19.915  1.00  8.38      C    C
ATOM   1796  NE  ARG L  17       2.436 114.790  19.898  1.00 10.68      C    N
ATOM   1797  CZ  ARG L  17       2.357 115.739  20.838  1.00 11.18      C    C
ATOM   1798  NH1 ARG L  17       3.137 115.718  21.920  1.00 12.14      C    N
ATOM   1799  NH2 ARG L  17       1.475 116.727  20.695  1.00 11.70      C    N
ATOM   1800  C   ARG L  17       5.986 113.715  15.739  1.00 14.68      C    C
ATOM   1801  O   ARG L  17       6.081 112.526  15.432  1.00 15.12      C    O
ATOM   1802  N   THR L  18       5.767 114.689  14.856  1.00 17.57      C    N
ATOM   1803  CA  THR L  18       5.633 114.423  13.422  1.00 16.45      C    C
ATOM   1804  CB  THR L  18       5.013 115.631  12.680  1.00 14.61      C    C
ATOM   1805  OG1 THR L  18       3.774 115.992  13.303  1.00 16.01      C    O
ATOM   1806  CG2 THR L  18       4.760 115.309  11.206  1.00  9.89      C    C
ATOM   1807  C   THR L  18       6.975 114.062  12.770  1.00 15.42      C    C
ATOM   1808  O   THR L  18       7.059 113.080  12.033  1.00 16.21      C    O
ATOM   1809  N   CYS L  19       8.005 114.862  13.052  1.00 14.36      C    N
ATOM   1810  CA  CYS L  19       9.312 114.730  12.394  1.00 15.52      C    C
ATOM   1811  CB  CYS L  19       9.900 116.112  12.111  1.00 13.75      C    C
ATOM   1812  SG  CYS L  19       8.855 117.178  11.088  1.00 14.75      C    S
ATOM   1813  C   CYS L  19      10.319 113.898  13.191  1.00 17.77      C    C
ATOM   1814  O   CYS L  19      10.832 112.901  12.679  1.00 19.27      C    O
ATOM   1815  N   ILE L  20      10.597 114.311  14.426  1.00 18.11      C    N
ATOM   1816  CA  ILE L  20      11.649 113.685  15.246  1.00 18.97      C    C
ATOM   1817  CB  ILE L  20      12.128 114.622  16.390  1.00 17.45      C    C
ATOM   1818  CG1 ILE L  20      12.706 115.921  15.811  1.00 16.27      C    C
ATOM   1819  CD1 ILE L  20      12.760 117.068  16.803  1.00 16.88      C    C
ATOM   1820  CG2 ILE L  20      13.173 113.931  17.259  1.00 18.61      C    C
ATOM   1821  C   ILE L  20      11.177 112.341  15.806  1.00 19.87      C    C
ATOM   1822  O   ILE L  20      11.704 111.291  15.423  1.00 18.98      C    O
ATOM   1823  N   GLY L  21      10.192 112.374  16.700  1.00 23.62      C    N
ATOM   1824  CA  GLY L  21       9.672 111.170  17.360  1.00 27.42      C    C
ATOM   1825  C   GLY L  21       8.920 111.457  18.640  1.00 30.32      C    C
ATOM   1826  O   GLY L  21       8.411 110.538  19.287  1.00 34.31      C    O
ATOM   1827  OXT GLY L  21       8.789 112.606  19.071  1.00 33.47      C    O
TER    1828      GLY L  21
ATOM   1829  N   ALA M   1      16.669 150.129   7.853  1.00 35.96      A    N
ATOM   1830  CA  ALA M   1      16.678 150.623   9.268  1.00 35.14      A    C
ATOM   1831  CB  ALA M   1      17.486 151.925   9.394  1.00 20.07      A    C
ATOM   1832  C   ALA M   1      15.269 150.783   9.882  1.00 33.08      A    C
ATOM   1833  O   ALA M   1      14.984 150.153  10.899  1.00 34.93      A    O
ATOM   1834  N   PRO M   2      14.381 151.595   9.248  1.00 30.44      A    N
ATOM   1835  CA  PRO M   2      13.021 151.706   9.800  1.00 25.53      A    C
ATOM   1836  CB  PRO M   2      12.517 153.004   9.176  1.00 26.54      A    C
ATOM   1837  CG  PRO M   2      13.209 153.079   7.867  1.00 27.13      A    C
ATOM   1838  CD  PRO M   2      14.567 152.438   8.055  1.00 28.58      A    C
ATOM   1839  C   PRO M   2      12.124 150.529   9.405  1.00 23.70      A    C
ATOM   1840  O   PRO M   2      12.498 149.716   8.557  1.00 22.64      A    O
ATOM   1841  N   ARG M   3      10.948 150.473  10.021  1.00 21.82      A    N
ATOM   1842  CA  ARG M   3       9.987 149.398   9.771  1.00 19.59      A    C
ATOM   1843  CB  ARG M   3       8.974 149.298  10.922  1.00 16.37      A    C
ATOM   1844  CG  ARG M   3       9.578 148.851  12.246  1.00 14.51      A    C
ATOM   1845  CD  ARG M   3       8.659 149.110  13.431  1.00 18.38      A    C
ATOM   1846  NE  ARG M   3       7.502 148.205  13.456  1.00 19.47      A    N
ATOM   1847  CZ  ARG M   3       6.289 148.468  12.954  1.00 19.85      A    C
ATOM   1848  NH1 ARG M   3       6.003 149.620  12.346  1.00 19.72      A    N
ATOM   1849  NH2 ARG M   3       5.338 147.540  13.062  1.00 19.64      A    N
ATOM   1850  C   ARG M   3       9.257 149.593   8.446  1.00 19.97      A    C
ATOM   1851  O   ARG M   3       9.278 148.715   7.583  1.00 21.46      A    O
ATOM   1852  N   ARG M   4       8.625 150.762   8.294  1.00 17.77      A    N
ATOM   1853  CA  ARG M   4       7.822 151.090   7.108  1.00 17.28      A    C
ATOM   1854  CB  ARG M   4       6.572 151.870   7.507  1.00 17.02      A    C
ATOM   1855  CG  ARG M   4       5.602 151.110   8.404  1.00 21.11      A    C
ATOM   1856  CD  ARG M   4       4.843 150.030   7.655  1.00 24.59      A    C
ATOM   1857  NE  ARG M   4       3.984 149.222   8.528  1.00 32.96      A    N
ATOM   1858  CZ  ARG M   4       4.406 148.253   9.350  1.00 38.70      A    C
ATOM   1859  NH1 ARG M   4       5.702 147.923   9.426  1.00 43.69      A    N
ATOM   1860  NH2 ARG M   4       3.519 147.601  10.086  1.00 41.62      A    N
ATOM   1861  C   ARG M   4       8.616 151.891   6.077  1.00 16.63      A    C
ATOM   1862  O   ARG M   4       9.649 152.491   6.397  1.00 15.61      A    O
ATOM   1863  N   LYS M   5       8.124 151.890   4.840  1.00 16.55      A    N
ATOM   1864  CA  LYS M   5       8.767 152.585   3.713  1.00 16.45      A    C
ATOM   1865  CB  LYS M   5       8.276 152.009   2.380  1.00 18.95      A    C
ATOM   1866  CG  LYS M   5       8.584 150.532   2.181  1.00 21.29      A    C
ATOM   1867  CD  LYS M   5       8.117 150.060   0.821  1.00 25.86      A    C
ATOM   1868  CE  LYS M   5       8.361 148.563   0.626  1.00 31.59      A    C
ATOM   1869  NZ  LYS M   5       9.808 148.212   0.643  1.00 35.31      A    N
ATOM   1870  C   LYS M   5       8.567 154.104   3.722  1.00 13.62      A    C
ATOM   1871  O   LYS M   5       9.345 154.830   3.100  1.00 14.02      A    O
ATOM   1872  N   LEU M   6       7.522 154.580   4.402  1.00 11.85      A    N
ATOM   1873  CA  LEU M   6       7.252 156.024   4.516  1.00 10.15      A    C
ATOM   1874  CB  LEU M   6       5.834 156.268   5.068  1.00 12.72      A    C
ATOM   1875  CG  LEU M   6       5.483 155.816   6.496  1.00 15.68      A    C
ATOM   1876  CD1 LEU M   6       5.764 156.897   7.541  1.00 17.40      A    C
ATOM   1877  CD2 LEU M   6       4.022 155.388   6.582  1.00 11.10      A    C
ATOM   1878  C   LEU M   6       8.277 156.798   5.353  1.00  7.80      A    C
ATOM   1879  O   LEU M   6       8.469 157.997   5.137  1.00  8.59      A    O
ATOM   1880  N   CYS M   7       8.925 156.119   6.302  1.00  8.04      A    N
ATOM   1881  CA  CYS M   7       9.856 156.765   7.238  1.00  7.70      A    C
ATOM   1882  CB  CYS M   7      10.182 155.818   8.397  1.00  7.03      A    C
ATOM   1883  SG  CYS M   7       8.730 155.253   9.315  1.00 14.71      A    S
ATOM   1884  C   CYS M   7      11.161 157.267   6.606  1.00  9.02      A    C
ATOM   1885  O   CYS M   7      11.737 158.247   7.086  1.00 10.07      A    O
ATOM   1886  N   ILE M   8      11.623 156.606   5.543  1.00  8.82      A    N
ATOM   1887  CA  ILE M   8      12.870 157.003   4.853  1.00 10.77      A    C
ATOM   1888  CB  ILE M   8      13.463 155.854   3.989  1.00 14.65      A    C
ATOM   1889  CG1 ILE M   8      12.530 155.446   2.836  1.00 11.76      A    C
ATOM   1890  CD1 ILE M   8      13.252 154.796   1.679  1.00 11.24      A    C
ATOM   1891  CG2 ILE M   8      13.782 154.646   4.857  1.00 19.72      A    C
ATOM   1892  C   ILE M   8      12.772 158.284   4.003  1.00 10.26      A    C
ATOM   1893  O   ILE M   8      13.803 158.795   3.555  1.00 10.59      A    O
ATOM   1894  N   LEU M   9      11.556 158.787   3.773  1.00 10.79      A    N
ATOM   1895  CA  LEU M   9      11.347 160.002   2.971  1.00 12.77      A    C
ATOM   1896  CB  LEU M   9       9.852 160.224   2.699  1.00 12.81      A    C
ATOM   1897  CG  LEU M   9       9.121 159.169   1.860  1.00 12.73      A    C
ATOM   1898  CD1 LEU M   9       7.614 159.383   1.924  1.00 13.76      A    C
ATOM   1899  CD2 LEU M   9       9.605 159.185   0.416  1.00 11.18      A    C
ATOM   1900  C   LEU M   9      11.925 161.254   3.637  1.00 15.98      A    C
ATOM   1901  O   LEU M   9      12.033 161.329   4.864  1.00 16.71      A    O
ATOM   1902  N   HIS M  10      12.299 162.229   2.802  1.00 16.69      A    N
ATOM   1903  CA  HIS M  10      12.871 163.493   3.266  1.00 18.52      A    C
ATOM   1904  CB  HIS M  10      13.566 164.215   2.110  1.00 28.43      A    C
ATOM   1905  CG  HIS M  10      14.459 165.349   2.531  1.00 36.22      A    C
ATOM   1906  ND1 HIS M  10      13.982 166.636   2.692  1.00 43.99      A    N
ATOM   1907  CE1 HIS M  10      14.990 167.420   3.075  1.00 40.01      A    C
ATOM   1908  NE2 HIS M  10      16.081 166.674   3.187  1.00 36.54      A    N
ATOM   1909  CD2 HIS M  10      15.770 165.382   2.862  1.00 41.96      A    C
ATOM   1910  C   HIS M  10      11.790 164.390   3.868  1.00 17.95      A    C
ATOM   1911  O   HIS M  10      10.617 164.291   3.503  1.00 18.57      A    O
ATOM   1912  N   ALA M  11      12.189 165.267   4.797  1.00 15.74      A    N
ATOM   1913  CA  ALA M  11      11.265 166.196   5.442  1.00 16.11      A    C
ATOM   1914  CB  ALA M  11      11.924 166.847   6.649  1.00 19.54      A    C
ATOM   1915  C   ALA M  11      10.785 167.280   4.469  1.00 14.14      A    C
ATOM   1916  O   ALA M  11      11.586 167.811   3.689  1.00 14.12      A    O
ATOM   1917  N   ASN M  12       9.490 167.578   4.509  1.00 11.49      A    N
ATOM   1918  CA  ASN M  12       8.866 168.553   3.611  1.00 12.92      A    C
ATOM   1919  CB  ASN M  12       8.443 167.863   2.303  1.00 16.29      A    C
ATOM   1920  CG  ASN M  12       7.910 168.833   1.263  1.00 15.94      A    C
ATOM   1921  OD1 ASN M  12       8.300 170.001   1.214  1.00 15.34      A    O
ATOM   1922  ND2 ASN M  12       7.019 168.344   0.412  1.00 15.64      A    N
ATOM   1923  C   ASN M  12       7.657 169.217   4.288  1.00 13.70      A    C
ATOM   1924  O   ASN M  12       6.625 168.562   4.471  1.00 13.98      A    O
ATOM   1925  N   PRO M  13       7.783 170.505   4.684  1.00 13.22      A    N
ATOM   1926  CA  PRO M  13       6.638 171.231   5.254  1.00 12.81      A    C
ATOM   1927  CB  PRO M  13       7.230 172.588   5.648  1.00 12.56      A    C
ATOM   1928  CG  PRO M  13       8.686 172.338   5.811  1.00 14.71      A    C
ATOM   1929  CD  PRO M  13       9.031 171.280   4.809  1.00 13.38      A    C
ATOM   1930  C   PRO M  13       5.473 171.416   4.273  1.00 12.63      A    C
ATOM   1931  O   PRO M  13       4.329 171.105   4.620  1.00 16.44      A    O
ATOM   1932  N   GLY M  14       5.772 171.912   3.073  1.00 11.65      A    N
ATOM   1933  CA  GLY M  14       4.774 172.104   2.017  1.00 12.24      A    C
ATOM   1934  C   GLY M  14       4.803 173.504   1.431  1.00 14.93      A    C
ATOM   1935  O   GLY M  14       5.862 174.128   1.341  1.00 13.45      A    O
ATOM   1936  N   ARG M  15       3.621 173.996   1.035  1.00 16.88      A    N
ATOM   1937  CA  ARG M  15       3.463 175.319   0.411  1.00 18.41      A    C
ATOM   1938  CB  ARG M  15       3.085 175.155  -1.068  1.00 20.50      A    C
ATOM   1939  CG  ARG M  15       1.686 174.597  -1.324  1.00 20.20      A    C
ATOM   1940  CD  ARG M  15       1.512 174.139  -2.763  1.00 19.80      A    C
ATOM   1941  NE  ARG M  15       0.159 173.662  -3.031  1.00 20.48      A    N
ATOM   1942  CZ  ARG M  15      -0.331 172.469  -2.679  1.00 18.95      A    C
ATOM   1943  NH1 ARG M  15       0.409 171.577  -2.009  1.00 21.64      A    N
ATOM   1944  NH2 ARG M  15      -1.589 172.163  -2.991  1.00 12.84      A    N
ATOM   1945  C   ARG M  15       2.466 176.254   1.119  1.00 19.23      A    C
ATOM   1946  O   ARG M  15       2.137 177.319   0.587  1.00 20.87      A    O
ATOM   1947  N   CYS M  16       1.992 175.862   2.307  1.00 17.82      A    N
ATOM   1948  CA  CYS M  16       1.040 176.672   3.088  1.00 16.45      A    C
ATOM   1949  CB  CYS M  16      -0.068 175.788   3.682  1.00 14.72      A    C
ATOM   1950  SG  CYS M  16      -1.398 175.398   2.521  1.00 16.11      A    S
ATOM   1951  C   CYS M  16       1.746 177.455   4.195  1.00 15.20      A    C
ATOM   1952  O   CYS M  16       2.876 177.136   4.573  1.00 14.07      A    O
ATOM   1953  N   TYR M  17       1.058 178.469   4.711  1.00 15.86      A    N
ATOM   1954  CA  TYR M  17       1.610 179.384   5.720  1.00 17.89      A    C
ATOM   1955  CB  TYR M  17       1.008 180.782   5.551  1.00 23.35      A    C
ATOM   1956  CG  TYR M  17       1.180 181.362   4.160  1.00 27.88      A    C
ATOM   1957  CD1 TYR M  17       2.372 181.991   3.798  1.00 34.60      A    C
ATOM   1958  CE1 TYR M  17       2.551 182.540   2.540  1.00 37.85      A    C
ATOM   1959  CZ  TYR M  17       1.516 182.433   1.605  1.00 38.30      A    C
ATOM   1960  OH  TYR M  17       1.666 182.988   0.353  1.00 44.81      A    O
ATOM   1961  CE2 TYR M  17       0.321 181.823   1.944  1.00 35.15      A    C
ATOM   1962  CD2 TYR M  17       0.164 181.287   3.211  1.00 29.18      A    C
ATOM   1963  C   TYR M  17       1.393 178.924   7.172  1.00 17.24      A    C
ATOM   1964  O   TYR M  17       1.918 179.548   8.099  1.00 18.55      A    O
ATOM   1965  N   ASP M  18       0.630 177.843   7.378  1.00 17.23      A    N
ATOM   1966  CA  ASP M  18       0.308 177.349   8.722  1.00 16.36      A    C
ATOM   1967  CB  ASP M  18      -0.879 176.372   8.658  1.00 14.89      A    C
ATOM   1968  CG  ASP M  18      -1.485 176.075  10.031  1.00 15.91      A    C
ATOM   1969  OD1 ASP M  18      -1.216 176.806  11.011  1.00 14.77      A    O
ATOM   1970  OD2 ASP M  18      -2.253 175.092  10.124  1.00 20.00      A    O
ATOM   1971  C   ASP M  18       1.511 176.665   9.364  1.00 17.75      A    C
ATOM   1972  O   ASP M  18       2.157 175.823   8.728  1.00 17.29      A    O
ATOM   1973  N   ALA M  19       1.798 177.023  10.615  1.00 18.40      A    N
ATOM   1974  CA  ALA M  19       2.906 176.439  11.380  1.00 19.39      A    C
ATOM   1975  CB  ALA M  19       3.683 177.546  12.087  1.00 20.09      A    C
ATOM   1976  C   ALA M  19       2.374 175.412  12.380  1.00 20.28      A    C
ATOM   1977  O   ALA M  19       2.083 175.753  13.535  1.00 21.41      A    O
ATOM   1978  N   ILE M  20       2.241 174.171  11.923  1.00 16.66      A    N
ATOM   1979  CA  ILE M  20       1.742 173.062  12.740  1.00 16.28      A    C
ATOM   1980  CB  ILE M  20       0.852 172.095  11.925  1.00 15.50      A    C
ATOM   1981  CG1 ILE M  20      -0.186 172.868  11.096  1.00 10.35      A    C
ATOM   1982  CD1 ILE M  20      -1.172 171.989  10.350  1.00 10.81      A    C
ATOM   1983  CG2 ILE M  20       0.149 171.095  12.843  1.00 18.10      A    C
ATOM   1984  C   ILE M  20       2.946 172.299  13.299  1.00 18.56      A    C
ATOM   1985  O   ILE M  20       3.805 171.869  12.518  1.00 18.51      A    O
ATOM   1986  N   PRO M  21       3.041 172.145  14.639  1.00 19.67      A    N
ATOM   1987  CA  PRO M  21       4.081 171.280  15.210  1.00 18.46      A    C
ATOM   1988  CB  PRO M  21       3.921 171.470  16.722  1.00 18.37      A    C
ATOM   1989  CG  PRO M  21       3.249 172.787  16.873  1.00 20.65      A    C
ATOM   1990  CD  PRO M  21       2.344 172.916  15.689  1.00 19.50      A    C
ATOM   1991  C   PRO M  21       3.897 169.803  14.824  1.00 16.71      A    C
ATOM   1992  O   PRO M  21       2.800 169.260  14.991  1.00 18.42      A    O
ATOM   1993  N   ALA M  22       4.950 169.183  14.307  1.00 13.98      A    N
ATOM   1994  CA  ALA M  22       4.909 167.783  13.878  1.00 11.74      A    C
ATOM   1995  CB  ALA M  22       4.167 167.670  12.554  1.00 12.90      A    C
ATOM   1996  C   ALA M  22       6.307 167.187  13.755  1.00 10.91      A    C
ATOM   1997  O   ALA M  22       7.230 167.852  13.273  1.00 10.69      A    O
ATOM   1998  N   PHE M  23       6.455 165.933  14.181  1.00 10.79      A    N
ATOM   1999  CA  PHE M  23       7.741 165.232  14.182  1.00  9.57      A    C
ATOM   2000  CB  PHE M  23       7.845 164.328  15.415  1.00 12.04      A    C
ATOM   2001  CG  PHE M  23       7.688 165.058  16.716  1.00 12.07      A    C
ATOM   2002  CD1 PHE M  23       8.777 165.669  17.329  1.00 12.84      A    C
ATOM   2003  CE1 PHE M  23       8.630 166.345  18.534  1.00 14.15      A    C
ATOM   2004  CZ  PHE M  23       7.381 166.416  19.141  1.00 13.34      A    C
ATOM   2005  CE2 PHE M  23       6.286 165.809  18.541  1.00 12.93      A    C
ATOM   2006  CD2 PHE M  23       6.438 165.136  17.338  1.00 11.73      A    C
ATOM   2007  C   PHE M  23       7.932 164.398  12.919  1.00 10.27      A    C
ATOM   2008  O   PHE M  23       6.992 164.202  12.141  1.00 11.49      A    O
ATOM   2009  N   TYR M  24       9.158 163.912  12.725  1.00  9.05      A    N
ATOM   2010  CA  TYR M  24       9.500 163.049  11.587  1.00 10.20      A    C
ATOM   2011  CB  TYR M  24       9.723 163.891  10.321  1.00 10.02      A    C
ATOM   2012  CG  TYR M  24      10.958 164.764  10.352  1.00  9.95      A    C
ATOM   2013  CD1 TYR M  24      10.944 165.985  10.992  1.00 11.85      A    C
ATOM   2014  CE1 TYR M  24      12.084 166.805  11.066  1.00  7.16      A    C
ATOM   2015  CZ  TYR M  24      13.241 166.391  10.420  1.00 11.11      A    C
ATOM   2016  OH  TYR M  24      14.364 167.185  10.455  1.00 12.78      A    O
ATOM   2017  CE2 TYR M  24      13.273 165.181   9.749  1.00  8.77      A    C
ATOM   2018  CD2 TYR M  24      12.140 164.380   9.717  1.00 10.89      A    C
ATOM   2019  C   TYR M  24      10.735 162.198  11.882  1.00 10.41      A    C
ATOM   2020  O   TYR M  24      11.600 162.597  12.668  1.00 10.60      A    O
ATOM   2021  N   TYR M  25      10.810 161.030  11.244  1.00  9.78      A    N
ATOM   2022  CA  TYR M  25      11.938 160.112  11.405  1.00 10.30      A    C
ATOM   2023  CB  TYR M  25      11.491 158.662  11.185  1.00  8.52      A    C
ATOM   2024  CG  TYR M  25      12.602 157.642  11.351  1.00 12.73      A    C
ATOM   2025  CD1 TYR M  25      13.022 157.241  12.624  1.00 13.69      A    C
ATOM   2026  CE1 TYR M  25      14.039 156.305  12.781  1.00 15.65      A    C
ATOM   2027  CZ  TYR M  25      14.650 155.764  11.657  1.00 17.53      A    C
ATOM   2028  OH  TYR M  25      15.657 154.837  11.812  1.00 16.98      A    O
ATOM   2029  CE2 TYR M  25      14.252 156.144  10.385  1.00 16.17      A    C
ATOM   2030  CD2 TYR M  25      13.234 157.077  10.241  1.00 14.32      A    C
ATOM   2031  C   TYR M  25      13.065 160.471  10.430  1.00 12.69      A    C
ATOM   2032  O   TYR M  25      12.905 160.322   9.216  1.00 14.42      A    O
ATOM   2033  N   ASN M  26      14.190 160.940  10.973  1.00 12.99      A    N
ATOM   2034  CA  ASN M  26      15.381 161.233  10.179  1.00 14.79      A    C
ATOM   2035  CB  ASN M  26      16.276 162.241  10.908  1.00 16.70      A    C
ATOM   2036  CG  ASN M  26      17.244 162.968   9.982  1.00 15.41      A    C
ATOM   2037  OD1 ASN M  26      17.615 162.465   8.918  1.00 21.97      A    O
ATOM   2038  ND2 ASN M  26      17.664 164.161  10.388  1.00 20.46      A    N
ATOM   2039  C   ASN M  26      16.147 159.940   9.911  1.00 17.86      A    C
ATOM   2040  O   ASN M  26      16.417 159.177  10.843  1.00 17.78      A    O
ATOM   2041  N   GLN M  27      16.494 159.693   8.649  1.00 19.03      A    N
ATOM   2042  CA  GLN M  27      17.199 158.467   8.242  1.00 20.93      A    C
ATOM   2043  CB  GLN M  27      17.077 158.258   6.724  1.00 22.15      A    C
ATOM   2044  CG  GLN M  27      17.737 157.003   6.149  1.00 27.58      A    C
ATOM   2045  CD  GLN M  27      16.963 155.719   6.423  1.00 28.58      A    C
ATOM   2046  OE1 GLN M  27      16.173 155.640   7.369  1.00 31.32      A    O
ATOM   2047  NE2 GLN M  27      17.207 154.711   5.597  1.00 27.25      A    N
ATOM   2048  C   GLN M  27      18.661 158.465   8.680  1.00 21.36      A    C
ATOM   2049  O   GLN M  27      19.168 157.432   9.117  1.00 22.71      A    O
ATOM   2050  N   ALA M  28      19.327 159.613   8.562  1.00 21.67      A    N
ATOM   2051  CA  ALA M  28      20.739 159.747   8.924  1.00 25.26      A    C
ATOM   2052  CB  ALA M  28      21.307 161.057   8.395  1.00 20.14      A    C
ATOM   2053  C   ALA M  28      20.960 159.644  10.429  1.00 26.34      A    C
ATOM   2054  O   ALA M  28      21.747 158.817  10.899  1.00 26.23      A    O
ATOM   2055  N   ALA M  29      20.236 160.473  11.182  1.00 26.81      A    N
ATOM   2056  CA  ALA M  29      20.367 160.534  12.642  1.00 25.02      A    C
ATOM   2057  CB  ALA M  29      19.899 161.890  13.159  1.00 19.85      A    C
ATOM   2058  C   ALA M  29      19.620 159.416  13.392  1.00 23.58      A    C
ATOM   2059  O   ALA M  29      19.915 159.173  14.565  1.00 24.32      A    O
ATOM   2060  N   LYS M  30      18.662 158.767  12.727  1.00 21.86      A    N
ATOM   2061  CA  LYS M  30      17.849 157.686  13.304  1.00 21.77      A    C
ATOM   2062  CB  LYS M  30      18.711 156.473  13.706  1.00 24.08      A    C
ATOM   2063  CG  LYS M  30      19.637 155.967  12.615  1.00 25.11      A    C
ATOM   2064  CD  LYS M  30      20.318 154.681  13.033  1.00 26.07      A    C
ATOM   2065  CE  LYS M  30      21.217 154.129  11.942  1.00 27.39      A    C
ATOM   2066  NZ  LYS M  30      21.867 152.854  12.333  1.00 30.35      A    N
ATOM   2067  C   LYS M  30      17.002 158.154  14.498  1.00 20.62      A    C
ATOM   2068  O   LYS M  30      16.672 157.405  15.415  1.00 20.31      A    O
ATOM   2069  OXT LYS M  30      16.608 159.323  14.559  1.00 29.95           O
TER    2070      LYS M  30
ATOM   2071  N   ALA N   1      23.726 167.940  17.031  1.00 33.33      B    N
ATOM   2072  CA  ALA N   1      22.357 167.428  17.280  1.00 24.99      B    C
ATOM   2073  CB  ALA N   1      21.965 167.613  18.767  1.00 26.98      B    C
ATOM   2074  C   ALA N   1      21.339 168.117  16.381  1.00 21.44      B    C
ATOM   2075  O   ALA N   1      21.261 169.354  16.364  1.00 23.24      B    O
ATOM   2076  N   CYS N   2      20.556 167.339  15.648  1.00 15.92      B    N
ATOM   2077  CA  CYS N   2      19.557 167.872  14.720  1.00 16.58      B    C
ATOM   2078  CB  CYS N   2      19.181 166.845  13.651  1.00 16.18      B    C
ATOM   2079  SG  CYS N   2      20.534 166.387  12.550  1.00 19.54      B    S
ATOM   2080  C   CYS N   2      18.307 168.325  15.468  1.00 19.64      B    C
ATOM   2081  O   CYS N   2      17.328 167.597  15.602  1.00 21.89      B    O
ATOM   2082  N   GLU N   3      18.362 169.562  15.979  1.00 20.31      B    N
ATOM   2083  CA  GLU N   3      17.251 170.176  16.728  1.00 24.88      B    C
ATOM   2084  CB  GLU N   3      17.726 171.330  17.597  1.00 35.89      B    C
ATOM   2085  CG  GLU N   3      18.719 170.874  18.673  1.00 64.64      B    C
ATOM   2086  CD  GLU N   3      19.121 172.014  19.604  1.00 83.46      B    C
ATOM   2087  OE1 GLU N   3      19.137 173.188  19.206  1.00 66.80      B    O
ATOM   2088  OE2 GLU N   3      19.347 171.706  20.822  1.00 70.21      B    O
ATOM   2089  C   GLU N   3      16.183 170.684  15.754  1.00 25.77      B    C
ATOM   2090  O   GLU N   3      16.475 171.102  14.638  1.00 20.01      B    O
ATOM   2091  N   ALA N   4      14.922 170.640  16.213  1.00 31.61      B    N
ATOM   2092  CA  ALA N   4      13.777 171.061  15.400  1.00 32.30      B    C
ATOM   2093  CB  ALA N   4      12.482 170.473  15.924  1.00 20.70      B    C
ATOM   2094  C   ALA N   4      13.673 172.585  15.350  1.00 22.65      B    C
ATOM   2095  O   ALA N   4      14.042 173.270  16.323  1.00 29.18      B    O
ATOM   2096  N   PHE N   5      13.193 173.134  14.237  1.00 26.44      B    N
ATOM   2097  CA  PHE N   5      12.983 174.564  14.075  1.00 24.45      B    C
ATOM   2098  CB  PHE N   5      14.331 175.268  13.716  1.00 21.88      B    C
ATOM   2099  CG  PHE N   5      14.830 174.918  12.339  1.00 17.93      B    C
ATOM   2100  CD1 PHE N   5      15.473 173.719  12.091  1.00 12.86      B    C
ATOM   2101  CE1 PHE N   5      15.973 173.429  10.829  1.00 14.78      B    C
ATOM   2102  CZ  PHE N   5      15.805 174.337   9.784  1.00 18.45      B    C
ATOM   2103  CE2 PHE N   5      15.158 175.547  10.030  1.00 17.81      B    C
ATOM   2104  CD2 PHE N   5      14.684 175.829  11.309  1.00 18.86      B    C
ATOM   2105  C   PHE N   5      11.930 174.884  13.013  1.00 16.42      B    C
ATOM   2106  O   PHE N   5      11.739 174.070  12.043  1.00 23.14      B    O
ATOM   2107  N   ASP N   6      11.240 176.006  13.163  1.00 25.54      B    N
ATOM   2108  CA  ASP N   6      10.158 176.424  12.258  1.00 25.69      B    C
ATOM   2109  CB  ASP N   6       9.103 177.212  13.046  1.00 40.27      B    C
ATOM   2110  CG  ASP N   6       8.509 176.416  14.185  1.00 32.77      B    C
ATOM   2111  OD1 ASP N   6       8.708 175.191  14.271  1.00 40.35      B    O
ATOM   2112  OD2 ASP N   6       7.812 177.047  15.020  1.00 51.18      B    O
ATOM   2113  C   ASP N   6      10.726 177.262  11.125  1.00 17.45      B    C
ATOM   2114  O   ASP N   6      10.950 178.476  11.258  1.00 18.34      B    O
ATOM   2115  N   ALA N   7      10.954 176.624   9.958  1.00 15.88      B    N
ATOM   2116  CA  ALA N   7      11.460 177.296   8.738  1.00 13.60      B    C
ATOM   2117  CB  ALA N   7      12.101 176.270   7.833  1.00 23.62      B    C
ATOM   2118  C   ALA N   7      10.300 178.013   8.053  1.00 14.84      B    C
ATOM   2119  O   ALA N   7       9.216 177.451   7.892  1.00 18.22      B    O
ATOM   2120  N   ALA N   8      10.576 179.248   7.613  1.00 11.36      B    N
ATOM   2121  CA  ALA N   8       9.578 180.070   6.937  1.00 10.01      B    C
ATOM   2122  CB  ALA N   8       9.941 181.545   7.029  1.00 19.76      B    C
ATOM   2123  C   ALA N   8       9.392 179.645   5.499  1.00 11.25      B    C
ATOM   2124  O   ALA N   8       8.279 179.462   5.004  1.00 13.89      B    O
ATOM   2125  OXT ALA N   8      10.426 179.459   4.731  1.00 30.85           O
TER    2126      ALA N   8
ATOM   2127  N   GLY O   1       0.237 172.489   7.310  1.00  7.80      C    N
ATOM   2128  CA  GLY O   1      -0.907 173.168   6.642  1.00  8.83      C    C
ATOM   2129  C   GLY O   1      -1.448 172.364   5.477  1.00 10.62      C    C
ATOM   2130  O   GLY O   1      -2.583 171.886   5.516  1.00 12.55      C    O
ATOM   2131  N   CYS O   2      -0.625 172.218   4.438  1.00 10.32      C    N
ATOM   2132  CA  CYS O   2      -0.997 171.480   3.225  1.00  9.84      C    C
ATOM   2133  CB  CYS O   2      -1.745 172.402   2.257  1.00 10.22      C    C
ATOM   2134  SG  CYS O   2      -0.739 173.735   1.559  1.00 14.40      C    S
ATOM   2135  C   CYS O   2       0.222 170.885   2.533  1.00 12.25      C    C
ATOM   2136  O   CYS O   2       1.355 171.314   2.766  1.00 13.27      C    O
ATOM   2137  N   GLY O   3      -0.019 169.900   1.666  1.00 13.40      C    N
ATOM   2138  CA  GLY O   3       1.038 169.250   0.899  1.00 12.85      C    C
ATOM   2139  C   GLY O   3       1.902 168.347   1.762  1.00 12.51      C    C
ATOM   2140  O   GLY O   3       1.383 167.564   2.563  1.00 11.87      C    O
ATOM   2141  N   GLY O   4       3.222 168.457   1.601  1.00 12.49      C    N
ATOM   2142  CA  GLY O   4       4.174 167.674   2.388  1.00 15.25      C    C
ATOM   2143  C   GLY O   4       4.242 166.229   1.933  1.00 15.48      C    C
ATOM   2144  O   GLY O   4       4.308 165.948   0.792  1.00 17.91      C    O
ATOM   2145  N   ASN O   5       4.233 165.306   2.887  1.00 13.95      C    N
ATOM   2146  CA  ASN O   5       4.323 163.866   2.605  1.00 12.25      C    C
ATOM   2147  CB  ASN O   5       5.749 163.495   2.158  1.00  7.98      C    C
ATOM   2148  CG  ASN O   5       6.831 164.062   3.067  1.00  9.61      C    C
ATOM   2149  OD1 ASN O   5       6.555 164.576   4.155  1.00  7.97      C    O
ATOM   2150  ND2 ASN O   5       8.076 163.976   2.617  1.00  7.61      C    N
ATOM   2151  C   ASN O   5       3.877 163.007   3.796  1.00 13.09      C    C
ATOM   2152  O   ASN O   5       3.567 163.536   4.868  1.00 14.74      C    O
ATOM   2153  N   SER O   6       3.834 161.689   3.596  1.00 13.80      C    N
ATOM   2154  CA  SER O   6       3.446 160.734   4.643  1.00 14.46      C    C
ATOM   2155  CB  SER O   6       3.323 159.328   4.061  1.00 17.32      C    C
ATOM   2156  OG  SER O   6       4.501 158.953   3.365  1.00 21.28      C    O
ATOM   2157  C   SER O   6       4.381 160.706   5.857  1.00 12.63      C    C
ATOM   2158  O   SER O   6       3.953 160.325   6.949  1.00 13.51      C    O
ATOM   2159  N   ASN O   7       5.646 161.095   5.666  1.00  8.74      C    N
ATOM   2160  CA  ASN O   7       6.591 161.248   6.778  1.00  8.97      C    C
ATOM   2161  CB  ASN O   7       8.029 161.383   6.244  1.00 11.29      C    C
ATOM   2162  CG  ASN O   7       9.082 161.354   7.344  1.00 12.08      C    C
ATOM   2163  OD1 ASN O   7       8.864 160.809   8.428  1.00  7.87      C    O
ATOM   2164  ND2 ASN O   7      10.242 161.937   7.061  1.00  8.59      C    N
ATOM   2165  C   ASN O   7       6.199 162.451   7.647  1.00  7.62      C    C
ATOM   2166  O   ASN O   7       6.752 163.549   7.518  1.00  7.69      C    O
ATOM   2167  N   ARG O   8       5.217 162.226   8.521  1.00  8.66      C    N
ATOM   2168  CA  ARG O   8       4.649 163.268   9.378  1.00 10.29      C    C
ATOM   2169  CB  ARG O   8       3.708 164.170   8.565  1.00 14.37      C    C
ATOM   2170  CG  ARG O   8       3.336 165.481   9.249  1.00 13.65      C    C
ATOM   2171  CD  ARG O   8       2.025 166.044   8.721  1.00 13.88      C    C
ATOM   2172  NE  ARG O   8       2.049 166.277   7.279  1.00 15.28      C    N
ATOM   2173  CZ  ARG O   8       1.007 166.690   6.549  1.00 14.20      C    C
ATOM   2174  NH1 ARG O   8      -0.180 166.926   7.114  1.00 12.03      C    N
ATOM   2175  NH2 ARG O   8       1.150 166.868   5.242  1.00 16.31      C    N
ATOM   2176  C   ARG O   8       3.875 162.622  10.525  1.00 10.76      C    C
ATOM   2177  O   ARG O   8       3.066 161.718  10.294  1.00 10.60      C    O
ATOM   2178  N   PHE O   9       4.130 163.083  11.749  1.00 10.73      C    N
ATOM   2179  CA  PHE O   9       3.445 162.587  12.950  1.00 11.59      C    C
ATOM   2180  CB  PHE O   9       4.330 161.585  13.698  1.00 11.35      C    C
ATOM   2181  CG  PHE O   9       4.719 160.384  12.878  1.00 13.50      C    C
ATOM   2182  CD1 PHE O   9       3.886 159.275  12.807  1.00 10.23      C    C
ATOM   2183  CE1 PHE O   9       4.238 158.165  12.048  1.00 11.33      C    C
ATOM   2184  CZ  PHE O   9       5.436 158.158  11.347  1.00 10.52      C    C
ATOM   2185  CE2 PHE O   9       6.278 159.262  11.407  1.00 12.66      C    C
ATOM   2186  CD2 PHE O   9       5.916 160.365  12.166  1.00 13.54      C    C
ATOM   2187  C   PHE O   9       3.087 163.746  13.877  1.00 12.67      C    C
ATOM   2188  O   PHE O   9       3.820 164.736  13.947  1.00 14.35      C    O
ATOM   2189  N   LYS O  10       1.965 163.618  14.579  1.00 13.88      C    N
ATOM   2190  CA  LYS O  10       1.499 164.647  15.515  1.00 14.98      C    C
ATOM   2191  CB  LYS O  10       0.037 164.406  15.904  1.00 17.15      C    C
ATOM   2192  CG  LYS O  10      -0.944 164.528  14.749  1.00 19.08      C    C
ATOM   2193  CD  LYS O  10      -2.374 164.319  15.224  1.00 25.94      C    C
ATOM   2194  CE  LYS O  10      -3.377 164.523  14.092  1.00 29.19      C    C
ATOM   2195  NZ  LYS O  10      -4.777 164.321  14.559  1.00 34.55      C    N
ATOM   2196  C   LYS O  10       2.365 164.667  16.768  1.00 14.93      C    C
ATOM   2197  O   LYS O  10       2.923 165.707  17.130  1.00 16.09      C    O
ATOM   2198  N   THR O  11       2.475 163.507  17.418  1.00 14.29      C    N
ATOM   2199  CA  THR O  11       3.265 163.339  18.640  1.00 12.67      C    C
ATOM   2200  CB  THR O  11       2.422 162.697  19.758  1.00 12.36      C    C
ATOM   2201  OG1 THR O  11       1.919 161.429  19.322  1.00 11.26      C    O
ATOM   2202  CG2 THR O  11       1.258 163.599  20.134  1.00 13.78      C    C
ATOM   2203  C   THR O  11       4.499 162.471  18.386  1.00 12.39      C    C
ATOM   2204  O   THR O  11       4.577 161.762  17.378  1.00 13.05      C    O
ATOM   2205  N   ILE O  12       5.456 162.536  19.312  1.00 11.68      C    N
ATOM   2206  CA  ILE O  12       6.688 161.731  19.244  1.00 12.34      C    C
ATOM   2207  CB  ILE O  12       7.764 162.250  20.246  1.00 14.59      C    C
ATOM   2208  CG1 ILE O  12       9.168 161.718  19.908  1.00 15.79      C    C
ATOM   2209  CD1 ILE O  12       9.721 162.195  18.584  1.00 13.19      C    C
ATOM   2210  CG2 ILE O  12       7.406 161.904  21.687  1.00 14.05      C    C
ATOM   2211  C   ILE O  12       6.430 160.228  19.435  1.00 13.48      C    C
ATOM   2212  O   ILE O  12       7.188 159.402  18.923  1.00 14.27      C    O
ATOM   2213  N   GLU O  13       5.366 159.875  20.158  1.00 11.30      C    N
ATOM   2214  CA  GLU O  13       4.988 158.469  20.378  1.00 11.44      C    C
ATOM   2215  CB  GLU O  13       3.861 158.343  21.411  1.00  8.38      C    C
ATOM   2216  CG  GLU O  13       4.249 158.714  22.839  1.00 10.60      C    C
ATOM   2217  CD  GLU O  13       3.924 160.151  23.212  1.00 13.52      C    C
ATOM   2218  OE1 GLU O  13       4.090 161.048  22.354  1.00 16.78      C    O
ATOM   2219  OE2 GLU O  13       3.503 160.396  24.361  1.00 18.62      C    O
ATOM   2220  C   GLU O  13       4.564 157.772  19.080  1.00 12.14      C    C
ATOM   2221  O   GLU O  13       4.894 156.604  18.868  1.00 12.26      C    O
ATOM   2222  N   GLU O  14       3.830 158.493  18.231  1.00 12.88      C    N
ATOM   2223  CA  GLU O  14       3.403 157.979  16.923  1.00 14.42      C    C
ATOM   2224  CB  GLU O  14       2.367 158.912  16.285  1.00 19.95      C    C
ATOM   2225  CG  GLU O  14       1.039 159.005  17.031  1.00 31.52      C    C
ATOM   2226  CD  GLU O  14       0.220 157.723  16.946  1.00 36.50      C    C
ATOM   2227  OE1 GLU O  14       0.060 157.173  15.830  1.00 38.48      C    O
ATOM   2228  OE2 GLU O  14      -0.286 157.261  17.997  1.00 40.93      C    O
ATOM   2229  C   GLU O  14       4.576 157.782  15.955  1.00 14.80      C    C
ATOM   2230  O   GLU O  14       4.571 156.849  15.152  1.00 16.98      C    O
ATOM   2231  N   CYS O  15       5.577 158.665  16.037  1.00 13.33      C    N
ATOM   2232  CA  CYS O  15       6.772 158.584  15.194  1.00 12.80      C    C
ATOM   2233  CB  CYS O  15       7.587 159.880  15.293  1.00  8.57      C    C
ATOM   2234  SG  CYS O  15       9.003 159.963  14.171  1.00 15.97      C    S
ATOM   2235  C   CYS O  15       7.662 157.385  15.534  1.00 13.65      C    C
ATOM   2236  O   CYS O  15       8.179 156.722  14.634  1.00 12.48      C    O
ATOM   2237  N   ARG O  16       7.847 157.128  16.830  1.00 12.79      C    N
ATOM   2238  CA  ARG O  16       8.698 156.028  17.301  1.00 11.14      C    C
ATOM   2239  CB  ARG O  16       9.028 156.183  18.788  1.00 11.86      C    C
ATOM   2240  CG  ARG O  16       9.945 157.356  19.093  1.00 19.88      C    C
ATOM   2241  CD  ARG O  16      10.199 157.493  20.584  1.00 21.81      C    C
ATOM   2242  NE  ARG O  16      10.972 156.375  21.129  1.00 21.86      C    N
ATOM   2243  CZ  ARG O  16      12.296 156.208  20.998  1.00 19.02      C    C
ATOM   2244  NH1 ARG O  16      13.043 157.088  20.325  1.00 18.32      C    N
ATOM   2245  NH2 ARG O  16      12.880 155.150  21.541  1.00 19.76      C    N
ATOM   2246  C   ARG O  16       8.083 154.650  17.048  1.00 11.26      C    C
ATOM   2247  O   ARG O  16       8.766 153.754  16.545  1.00 12.68      C    O
ATOM   2248  N   ARG O  17       6.809 154.483  17.399  1.00 10.06      C    N
ATOM   2249  CA  ARG O  17       6.108 153.198  17.213  1.00 12.50      C    C
ATOM   2250  CB  ARG O  17       4.715 153.224  17.863  1.00  8.24      C    C
ATOM   2251  CG  ARG O  17       4.727 153.051  19.374  1.00  7.01      C    C
ATOM   2252  CD  ARG O  17       3.346 152.704  19.913  1.00  8.40      C    C
ATOM   2253  NE  ARG O  17       2.436 153.849  19.898  1.00 10.70      C    N
ATOM   2254  CZ  ARG O  17       2.356 154.800  20.836  1.00 11.18      C    C
ATOM   2255  NH1 ARG O  17       3.137 154.777  21.919  1.00 12.17      C    N
ATOM   2256  NH2 ARG O  17       1.475 155.787  20.694  1.00 11.67      C    N
ATOM   2257  C   ARG O  17       5.985 152.777  15.744  1.00 14.62      C    C
ATOM   2258  O   ARG O  17       6.081 151.587  15.431  1.00 15.07      C    O
ATOM   2259  N   THR O  18       5.766 153.748  14.857  1.00 17.57      C    N
ATOM   2260  CA  THR O  18       5.635 153.482  13.424  1.00 16.45      C    C
ATOM   2261  CB  THR O  18       5.013 154.690  12.680  1.00 14.60      C    C
ATOM   2262  OG1 THR O  18       3.773 155.051  13.302  1.00 16.01      C    O
ATOM   2263  CG2 THR O  18       4.759 154.369  11.206  1.00  9.92      C    C
ATOM   2264  C   THR O  18       6.977 153.123  12.769  1.00 15.48      C    C
ATOM   2265  O   THR O  18       7.059 152.139  12.031  1.00 16.19      C    O
ATOM   2266  N   CYS O  19       8.006 153.922  13.052  1.00 14.41      C    N
ATOM   2267  CA  CYS O  19       9.315 153.792  12.391  1.00 15.53      C    C
ATOM   2268  CB  CYS O  19       9.901 155.172  12.112  1.00 13.81      C    C
ATOM   2269  SG  CYS O  19       8.855 156.237  11.089  1.00 14.72      C    S
ATOM   2270  C   CYS O  19      10.320 152.958  13.190  1.00 17.64      C    C
ATOM   2271  O   CYS O  19      10.833 151.957  12.679  1.00 19.24      C    O
ATOM   2272  N   ILE O  20      10.596 153.368  14.427  1.00 18.14      C    N
ATOM   2273  CA  ILE O  20      11.647 152.745  15.248  1.00 18.93      C    C
ATOM   2274  CB  ILE O  20      12.128 153.681  16.389  1.00 17.42      C    C
ATOM   2275  CG1 ILE O  20      12.705 154.980  15.810  1.00 16.29      C    C
ATOM   2276  CD1 ILE O  20      12.765 156.128  16.804  1.00 16.90      C    C
ATOM   2277  CG2 ILE O  20      13.174 152.992  17.257  1.00 18.57      C    C
ATOM   2278  C   ILE O  20      11.176 151.402  15.807  1.00 19.85      C    C
ATOM   2279  O   ILE O  20      11.704 150.350  15.423  1.00 18.92      C    O
ATOM   2280  N   GLY O  21      10.189 151.429  16.705  1.00 23.69      C    N
ATOM   2281  CA  GLY O  21       9.676 150.229  17.361  1.00 27.55      C    C
ATOM   2282  C   GLY O  21       8.913 150.512  18.634  1.00 30.08      C    C
ATOM   2283  O   GLY O  21       8.413 149.593  19.294  1.00 34.42      C    O
ATOM   2284  OXT GLY O  21       8.790 151.665  19.075  1.00 33.20      C    O
TER    2285      GLY O  21
ATOM   2286  N   ALA P   1      16.670 189.187   7.848  1.00 36.13      A    N
ATOM   2287  CA  ALA P   1      16.673 189.679   9.266  1.00 35.01      A    C
ATOM   2288  CB  ALA P   1      17.484 190.980   9.396  1.00 20.14      A    C
ATOM   2289  C   ALA P   1      15.272 189.843   9.879  1.00 32.96      A    C
ATOM   2290  O   ALA P   1      14.982 189.211  10.901  1.00 34.96      A    O
ATOM   2291  N   PRO P   2      14.385 190.655   9.251  1.00 30.43      A    N
ATOM   2292  CA  PRO P   2      13.030 190.765   9.804  1.00 25.70      A    C
ATOM   2293  CB  PRO P   2      12.515 192.060   9.181  1.00 26.55      A    C
ATOM   2294  CG  PRO P   2      13.208 192.141   7.873  1.00 27.30      A    C
ATOM   2295  CD  PRO P   2      14.558 191.500   8.054  1.00 28.53      A    C
ATOM   2296  C   PRO P   2      12.122 189.597   9.404  1.00 23.88      A    C
ATOM   2297  O   PRO P   2      12.496 188.778   8.557  1.00 22.56      A    O
ATOM   2298  N   ARG P   3      10.947 189.527  10.021  1.00 21.94      A    N
ATOM   2299  CA  ARG P   3       9.987 188.455   9.772  1.00 19.64      A    C
ATOM   2300  CB  ARG P   3       8.975 188.357  10.922  1.00 16.40      A    C
ATOM   2301  CG  ARG P   3       9.577 187.911  12.244  1.00 14.56      A    C
ATOM   2302  CD  ARG P   3       8.661 188.170  13.433  1.00 18.37      A    C
ATOM   2303  NE  ARG P   3       7.503 187.269  13.454  1.00 19.46      A    N
ATOM   2304  CZ  ARG P   3       6.291 187.525  12.955  1.00 19.94      A    C
ATOM   2305  NH1 ARG P   3       6.001 188.678  12.348  1.00 19.72      A    N
ATOM   2306  NH2 ARG P   3       5.338 186.597  13.061  1.00 19.68      A    N
ATOM   2307  C   ARG P   3       9.256 188.653   8.447  1.00 19.94      A    C
ATOM   2308  O   ARG P   3       9.277 187.776   7.582  1.00 21.50      A    O
ATOM   2309  N   ARG P   4       8.625 189.822   8.294  1.00 17.73      A    N
ATOM   2310  CA  ARG P   4       7.822 190.149   7.109  1.00 17.16      A    C
ATOM   2311  CB  ARG P   4       6.572 190.928   7.505  1.00 17.06      A    C
ATOM   2312  CG  ARG P   4       5.604 190.170   8.407  1.00 21.05      A    C
ATOM   2313  CD  ARG P   4       4.843 189.088   7.654  1.00 24.65      A    C
ATOM   2314  NE  ARG P   4       3.982 188.286   8.525  1.00 32.92      A    N
ATOM   2315  CZ  ARG P   4       4.407 187.315   9.349  1.00 38.22      A    C
ATOM   2316  NH1 ARG P   4       5.696 186.981   9.430  1.00 44.04      A    N
ATOM   2317  NH2 ARG P   4       3.516 186.655  10.089  1.00 41.66      A    N
ATOM   2318  C   ARG P   4       8.618 190.952   6.078  1.00 16.50      A    C
ATOM   2319  O   ARG P   4       9.650 191.551   6.397  1.00 15.61      A    O
ATOM   2320  N   LYS P   5       8.123 190.951   4.841  1.00 16.57      A    N
ATOM   2321  CA  LYS P   5       8.768 191.645   3.715  1.00 16.49      A    C
ATOM   2322  CB  LYS P   5       8.276 191.066   2.383  1.00 19.00      A    C
ATOM   2323  CG  LYS P   5       8.590 189.591   2.180  1.00 21.38      A    C
ATOM   2324  CD  LYS P   5       8.119 189.120   0.817  1.00 25.81      A    C
ATOM   2325  CE  LYS P   5       8.363 187.624   0.629  1.00 31.68      A    C
ATOM   2326  NZ  LYS P   5       9.808 187.258   0.635  1.00 35.40      A    N
ATOM   2327  C   LYS P   5       8.568 193.164   3.724  1.00 13.64      A    C
ATOM   2328  O   LYS P   5       9.345 193.890   3.099  1.00 14.04      A    O
ATOM   2329  N   LEU P   6       7.522 193.640   4.403  1.00 11.86      A    N
ATOM   2330  CA  LEU P   6       7.251 195.083   4.515  1.00 10.13      A    C
ATOM   2331  CB  LEU P   6       5.833 195.329   5.066  1.00 12.74      A    C
ATOM   2332  CG  LEU P   6       5.483 194.875   6.495  1.00 15.63      A    C
ATOM   2333  CD1 LEU P   6       5.763 195.955   7.541  1.00 17.39      A    C
ATOM   2334  CD2 LEU P   6       4.022 194.448   6.581  1.00 11.06      A    C
ATOM   2335  C   LEU P   6       8.277 195.859   5.354  1.00  7.82      A    C
ATOM   2336  O   LEU P   6       8.468 197.057   5.136  1.00  8.61      A    O
ATOM   2337  N   CYS P   7       8.925 195.180   6.303  1.00  8.04      A    N
ATOM   2338  CA  CYS P   7       9.856 195.825   7.239  1.00  7.69      A    C
ATOM   2339  CB  CYS P   7      10.182 194.878   8.397  1.00  7.03      A    C
ATOM   2340  SG  CYS P   7       8.731 194.312   9.315  1.00 14.70      A    S
ATOM   2341  C   CYS P   7      11.161 196.327   6.606  1.00  9.01      A    C
ATOM   2342  O   CYS P   7      11.737 197.307   7.085  1.00 10.07      A    O
ATOM   2343  N   ILE P   8      11.624 195.666   5.542  1.00  8.82      A    N
ATOM   2344  CA  ILE P   8      12.870 196.061   4.853  1.00 10.75      A    C
ATOM   2345  CB  ILE P   8      13.464 194.912   3.989  1.00 14.62      A    C
ATOM   2346  CG1 ILE P   8      12.531 194.507   2.836  1.00 11.77      A    C
ATOM   2347  CD1 ILE P   8      13.252 193.856   1.678  1.00 11.24      A    C
ATOM   2348  CG2 ILE P   8      13.782 193.707   4.858  1.00 19.66      A    C
ATOM   2349  C   ILE P   8      12.772 197.344   4.002  1.00 10.27      A    C
ATOM   2350  O   ILE P   8      13.803 197.856   3.553  1.00 10.60      A    O
ATOM   2351  N   LEU P   9      11.556 197.848   3.775  1.00 10.81      A    N
ATOM   2352  CA  LEU P   9      11.347 199.063   2.970  1.00 12.77      A    C
ATOM   2353  CB  LEU P   9       9.851 199.284   2.699  1.00 12.81      A    C
ATOM   2354  CG  LEU P   9       9.121 198.231   1.860  1.00 12.74      A    C
ATOM   2355  CD1 LEU P   9       7.614 198.442   1.924  1.00 13.77      A    C
ATOM   2356  CD2 LEU P   9       9.606 198.245   0.416  1.00 11.20      A    C
ATOM   2357  C   LEU P   9      11.927 200.314   3.635  1.00 15.95      A    C
ATOM   2358  O   LEU P   9      12.032 200.391   4.864  1.00 16.73      A    O
ATOM   2359  N   HIS P  10      12.297 201.290   2.800  1.00 16.69      A    N
ATOM   2360  CA  HIS P  10      12.870 202.554   3.268  1.00 18.53      A    C
ATOM   2361  CB  HIS P  10      13.565 203.272   2.106  1.00 28.53      A    C
ATOM   2362  CG  HIS P  10      14.452 204.404   2.531  1.00 35.80      A    C
ATOM   2363  ND1 HIS P  10      13.993 205.699   2.695  1.00 43.86      A    N
ATOM   2364  CE1 HIS P  10      15.003 206.471   3.076  1.00 40.62      A    C
ATOM   2365  NE2 HIS P  10      16.076 205.730   3.190  1.00 36.59      A    N
ATOM   2366  CD2 HIS P  10      15.775 204.430   2.861  1.00 42.25      A    C
ATOM   2367  C   HIS P  10      11.792 203.454   3.869  1.00 17.88      A    C
ATOM   2368  O   HIS P  10      10.615 203.349   3.504  1.00 18.53      A    O
ATOM   2369  N   ALA P  11      12.187 204.328   4.798  1.00 15.67      A    N
ATOM   2370  CA  ALA P  11      11.267 205.258   5.443  1.00 16.07      A    C
ATOM   2371  CB  ALA P  11      11.930 205.912   6.648  1.00 19.48      A    C
ATOM   2372  C   ALA P  11      10.787 206.336   4.467  1.00 14.14      A    C
ATOM   2373  O   ALA P  11      11.586 206.871   3.690  1.00 14.12      A    O
ATOM   2374  N   ASN P  12       9.490 206.639   4.509  1.00 11.49      A    N
ATOM   2375  CA  ASN P  12       8.866 207.613   3.610  1.00 12.91      A    C
ATOM   2376  CB  ASN P  12       8.443 206.923   2.303  1.00 16.31      A    C
ATOM   2377  CG  ASN P  12       7.910 207.895   1.264  1.00 15.93      A    C
ATOM   2378  OD1 ASN P  12       8.302 209.060   1.213  1.00 15.36      A    O
ATOM   2379  ND2 ASN P  12       7.017 207.404   0.412  1.00 15.65      A    N
ATOM   2380  C   ASN P  12       7.657 208.274   4.287  1.00 13.65      A    C
ATOM   2381  O   ASN P  12       6.625 207.622   4.469  1.00 14.00      A    O
ATOM   2382  N   PRO P  13       7.781 209.564   4.683  1.00 13.21      A    N
ATOM   2383  CA  PRO P  13       6.638 210.290   5.252  1.00 12.84      A    C
ATOM   2384  CB  PRO P  13       7.230 211.648   5.649  1.00 12.60      A    C
ATOM   2385  CG  PRO P  13       8.687 211.397   5.810  1.00 14.68      A    C
ATOM   2386  CD  PRO P  13       9.031 210.339   4.809  1.00 13.31      A    C
ATOM   2387  C   PRO P  13       5.472 210.475   4.273  1.00 12.66      A    C
ATOM   2388  O   PRO P  13       4.327 210.164   4.621  1.00 16.45      A    O
ATOM   2389  N   GLY P  14       5.772 210.972   3.073  1.00 11.66      A    N
ATOM   2390  CA  GLY P  14       4.773 211.166   2.016  1.00 12.25      A    C
ATOM   2391  C   GLY P  14       4.802 212.565   1.430  1.00 14.92      A    C
ATOM   2392  O   GLY P  14       5.862 213.189   1.344  1.00 13.49      A    O
ATOM   2393  N   ARG P  15       3.620 213.054   1.037  1.00 16.93      A    N
ATOM   2394  CA  ARG P  15       3.466 214.377   0.416  1.00 18.45      A    C
ATOM   2395  CB  ARG P  15       3.083 214.213  -1.067  1.00 20.34      A    C
ATOM   2396  CG  ARG P  15       1.686 213.657  -1.321  1.00 20.17      A    C
ATOM   2397  CD  ARG P  15       1.513 213.200  -2.761  1.00 19.73      A    C
ATOM   2398  NE  ARG P  15       0.160 212.721  -3.030  1.00 20.41      A    N
ATOM   2399  CZ  ARG P  15      -0.331 211.529  -2.681  1.00 18.93      A    C
ATOM   2400  NH1 ARG P  15       0.409 210.638  -2.010  1.00 21.64      A    N
ATOM   2401  NH2 ARG P  15      -1.589 211.221  -2.990  1.00 12.84      A    N
ATOM   2402  C   ARG P  15       2.464 215.317   1.121  1.00 19.21      A    C
ATOM   2403  O   ARG P  15       2.138 216.380   0.587  1.00 20.87      A    O
ATOM   2404  N   CYS P  16       1.993 214.923   2.306  1.00 17.81      A    N
ATOM   2405  CA  CYS P  16       1.040 215.731   3.088  1.00 16.47      A    C
ATOM   2406  CB  CYS P  16      -0.066 214.846   3.679  1.00 14.73      A    C
ATOM   2407  SG  CYS P  16      -1.398 214.457   2.521  1.00 16.10      A    S
ATOM   2408  C   CYS P  16       1.745 216.514   4.194  1.00 15.18      A    C
ATOM   2409  O   CYS P  16       2.876 216.196   4.573  1.00 14.04      A    O
ATOM   2410  N   TYR P  17       1.057 217.529   4.709  1.00 15.90      A    N
ATOM   2411  CA  TYR P  17       1.607 218.441   5.724  1.00 17.93      A    C
ATOM   2412  CB  TYR P  17       1.004 219.844   5.550  1.00 23.26      A    C
ATOM   2413  CG  TYR P  17       1.192 220.428   4.161  1.00 28.03      A    C
ATOM   2414  CD1 TYR P  17       2.384 221.057   3.798  1.00 34.78      A    C
ATOM   2415  CE1 TYR P  17       2.538 221.594   2.531  1.00 37.65      A    C
ATOM   2416  CZ  TYR P  17       1.492 221.494   1.595  1.00 38.30      A    C
ATOM   2417  OH  TYR P  17       1.673 222.048   0.350  1.00 45.03      A    O
ATOM   2418  CE2 TYR P  17       0.315 220.875   1.958  1.00 35.17      A    C
ATOM   2419  CD2 TYR P  17       0.170 220.346   3.225  1.00 29.03      A    C
ATOM   2420  C   TYR P  17       1.392 217.986   7.174  1.00 17.30      A    C
ATOM   2421  O   TYR P  17       1.919 218.607   8.098  1.00 18.63      A    O
ATOM   2422  N   ASP P  18       0.632 216.907   7.380  1.00 17.29      A    N
ATOM   2423  CA  ASP P  18       0.304 216.410   8.722  1.00 16.35      A    C
ATOM   2424  CB  ASP P  18      -0.881 215.431   8.661  1.00 14.89      A    C
ATOM   2425  CG  ASP P  18      -1.487 215.136  10.032  1.00 15.92      A    C
ATOM   2426  OD1 ASP P  18      -1.217 215.866  11.011  1.00 14.76      A    O
ATOM   2427  OD2 ASP P  18      -2.250 214.154  10.124  1.00 19.96      A    O
ATOM   2428  C   ASP P  18       1.509 215.722   9.364  1.00 17.72      A    C
ATOM   2429  O   ASP P  18       2.157 214.883   8.731  1.00 17.32      A    O
ATOM   2430  N   ALA P  19       1.797 216.084  10.613  1.00 18.37      A    N
ATOM   2431  CA  ALA P  19       2.905 215.497  11.382  1.00 19.33      A    C
ATOM   2432  CB  ALA P  19       3.682 216.605  12.088  1.00 20.09      A    C
ATOM   2433  C   ALA P  19       2.372 214.472  12.381  1.00 20.16      A    C
ATOM   2434  O   ALA P  19       2.084 214.812  13.534  1.00 21.35      A    O
ATOM   2435  N   ILE P  20       2.242 213.231  11.922  1.00 16.64      A    N
ATOM   2436  CA  ILE P  20       1.740 212.126  12.739  1.00 16.28      A    C
ATOM   2437  CB  ILE P  20       0.851 211.157  11.925  1.00 15.53      A    C
ATOM   2438  CG1 ILE P  20      -0.188 211.930  11.097  1.00 10.36      A    C
ATOM   2439  CD1 ILE P  20      -1.172 211.048  10.349  1.00 10.84      A    C
ATOM   2440  CG2 ILE P  20       0.149 210.155  12.844  1.00 18.06      A    C
ATOM   2441  C   ILE P  20       2.948 211.362  13.300  1.00 18.49      A    C
ATOM   2442  O   ILE P  20       3.806 210.929  12.518  1.00 18.54      A    O
ATOM   2443  N   PRO P  21       3.039 211.204  14.640  1.00 19.64      A    N
ATOM   2444  CA  PRO P  21       4.080 210.337  15.207  1.00 18.45      A    C
ATOM   2445  CB  PRO P  21       3.920 210.532  16.722  1.00 18.33      A    C
ATOM   2446  CG  PRO P  21       3.252 211.844  16.874  1.00 20.66      A    C
ATOM   2447  CD  PRO P  21       2.344 211.976  15.690  1.00 19.58      A    C
ATOM   2448  C   PRO P  21       3.897 208.862  14.826  1.00 16.66      A    C
ATOM   2449  O   PRO P  21       2.797 208.320  14.991  1.00 18.40      A    O
ATOM   2450  N   ALA P  22       4.951 208.242  14.308  1.00 14.02      A    N
ATOM   2451  CA  ALA P  22       4.907 206.844  13.877  1.00 11.76      A    C
ATOM   2452  CB  ALA P  22       4.166 206.728  12.552  1.00 12.93      A    C
ATOM   2453  C   ALA P  22       6.308 206.244  13.754  1.00 10.92      A    C
ATOM   2454  O   ALA P  22       7.231 206.912  13.273  1.00 10.69      A    O
ATOM   2455  N   PHE P  23       6.454 204.991  14.183  1.00 10.79      A    N
ATOM   2456  CA  PHE P  23       7.741 204.291  14.182  1.00  9.57      A    C
ATOM   2457  CB  PHE P  23       7.845 203.389  15.415  1.00 12.02      A    C
ATOM   2458  CG  PHE P  23       7.686 204.118  16.717  1.00 12.07      A    C
ATOM   2459  CD1 PHE P  23       8.775 204.731  17.327  1.00 12.82      A    C
ATOM   2460  CE1 PHE P  23       8.627 205.404  18.535  1.00 14.12      A    C
ATOM   2461  CZ  PHE P  23       7.381 205.476  19.142  1.00 13.30      A    C
ATOM   2462  CE2 PHE P  23       6.285 204.871  18.539  1.00 12.93      A    C
ATOM   2463  CD2 PHE P  23       6.440 204.197  17.339  1.00 11.73      A    C
ATOM   2464  C   PHE P  23       7.932 203.457  12.919  1.00 10.29      A    C
ATOM   2465  O   PHE P  23       6.992 203.262  12.142  1.00 11.50      A    O
ATOM   2466  N   TYR P  24       9.157 202.972  12.726  1.00  9.05      A    N
ATOM   2467  CA  TYR P  24       9.499 202.112  11.586  1.00 10.23      A    C
ATOM   2468  CB  TYR P  24       9.723 202.949  10.321  1.00 10.03      A    C
ATOM   2469  CG  TYR P  24      10.959 203.817  10.348  1.00 10.01      A    C
ATOM   2470  CD1 TYR P  24      10.938 205.039  10.912  1.00 12.59      A    C
ATOM   2471  CE1 TYR P  24      12.085 205.864  11.068  1.00  7.16      A    C
ATOM   2472  CZ  TYR P  24      13.241 205.451  10.420  1.00 11.15      A    C
ATOM   2473  OH  TYR P  24      14.364 206.246  10.455  1.00 12.76      A    O
ATOM   2474  CE2 TYR P  24      13.272 204.240   9.749  1.00  8.75      A    C
ATOM   2475  CD2 TYR P  24      12.140 203.440   9.714  1.00 10.96      A    C
ATOM   2476  C   TYR P  24      10.733 201.257  11.883  1.00 10.39      A    C
ATOM   2477  O   TYR P  24      11.601 201.658  12.668  1.00 10.58      A    O
ATOM   2478  N   TYR P  25      10.809 200.091  11.245  1.00  9.77      A    N
ATOM   2479  CA  TYR P  25      11.938 199.172  11.406  1.00 10.27      A    C
ATOM   2480  CB  TYR P  25      11.491 197.722  11.186  1.00  8.53      A    C
ATOM   2481  CG  TYR P  25      12.600 196.702  11.351  1.00 12.76      A    C
ATOM   2482  CD1 TYR P  25      13.022 196.301  12.623  1.00 13.65      A    C
ATOM   2483  CE1 TYR P  25      14.040 195.368  12.783  1.00 15.65      A    C
ATOM   2484  CZ  TYR P  25      14.648 194.825  11.660  1.00 17.53      A    C
ATOM   2485  OH  TYR P  25      15.655 193.898  11.812  1.00 16.97      A    O
ATOM   2486  CE2 TYR P  25      14.250 195.203  10.383  1.00 16.17      A    C
ATOM   2487  CD2 TYR P  25      13.234 196.136  10.241  1.00 14.33      A    C
ATOM   2488  C   TYR P  25      13.063 199.530  10.432  1.00 12.67      A    C
ATOM   2489  O   TYR P  25      12.906 199.383   9.217  1.00 14.47      A    O
ATOM   2490  N   ASN P  26      14.188 200.001  10.973  1.00 12.97      A    N
ATOM   2491  CA  ASN P  26      15.379 200.292  10.178  1.00 14.83      A    C
ATOM   2492  CB  ASN P  26      16.274 201.301  10.908  1.00 16.64      A    C
ATOM   2493  CG  ASN P  26      17.243 202.026   9.978  1.00 15.38      A    C
ATOM   2494  OD1 ASN P  26      17.614 201.522   8.916  1.00 22.03      A    O
ATOM   2495  ND2 ASN P  26      17.663 203.219  10.388  1.00 20.49      A    N
ATOM   2496  C   ASN P  26      16.145 198.997   9.913  1.00 17.77      A    C
ATOM   2497  O   ASN P  26      16.417 198.236  10.846  1.00 17.77      A    O
ATOM   2498  N   GLN P  27      16.498 198.753   8.647  1.00 19.11      A    N
ATOM   2499  CA  GLN P  27      17.199 197.525   8.241  1.00 21.05      A    C
ATOM   2500  CB  GLN P  27      17.077 197.319   6.721  1.00 22.09      A    C
ATOM   2501  CG  GLN P  27      17.739 196.061   6.154  1.00 27.57      A    C
ATOM   2502  CD  GLN P  27      16.961 194.779   6.427  1.00 28.56      A    C
ATOM   2503  OE1 GLN P  27      16.172 194.699   7.368  1.00 31.37      A    O
ATOM   2504  NE2 GLN P  27      17.203 193.770   5.597  1.00 27.20      A    N
ATOM   2505  C   GLN P  27      18.664 197.524   8.677  1.00 21.37      A    C
ATOM   2506  O   GLN P  27      19.170 196.493   9.119  1.00 22.72      A    O
ATOM   2507  N   ALA P  28      19.327 198.672   8.563  1.00 21.63      A    N
ATOM   2508  CA  ALA P  28      20.740 198.806   8.928  1.00 25.28      A    C
ATOM   2509  CB  ALA P  28      21.305 200.117   8.396  1.00 20.05      A    C
ATOM   2510  C   ALA P  28      20.961 198.703  10.436  1.00 26.27      A    C
ATOM   2511  O   ALA P  28      21.746 197.878  10.898  1.00 26.30      A    O
ATOM   2512  N   ALA P  29      20.233 199.537  11.178  1.00 26.74      A    N
ATOM   2513  CA  ALA P  29      20.368 199.592  12.634  1.00 25.11      A    C
ATOM   2514  CB  ALA P  29      19.898 200.949  13.153  1.00 19.86      A    C
ATOM   2515  C   ALA P  29      19.618 198.479  13.392  1.00 23.64      A    C
ATOM   2516  O   ALA P  29      19.915 198.233  14.563  1.00 24.26      A    O
ATOM   2517  N   LYS P  30      18.663 197.825  12.724  1.00 21.79      A    N
ATOM   2518  CA  LYS P  30      17.849 196.741  13.307  1.00 21.79      A    C
ATOM   2519  CB  LYS P  30      18.712 195.530  13.702  1.00 24.20      A    C
ATOM   2520  CG  LYS P  30      19.637 195.023  12.619  1.00 25.31      A    C
ATOM   2521  CD  LYS P  30      20.320 193.740  13.032  1.00 26.25      A    C
ATOM   2522  CE  LYS P  30      21.216 193.188  11.941  1.00 27.59      A    C
ATOM   2523  NZ  LYS P  30      21.868 191.915  12.334  1.00 30.46      A    N
ATOM   2524  C   LYS P  30      17.002 197.219  14.495  1.00 20.57      A    C
ATOM   2525  O   LYS P  30      16.672 196.465  15.415  1.00 20.32      A    O
ATOM   2526  OXT LYS P  30      16.608 198.384  14.559  1.00 29.88           O
TER    2527      LYS P  30
ATOM   2528  N   ALA Q   1      22.987 207.043  18.022  1.00 33.70      B    N
ATOM   2529  CA  ALA Q   1      21.679 206.322  17.829  1.00 24.87      B    C
ATOM   2530  CB  ALA Q   1      20.973 206.199  19.158  1.00 26.17      B    C
ATOM   2531  C   ALA Q   1      20.814 207.064  16.811  1.00 21.57      B    C
ATOM   2532  O   ALA Q   1      20.543 208.254  16.982  1.00 23.08      B    O
ATOM   2533  N   CYS Q   2      20.388 206.352  15.774  1.00 15.93      B    N
ATOM   2534  CA  CYS Q   2      19.556 206.932  14.721  1.00 16.52      B    C
ATOM   2535  CB  CYS Q   2      19.627 206.094  13.442  1.00 15.92      B    C
ATOM   2536  SG  CYS Q   2      21.275 206.046  12.688  1.00 19.19      B    S
ATOM   2537  C   CYS Q   2      18.106 207.078  15.175  1.00 19.35      B    C
ATOM   2538  O   CYS Q   2      17.259 206.221  14.922  1.00 21.76      B    O
ATOM   2539  N   GLU Q   3      17.825 208.188  15.865  1.00 20.06      B    N
ATOM   2540  CA  GLU Q   3      16.485 208.499  16.369  1.00 25.11      B    C
ATOM   2541  CB  GLU Q   3      16.564 209.500  17.517  1.00 36.02      B    C
ATOM   2542  CG  GLU Q   3      17.355 208.998  18.741  1.00 65.17      B    C
ATOM   2543  CD  GLU Q   3      17.280 209.969  19.941  1.00 80.90      B    C
ATOM   2544  OE1 GLU Q   3      17.261 211.204  19.705  1.00 68.22      B    O
ATOM   2545  OE2 GLU Q   3      17.275 209.447  21.077  1.00 71.39      B    O
ATOM   2546  C   GLU Q   3      15.612 209.074  15.248  1.00 26.53      B    C
ATOM   2547  O   GLU Q   3      16.093 209.724  14.338  1.00 19.78      B    O
ATOM   2548  N   ALA Q   4      14.317 208.781  15.352  1.00 32.21      B    N
ATOM   2549  CA  ALA Q   4      13.332 209.226  14.363  1.00 32.50      B    C
ATOM   2550  CB  ALA Q   4      12.069 208.391  14.430  1.00 20.96      B    C
ATOM   2551  C   ALA Q   4      13.006 210.711  14.527  1.00 22.94      B    C
ATOM   2552  O   ALA Q   4      13.012 211.219  15.643  1.00 29.32      B    O
ATOM   2553  N   PHE Q   5      12.713 211.384  13.412  1.00 26.45      B    N
ATOM   2554  CA  PHE Q   5      12.325 212.791  13.430  1.00 24.09      B    C
ATOM   2555  CB  PHE Q   5      13.563 213.692  13.539  1.00 21.90      B    C
ATOM   2556  CG  PHE Q   5      14.439 213.705  12.326  1.00 17.62      B    C
ATOM   2557  CD1 PHE Q   5      15.321 212.663  12.069  1.00 12.89      B    C
ATOM   2558  CE1 PHE Q   5      16.137 212.667  10.944  1.00 14.74      B    C
ATOM   2559  CZ  PHE Q   5      16.087 213.736  10.062  1.00 18.29      B    C
ATOM   2560  CE2 PHE Q   5      15.214 214.793  10.303  1.00 17.72      B    C
ATOM   2561  CD2 PHE Q   5      14.410 214.780  11.437  1.00 18.76      B    C
ATOM   2562  C   PHE Q   5      11.511 213.157  12.157  1.00 17.27      B    C
ATOM   2563  O   PHE Q   5      11.677 212.576  11.121  1.00 22.40      B    O
ATOM   2564  N   ASP Q   6      10.649 214.177  12.347  1.00 25.67      B    N
ATOM   2565  CA  ASP Q   6       9.754 214.627  11.282  1.00 25.79      B    C
ATOM   2566  CB  ASP Q   6       8.410 215.116  11.861  1.00 40.42      B    C
ATOM   2567  CG  ASP Q   6       7.702 214.050  12.667  1.00 33.02      B    C
ATOM   2568  OD1 ASP Q   6       8.077 212.867  12.603  1.00 40.61      B    O
ATOM   2569  OD2 ASP Q   6       6.735 214.422  13.373  1.00 52.11      B    O
ATOM   2570  C   ASP Q   6      10.398 215.725  10.434  1.00 17.41      B    C
ATOM   2571  O   ASP Q   6      10.387 216.896  10.810  1.00 17.99      B    O
ATOM   2572  N   ALA Q   7      11.015 215.339   9.289  1.00 15.01      B    N
ATOM   2573  CA  ALA Q   7      11.673 216.312   8.397  1.00 13.30      B    C
ATOM   2574  CB  ALA Q   7      12.687 215.580   7.528  1.00 23.54      B    C
ATOM   2575  C   ALA Q   7      10.632 217.009   7.525  1.00 14.47      B    C
ATOM   2576  O   ALA Q   7       9.725 216.368   7.002  1.00 17.96      B    O
ATOM   2577  N   ALA Q   8      10.772 218.328   7.404  1.00 11.35      B    N
ATOM   2578  CA  ALA Q   8       9.847 219.142   6.621  1.00  9.76      B    C
ATOM   2579  CB  ALA Q   8       9.936 220.608   7.030  1.00 19.80      B    C
ATOM   2580  C   ALA Q   8      10.124 219.011   5.115  1.00 11.18      B    C
ATOM   2581  O   ALA Q   8       9.188 218.782   4.332  1.00 13.91      B    O
ATOM   2582  OXT ALA Q   8      11.250 219.065   4.659  1.00 30.31           O
TER    2583      ALA Q   8
ATOM   2584  N   GLY R   1       0.237 211.550   7.311  1.00  7.80      C    N
ATOM   2585  CA  GLY R   1      -0.906 212.228   6.642  1.00  8.83      C    C
ATOM   2586  C   GLY R   1      -1.447 211.424   5.477  1.00 10.60      C    C
ATOM   2587  O   GLY R   1      -2.584 210.946   5.515  1.00 12.58      C    O
ATOM   2588  N   CYS R   2      -0.625 211.279   4.439  1.00 10.30      C    N
ATOM   2589  CA  CYS R   2      -0.998 210.539   3.227  1.00  9.84      C    C
ATOM   2590  CB  CYS R   2      -1.744 211.461   2.255  1.00 10.23      C    C
ATOM   2591  SG  CYS R   2      -0.738 212.796   1.560  1.00 14.40      C    S
ATOM   2592  C   CYS R   2       0.224 209.946   2.532  1.00 12.24      C    C
ATOM   2593  O   CYS R   2       1.355 210.375   2.767  1.00 13.24      C    O
ATOM   2594  N   GLY R   3      -0.020 208.959   1.666  1.00 13.36      C    N
ATOM   2595  CA  GLY R   3       1.038 208.309   0.901  1.00 12.82      C    C
ATOM   2596  C   GLY R   3       1.902 207.405   1.764  1.00 12.53      C    C
ATOM   2597  O   GLY R   3       1.381 206.624   2.564  1.00 11.88      C    O
ATOM   2598  N   GLY R   4       3.221 207.516   1.601  1.00 12.51      C    N
ATOM   2599  CA  GLY R   4       4.174 206.737   2.387  1.00 15.17      C    C
ATOM   2600  C   GLY R   4       4.243 205.299   1.957  1.00 15.53      C    C
ATOM   2601  O   GLY R   4       4.307 205.007   0.860  1.00 17.92      C    O
ATOM   2602  N   ASN R   5       4.234 204.364   2.887  1.00 13.87      C    N
ATOM   2603  CA  ASN R   5       4.324 202.927   2.603  1.00 12.29      C    C
ATOM   2604  CB  ASN R   5       5.750 202.556   2.158  1.00  7.98      C    C
ATOM   2605  CG  ASN R   5       6.831 203.122   3.065  1.00  9.66      C    C
ATOM   2606  OD1 ASN R   5       6.556 203.635   4.155  1.00  7.97      C    O
ATOM   2607  ND2 ASN R   5       8.077 203.035   2.617  1.00  7.60      C    N
ATOM   2608  C   ASN R   5       3.877 202.070   3.797  1.00 13.10      C    C
ATOM   2609  O   ASN R   5       3.567 202.596   4.869  1.00 14.79      C    O
ATOM   2610  N   SER R   6       3.834 200.751   3.596  1.00 13.84      C    N
ATOM   2611  CA  SER R   6       3.445 199.795   4.641  1.00 14.45      C    C
ATOM   2612  CB  SER R   6       3.325 198.386   4.058  1.00 17.32      C    C
ATOM   2613  OG  SER R   6       4.503 198.014   3.365  1.00 21.24      C    O
ATOM   2614  C   SER R   6       4.382 199.767   5.859  1.00 12.70      C    C
ATOM   2615  O   SER R   6       3.952 199.386   6.949  1.00 13.49      C    O
ATOM   2616  N   ASN R   7       5.646 200.153   5.666  1.00  8.75      C    N
ATOM   2617  CA  ASN R   7       6.591 200.307   6.776  1.00  9.00      C    C
ATOM   2618  CB  ASN R   7       8.029 200.441   6.243  1.00 11.29      C    C
ATOM   2619  CG  ASN R   7       9.083 200.415   7.342  1.00 12.09      C    C
ATOM   2620  OD1 ASN R   7       8.864 199.869   8.428  1.00  7.87      C    O
ATOM   2621  ND2 ASN R   7      10.243 200.997   7.062  1.00  8.59      C    N
ATOM   2622  C   ASN R   7       6.199 201.511   7.646  1.00  7.63      C    C
ATOM   2623  O   ASN R   7       6.751 202.609   7.518  1.00  7.68      C    O
ATOM   2624  N   ARG R   8       5.217 201.286   8.520  1.00  8.67      C    N
ATOM   2625  CA  ARG R   8       4.650 202.328   9.378  1.00 10.29      C    C
ATOM   2626  CB  ARG R   8       3.708 203.230   8.567  1.00 14.42      C    C
ATOM   2627  CG  ARG R   8       3.335 204.542   9.249  1.00 13.63      C    C
ATOM   2628  CD  ARG R   8       2.025 205.102   8.722  1.00 13.88      C    C
ATOM   2629  NE  ARG R   8       2.048 205.336   7.276  1.00 15.25      C    N
ATOM   2630  CZ  ARG R   8       1.009 205.751   6.550  1.00 14.18      C    C
ATOM   2631  NH1 ARG R   8      -0.179 205.986   7.114  1.00 12.04      C    N
ATOM   2632  NH2 ARG R   8       1.151 205.928   5.240  1.00 16.33      C    N
ATOM   2633  C   ARG R   8       3.876 201.681  10.526  1.00 10.79      C    C
ATOM   2634  O   ARG R   8       3.065 200.777  10.294  1.00 10.60      C    O
ATOM   2635  N   PHE R   9       4.129 202.143  11.749  1.00 10.73      C    N
ATOM   2636  CA  PHE R   9       3.445 201.646  12.950  1.00 11.58      C    C
ATOM   2637  CB  PHE R   9       4.330 200.646  13.697  1.00 11.33      C    C
ATOM   2638  CG  PHE R   9       4.718 199.443  12.877  1.00 13.51      C    C
ATOM   2639  CD1 PHE R   9       3.886 198.334  12.808  1.00 10.20      C    C
ATOM   2640  CE1 PHE R   9       4.238 197.225  12.050  1.00 11.30      C    C
ATOM   2641  CZ  PHE R   9       5.436 197.217  11.347  1.00 10.49      C    C
ATOM   2642  CE2 PHE R   9       6.278 198.323  11.407  1.00 12.71      C    C
ATOM   2643  CD2 PHE R   9       5.915 199.428  12.166  1.00 13.51      C    C
ATOM   2644  C   PHE R   9       3.087 202.807  13.876  1.00 12.70      C    C
ATOM   2645  O   PHE R   9       3.819 203.797  13.949  1.00 14.35      C    O
ATOM   2646  N   LYS R  10       1.965 202.678  14.579  1.00 13.87      C    N
ATOM   2647  CA  LYS R  10       1.499 203.709  15.516  1.00 14.91      C    C
ATOM   2648  CB  LYS R  10       0.037 203.467  15.904  1.00 17.22      C    C
ATOM   2649  CG  LYS R  10      -0.947 203.587  14.751  1.00 19.10      C    C
ATOM   2650  CD  LYS R  10      -2.379 203.374  15.228  1.00 25.82      C    C
ATOM   2651  CE  LYS R  10      -3.375 203.584  14.092  1.00 29.04      C    C
ATOM   2652  NZ  LYS R  10      -4.775 203.383  14.558  1.00 34.24      C    N
ATOM   2653  C   LYS R  10       2.366 203.728  16.770  1.00 14.88      C    C
ATOM   2654  O   LYS R  10       2.924 204.767  17.131  1.00 16.10      C    O
ATOM   2655  N   THR R  11       2.475 202.567  17.417  1.00 14.28      C    N
ATOM   2656  CA  THR R  11       3.264 202.399  18.638  1.00 12.64      C    C
ATOM   2657  CB  THR R  11       2.422 201.757  19.760  1.00 12.37      C    C
ATOM   2658  OG1 THR R  11       1.920 200.489  19.321  1.00 11.26      C    O
ATOM   2659  CG2 THR R  11       1.257 202.659  20.134  1.00 13.80      C    C
ATOM   2660  C   THR R  11       4.500 201.529  18.385  1.00 12.39      C    C
ATOM   2661  O   THR R  11       4.577 200.822  17.377  1.00 13.04      C    O
ATOM   2662  N   ILE R  12       5.457 201.597  19.312  1.00 11.69      C    N
ATOM   2663  CA  ILE R  12       6.687 200.791  19.244  1.00 12.33      C    C
ATOM   2664  CB  ILE R  12       7.765 201.310  20.248  1.00 14.56      C    C
ATOM   2665  CG1 ILE R  12       9.169 200.778  19.911  1.00 15.80      C    C
ATOM   2666  CD1 ILE R  12       9.720 201.256  18.584  1.00 13.13      C    C
ATOM   2667  CG2 ILE R  12       7.404 200.962  21.689  1.00 14.05      C    C
ATOM   2668  C   ILE R  12       6.431 199.287  19.434  1.00 13.50      C    C
ATOM   2669  O   ILE R  12       7.189 198.460  18.922  1.00 14.26      C    O
ATOM   2670  N   GLU R  13       5.365 198.935  20.158  1.00 11.28      C    N
ATOM   2671  CA  GLU R  13       4.988 197.530  20.378  1.00 11.38      C    C
ATOM   2672  CB  GLU R  13       3.860 197.404  21.411  1.00  8.38      C    C
ATOM   2673  CG  GLU R  13       4.247 197.774  22.839  1.00 10.61      C    C
ATOM   2674  CD  GLU R  13       3.923 199.211  23.210  1.00 13.53      C    C
ATOM   2675  OE1 GLU R  13       4.088 200.108  22.350  1.00 16.81      C    O
ATOM   2676  OE2 GLU R  13       3.505 199.455  24.359  1.00 18.65      C    O
ATOM   2677  C   GLU R  13       4.564 196.833  19.079  1.00 12.08      C    C
ATOM   2678  O   GLU R  13       4.893 195.662  18.868  1.00 12.29      C    O
ATOM   2679  N   GLU R  14       3.829 197.554  18.230  1.00 12.87      C    N
ATOM   2680  CA  GLU R  14       3.403 197.040  16.923  1.00 14.51      C    C
ATOM   2681  CB  GLU R  14       2.363 197.974  16.285  1.00 19.96      C    C
ATOM   2682  CG  GLU R  14       1.036 198.064  17.034  1.00 31.45      C    C
ATOM   2683  CD  GLU R  14       0.217 196.776  16.949  1.00 36.69      C    C
ATOM   2684  OE1 GLU R  14       0.062 196.232  15.828  1.00 38.53      C    O
ATOM   2685  OE2 GLU R  14      -0.287 196.319  17.997  1.00 41.02      C    O
ATOM   2686  C   GLU R  14       4.578 196.844  15.957  1.00 14.73      C    C
ATOM   2687  O   GLU R  14       4.569 195.911  15.154  1.00 17.00      C    O
ATOM   2688  N   CYS R  15       5.578 197.725  16.038  1.00 13.35      C    N
ATOM   2689  CA  CYS R  15       6.772 197.645  15.192  1.00 12.78      C    C
ATOM   2690  CB  CYS R  15       7.587 198.940  15.292  1.00  8.56      C    C
ATOM   2691  SG  CYS R  15       9.003 199.022  14.170  1.00 15.95      C    S
ATOM   2692  C   CYS R  15       7.664 196.446  15.534  1.00 13.65      C    C
ATOM   2693  O   CYS R  15       8.179 195.782  14.634  1.00 12.50      C    O
ATOM   2694  N   ARG R  16       7.848 196.188  16.832  1.00 12.79      C    N
ATOM   2695  CA  ARG R  16       8.699 195.087  17.300  1.00 11.15      C    C
ATOM   2696  CB  ARG R  16       9.029 195.245  18.787  1.00 11.85      C    C
ATOM   2697  CG  ARG R  16       9.950 196.417  19.095  1.00 19.95      C    C
ATOM   2698  CD  ARG R  16      10.200 196.551  20.584  1.00 21.72      C    C
ATOM   2699  NE  ARG R  16      10.973 195.432  21.130  1.00 21.84      C    N
ATOM   2700  CZ  ARG R  16      12.296 195.272  20.995  1.00 19.06      C    C
ATOM   2701  NH1 ARG R  16      13.041 196.150  20.321  1.00 18.31      C    N
ATOM   2702  NH2 ARG R  16      12.877 194.210  21.540  1.00 19.82      C    N
ATOM   2703  C   ARG R  16       8.083 193.711  17.047  1.00 11.24      C    C
ATOM   2704  O   ARG R  16       8.765 192.814  16.544  1.00 12.68      C    O
ATOM   2705  N   ARG R  17       6.810 193.544  17.400  1.00 10.03      C    N
ATOM   2706  CA  ARG R  17       6.109 192.259  17.213  1.00 12.49      C    C
ATOM   2707  CB  ARG R  17       4.714 192.285  17.863  1.00  8.24      C    C
ATOM   2708  CG  ARG R  17       4.726 192.111  19.373  1.00  7.02      C    C
ATOM   2709  CD  ARG R  17       3.345 191.766  19.915  1.00  8.39      C    C
ATOM   2710  NE  ARG R  17       2.436 192.910  19.898  1.00 10.68      C    N
ATOM   2711  CZ  ARG R  17       2.356 193.858  20.837  1.00 11.20      C    C
ATOM   2712  NH1 ARG R  17       3.138 193.837  21.920  1.00 12.10      C    N
ATOM   2713  NH2 ARG R  17       1.475 194.846  20.694  1.00 11.68      C    N
ATOM   2714  C   ARG R  17       5.985 191.839  15.742  1.00 14.66      C    C
ATOM   2715  O   ARG R  17       6.080 190.647  15.431  1.00 15.09      C    O
ATOM   2716  N   THR R  18       5.766 192.808  14.856  1.00 17.60      C    N
ATOM   2717  CA  THR R  18       5.636 192.543  13.424  1.00 16.47      C    C
ATOM   2718  CB  THR R  18       5.014 193.751  12.681  1.00 14.64      C    C
ATOM   2719  OG1 THR R  18       3.774 194.111  13.303  1.00 16.01      C    O
ATOM   2720  CG2 THR R  18       4.759 193.430  11.206  1.00  9.90      C    C
ATOM   2721  C   THR R  18       6.976 192.183  12.767  1.00 15.42      C    C
ATOM   2722  O   THR R  18       7.059 191.200  12.033  1.00 16.22      C    O
ATOM   2723  N   CYS R  19       8.006 192.982  13.052  1.00 14.39      C    N
ATOM   2724  CA  CYS R  19       9.313 192.851  12.394  1.00 15.50      C    C
ATOM   2725  CB  CYS R  19       9.900 194.232  12.112  1.00 13.78      C    C
ATOM   2726  SG  CYS R  19       8.856 195.297  11.088  1.00 14.73      C    S
ATOM   2727  C   CYS R  19      10.320 192.018  13.190  1.00 17.66      C    C
ATOM   2728  O   CYS R  19      10.834 191.019  12.679  1.00 19.30      C    O
ATOM   2729  N   ILE R  20      10.598 192.431  14.427  1.00 18.13      C    N
ATOM   2730  CA  ILE R  20      11.648 191.804  15.248  1.00 18.98      C    C
ATOM   2731  CB  ILE R  20      12.129 192.742  16.387  1.00 17.49      C    C
ATOM   2732  CG1 ILE R  20      12.708 194.040  15.814  1.00 16.29      C    C
ATOM   2733  CD1 ILE R  20      12.765 195.189  16.804  1.00 16.90      C    C
ATOM   2734  CG2 ILE R  20      13.174 192.051  17.258  1.00 18.64      C    C
ATOM   2735  C   ILE R  20      11.174 190.458  15.804  1.00 19.86      C    C
ATOM   2736  O   ILE R  20      11.706 189.412  15.424  1.00 18.98      C    O
ATOM   2737  N   GLY R  21      10.191 190.496  16.699  1.00 23.63      C    N
ATOM   2738  CA  GLY R  21       9.677 189.293  17.361  1.00 27.39      C    C
ATOM   2739  C   GLY R  21       8.917 189.574  18.641  1.00 30.03      C    C
ATOM   2740  O   GLY R  21       8.411 188.652  19.292  1.00 34.37      C    O
ATOM   2741  OXT GLY R  21       8.789 190.725  19.068  1.00 33.37      C    O
TER    2742      GLY R  21
ATOM   2743  N   ALA S   1      16.675 228.249   7.851  1.00 35.98      A    N
ATOM   2744  CA  ALA S   1      16.674 228.748   9.270  1.00 34.78      A    C
ATOM   2745  CB  ALA S   1      17.488 230.046   9.392  1.00 19.99      A    C
ATOM   2746  C   ALA S   1      15.265 228.896   9.880  1.00 33.13      A    C
ATOM   2747  O   ALA S   1      14.986 228.275  10.901  1.00 34.98      A    O
ATOM   2748  N   PRO S   2      14.382 229.713   9.250  1.00 30.44      A    N
ATOM   2749  CA  PRO S   2      13.024 229.829   9.804  1.00 25.51      A    C
ATOM   2750  CB  PRO S   2      12.515 231.127   9.177  1.00 26.52      A    C
ATOM   2751  CG  PRO S   2      13.209 231.199   7.867  1.00 27.28      A    C
ATOM   2752  CD  PRO S   2      14.563 230.556   8.057  1.00 28.55      A    C
ATOM   2753  C   PRO S   2      12.125 228.652   9.402  1.00 23.77      A    C
ATOM   2754  O   PRO S   2      12.499 227.835   8.555  1.00 22.69      A    O
ATOM   2755  N   ARG S   3      10.948 228.592  10.021  1.00 21.88      A    N
ATOM   2756  CA  ARG S   3       9.988 227.517   9.774  1.00 19.65      A    C
ATOM   2757  CB  ARG S   3       8.973 227.418  10.920  1.00 16.36      A    C
ATOM   2758  CG  ARG S   3       9.577 226.972  12.243  1.00 14.53      A    C
ATOM   2759  CD  ARG S   3       8.661 227.231  13.434  1.00 18.41      A    C
ATOM   2760  NE  ARG S   3       7.504 226.326  13.454  1.00 19.49      A    N
ATOM   2761  CZ  ARG S   3       6.292 226.588  12.958  1.00 19.89      A    C
ATOM   2762  NH1 ARG S   3       6.004 227.739  12.348  1.00 19.65      A    N
ATOM   2763  NH2 ARG S   3       5.338 225.659  13.061  1.00 19.64      A    N
ATOM   2764  C   ARG S   3       9.258 227.711   8.446  1.00 19.91      A    C
ATOM   2765  O   ARG S   3       9.278 226.834   7.582  1.00 21.49      A    O
ATOM   2766  N   ARG S   4       8.625 228.880   8.296  1.00 17.76      A    N
ATOM   2767  CA  ARG S   4       7.823 229.212   7.111  1.00 17.24      A    C
ATOM   2768  CB  ARG S   4       6.571 229.989   7.507  1.00 17.03      A    C
ATOM   2769  CG  ARG S   4       5.601 229.228   8.406  1.00 21.04      A    C
ATOM   2770  CD  ARG S   4       4.842 228.151   7.654  1.00 24.61      A    C
ATOM   2771  NE  ARG S   4       3.981 227.344   8.529  1.00 32.99      A    N
ATOM   2772  CZ  ARG S   4       4.402 226.373   9.343  1.00 38.64      A    C
ATOM   2773  NH1 ARG S   4       5.697 226.045   9.430  1.00 43.92      A    N
ATOM   2774  NH2 ARG S   4       3.518 225.716  10.094  1.00 41.91      A    N
ATOM   2775  C   ARG S   4       8.616 230.013   6.080  1.00 16.59      A    C
ATOM   2776  O   ARG S   4       9.650 230.611   6.396  1.00 15.64      A    O
ATOM   2777  N   LYS S   5       8.123 230.011   4.841  1.00 16.55      A    N
ATOM   2778  CA  LYS S   5       8.768 230.707   3.714  1.00 16.47      A    C
ATOM   2779  CB  LYS S   5       8.275 230.131   2.382  1.00 19.01      A    C
ATOM   2780  CG  LYS S   5       8.589 228.656   2.181  1.00 21.32      A    C
ATOM   2781  CD  LYS S   5       8.119 228.179   0.819  1.00 25.71      A    C
ATOM   2782  CE  LYS S   5       8.366 226.683   0.630  1.00 31.58      A    C
ATOM   2783  NZ  LYS S   5       9.813 226.319   0.634  1.00 35.48      A    N
ATOM   2784  C   LYS S   5       8.566 232.225   3.724  1.00 13.62      A    C
ATOM   2785  O   LYS S   5       9.344 232.950   3.100  1.00 14.05      A    O
ATOM   2786  N   LEU S   6       7.521 232.700   4.402  1.00 11.85      A    N
ATOM   2787  CA  LEU S   6       7.253 234.143   4.515  1.00 10.12      A    C
ATOM   2788  CB  LEU S   6       5.833 234.387   5.067  1.00 12.72      A    C
ATOM   2789  CG  LEU S   6       5.483 233.935   6.496  1.00 15.65      A    C
ATOM   2790  CD1 LEU S   6       5.763 235.019   7.540  1.00 17.38      A    C
ATOM   2791  CD2 LEU S   6       4.022 233.509   6.583  1.00 11.10      A    C
ATOM   2792  C   LEU S   6       8.276 234.918   5.354  1.00  7.82      A    C
ATOM   2793  O   LEU S   6       8.468 236.117   5.137  1.00  8.59      A    O
ATOM   2794  N   CYS S   7       8.925 234.240   6.303  1.00  8.05      A    N
ATOM   2795  CA  CYS S   7       9.857 234.884   7.239  1.00  7.71      A    C
ATOM   2796  CB  CYS S   7      10.182 233.938   8.398  1.00  7.03      A    C
ATOM   2797  SG  CYS S   7       8.731 233.372   9.315  1.00 14.70      A    S
ATOM   2798  C   CYS S   7      11.161 235.387   6.607  1.00  9.02      A    C
ATOM   2799  O   CYS S   7      11.737 236.367   7.085  1.00 10.07      A    O
ATOM   2800  N   ILE S   8      11.623 234.725   5.543  1.00  8.84      A    N
ATOM   2801  CA  ILE S   8      12.869 235.123   4.853  1.00 10.76      A    C
ATOM   2802  CB  ILE S   8      13.464 233.974   3.988  1.00 14.66      A    C
ATOM   2803  CG1 ILE S   8      12.530 233.567   2.835  1.00 11.75      A    C
ATOM   2804  CD1 ILE S   8      13.252 232.916   1.677  1.00 11.23      A    C
ATOM   2805  CG2 ILE S   8      13.780 232.768   4.855  1.00 19.71      A    C
ATOM   2806  C   ILE S   8      12.772 236.404   4.003  1.00 10.26      A    C
ATOM   2807  O   ILE S   8      13.803 236.916   3.554  1.00 10.60      A    O
ATOM   2808  N   LEU S   9      11.556 236.908   3.773  1.00 10.82      A    N
ATOM   2809  CA  LEU S   9      11.346 238.123   2.971  1.00 12.78      A    C
ATOM   2810  CB  LEU S   9       9.851 238.344   2.698  1.00 12.82      A    C
ATOM   2811  CG  LEU S   9       9.122 237.290   1.860  1.00 12.75      A    C
ATOM   2812  CD1 LEU S   9       7.615 237.503   1.922  1.00 13.79      A    C
ATOM   2813  CD2 LEU S   9       9.606 237.305   0.416  1.00 11.19      A    C
ATOM   2814  C   LEU S   9      11.925 239.374   3.636  1.00 15.98      A    C
ATOM   2815  O   LEU S   9      12.033 239.450   4.864  1.00 16.74      A    O
ATOM   2816  N   HIS S  10      12.297 240.351   2.802  1.00 16.67      A    N
ATOM   2817  CA  HIS S  10      12.874 241.612   3.265  1.00 18.54      A    C
ATOM   2818  CB  HIS S  10      13.567 242.336   2.106  1.00 28.53      A    C
ATOM   2819  CG  HIS S  10      14.452 243.465   2.534  1.00 35.88      A    C
ATOM   2820  ND1 HIS S  10      13.991 244.758   2.693  1.00 44.23      A    N
ATOM   2821  CE1 HIS S  10      14.991 245.531   3.069  1.00 40.37      A    C
ATOM   2822  NE2 HIS S  10      16.085 244.792   3.194  1.00 36.58      A    N
ATOM   2823  CD2 HIS S  10      15.773 243.495   2.854  1.00 42.10      A    C
ATOM   2824  C   HIS S  10      11.791 242.511   3.872  1.00 17.98      A    C
ATOM   2825  O   HIS S  10      10.617 242.410   3.503  1.00 18.60      A    O
ATOM   2826  N   ALA S  11      12.187 243.388   4.796  1.00 15.73      A    N
ATOM   2827  CA  ALA S  11      11.265 244.316   5.442  1.00 16.07      A    C
ATOM   2828  CB  ALA S  11      11.927 244.971   6.648  1.00 19.48      A    C
ATOM   2829  C   ALA S  11      10.787 245.399   4.470  1.00 14.11      A    C
ATOM   2830  O   ALA S  11      11.585 245.933   3.689  1.00 14.11      A    O
ATOM   2831  N   ASN S  12       9.490 245.698   4.510  1.00 11.49      A    N
ATOM   2832  CA  ASN S  12       8.867 246.672   3.611  1.00 12.93      A    C
ATOM   2833  CB  ASN S  12       8.443 245.984   2.304  1.00 16.32      A    C
ATOM   2834  CG  ASN S  12       7.909 246.954   1.262  1.00 15.92      A    C
ATOM   2835  OD1 ASN S  12       8.301 248.120   1.214  1.00 15.37      A    O
ATOM   2836  ND2 ASN S  12       7.016 246.463   0.412  1.00 15.59      A    N
ATOM   2837  C   ASN S  12       7.656 247.335   4.288  1.00 13.66      A    C
ATOM   2838  O   ASN S  12       6.624 246.682   4.471  1.00 13.99      A    O
ATOM   2839  N   PRO S  13       7.781 248.624   4.684  1.00 13.19      A    N
ATOM   2840  CA  PRO S  13       6.636 249.351   5.253  1.00 12.84      A    C
ATOM   2841  CB  PRO S  13       7.233 250.708   5.650  1.00 12.53      A    C
ATOM   2842  CG  PRO S  13       8.688 250.457   5.811  1.00 14.73      A    C
ATOM   2843  CD  PRO S  13       9.030 249.401   4.810  1.00 13.38      A    C
ATOM   2844  C   PRO S  13       5.472 249.536   4.271  1.00 12.64      A    C
ATOM   2845  O   PRO S  13       4.328 249.225   4.621  1.00 16.44      A    O
ATOM   2846  N   GLY S  14       5.773 250.032   3.074  1.00 11.67      A    N
ATOM   2847  CA  GLY S  14       4.775 250.225   2.016  1.00 12.24      A    C
ATOM   2848  C   GLY S  14       4.802 251.626   1.434  1.00 14.93      A    C
ATOM   2849  O   GLY S  14       5.863 252.248   1.342  1.00 13.47      A    O
ATOM   2850  N   ARG S  15       3.620 252.116   1.038  1.00 16.92      A    N
ATOM   2851  CA  ARG S  15       3.467 253.439   0.409  1.00 18.45      A    C
ATOM   2852  CB  ARG S  15       3.083 253.274  -1.070  1.00 20.47      A    C
ATOM   2853  CG  ARG S  15       1.687 252.716  -1.324  1.00 20.15      A    C
ATOM   2854  CD  ARG S  15       1.513 252.260  -2.762  1.00 19.83      A    C
ATOM   2855  NE  ARG S  15       0.158 251.783  -3.033  1.00 20.55      A    N
ATOM   2856  CZ  ARG S  15      -0.332 250.589  -2.678  1.00 18.93      A    C
ATOM   2857  NH1 ARG S  15       0.408 249.697  -2.012  1.00 21.58      A    N
ATOM   2858  NH2 ARG S  15      -1.589 250.283  -2.992  1.00 12.87      A    N
ATOM   2859  C   ARG S  15       2.465 254.373   1.124  1.00 19.17      A    C
ATOM   2860  O   ARG S  15       2.140 255.438   0.587  1.00 20.84      A    O
ATOM   2861  N   CYS S  16       1.991 253.985   2.308  1.00 17.85      A    N
ATOM   2862  CA  CYS S  16       1.041 254.793   3.090  1.00 16.42      A    C
ATOM   2863  CB  CYS S  16      -0.066 253.904   3.679  1.00 14.75      A    C
ATOM   2864  SG  CYS S  16      -1.398 253.517   2.521  1.00 16.12      A    S
ATOM   2865  C   CYS S  16       1.746 255.574   4.194  1.00 15.18      A    C
ATOM   2866  O   CYS S  16       2.877 255.255   4.573  1.00 14.08      A    O
ATOM   2867  N   TYR S  17       1.059 256.589   4.712  1.00 15.88      A    N
ATOM   2868  CA  TYR S  17       1.609 257.502   5.723  1.00 17.97      A    C
ATOM   2869  CB  TYR S  17       1.006 258.905   5.551  1.00 23.36      A    C
ATOM   2870  CG  TYR S  17       1.180 259.482   4.162  1.00 27.96      A    C
ATOM   2871  CD1 TYR S  17       2.384 260.108   3.801  1.00 34.59      A    C
ATOM   2872  CE1 TYR S  17       2.547 260.657   2.539  1.00 37.77      A    C
ATOM   2873  CZ  TYR S  17       1.505 260.557   1.615  1.00 38.56      A    C
ATOM   2874  OH  TYR S  17       1.668 261.100   0.351  1.00 44.62      A    O
ATOM   2875  CE2 TYR S  17       0.320 259.940   1.954  1.00 35.14      A    C
ATOM   2876  CD2 TYR S  17       0.167 259.408   3.214  1.00 29.16      A    C
ATOM   2877  C   TYR S  17       1.392 257.044   7.174  1.00 17.24      A    C
ATOM   2878  O   TYR S  17       1.918 257.668   8.098  1.00 18.60      A    O
ATOM   2879  N   ASP S  18       0.632 255.964   7.378  1.00 17.26      A    N
ATOM   2880  CA  ASP S  18       0.307 255.470   8.720  1.00 16.35      A    C
ATOM   2881  CB  ASP S  18      -0.880 254.491   8.661  1.00 14.87      A    C
ATOM   2882  CG  ASP S  18      -1.486 254.195  10.032  1.00 15.94      A    C
ATOM   2883  OD1 ASP S  18      -1.217 254.926  11.010  1.00 14.75      A    O
ATOM   2884  OD2 ASP S  18      -2.251 253.213  10.125  1.00 20.02      A    O
ATOM   2885  C   ASP S  18       1.508 254.783   9.361  1.00 17.73      A    C
ATOM   2886  O   ASP S  18       2.158 253.943   8.731  1.00 17.31      A    O
ATOM   2887  N   ALA S  19       1.798 255.143  10.616  1.00 18.44      A    N
ATOM   2888  CA  ALA S  19       2.906 254.559  11.380  1.00 19.40      A    C
ATOM   2889  CB  ALA S  19       3.684 255.667  12.092  1.00 20.10      A    C
ATOM   2890  C   ALA S  19       2.375 253.534  12.383  1.00 20.21      A    C
ATOM   2891  O   ALA S  19       2.084 253.873  13.536  1.00 21.38      A    O
ATOM   2892  N   ILE S  20       2.244 252.293  11.920  1.00 16.63      A    N
ATOM   2893  CA  ILE S  20       1.740 251.183  12.736  1.00 16.35      A    C
ATOM   2894  CB  ILE S  20       0.851 250.214  11.924  1.00 15.52      A    C
ATOM   2895  CG1 ILE S  20      -0.187 250.989  11.096  1.00 10.37      A    C
ATOM   2896  CD1 ILE S  20      -1.170 250.108  10.350  1.00 10.82      A    C
ATOM   2897  CG2 ILE S  20       0.146 249.216  12.844  1.00 18.08      A    C
ATOM   2898  C   ILE S  20       2.946 250.424  13.298  1.00 18.50      A    C
ATOM   2899  O   ILE S  20       3.806 249.987  12.516  1.00 18.47      A    O
ATOM   2900  N   PRO S  21       3.041 250.265  14.640  1.00 19.69      A    N
ATOM   2901  CA  PRO S  21       4.082 249.398  15.209  1.00 18.43      A    C
ATOM   2902  CB  PRO S  21       3.918 249.591  16.720  1.00 18.36      A    C
ATOM   2903  CG  PRO S  21       3.252 250.906  16.876  1.00 20.73      A    C
ATOM   2904  CD  PRO S  21       2.345 251.036  15.691  1.00 19.53      A    C
ATOM   2905  C   PRO S  21       3.896 247.921  14.827  1.00 16.68      A    C
ATOM   2906  O   PRO S  21       2.798 247.380  14.991  1.00 18.39      A    O
ATOM   2907  N   ALA S  22       4.951 247.304  14.308  1.00 14.00      A    N
ATOM   2908  CA  ALA S  22       4.908 245.903  13.878  1.00 11.76      A    C
ATOM   2909  CB  ALA S  22       4.165 245.790  12.553  1.00 12.92      A    C
ATOM   2910  C   ALA S  22       6.306 245.305  13.754  1.00 10.89      A    C
ATOM   2911  O   ALA S  22       7.229 245.972  13.274  1.00 10.70      A    O
ATOM   2912  N   PHE S  23       6.454 244.052  14.183  1.00 10.75      A    N
ATOM   2913  CA  PHE S  23       7.742 243.352  14.183  1.00  9.59      A    C
ATOM   2914  CB  PHE S  23       7.846 242.450  15.413  1.00 11.97      A    C
ATOM   2915  CG  PHE S  23       7.686 243.178  16.719  1.00 12.05      A    C
ATOM   2916  CD1 PHE S  23       8.777 243.790  17.330  1.00 12.85      A    C
ATOM   2917  CE1 PHE S  23       8.627 244.466  18.535  1.00 14.13      A    C
ATOM   2918  CZ  PHE S  23       7.381 244.537  19.142  1.00 13.30      A    C
ATOM   2919  CE2 PHE S  23       6.285 243.930  18.539  1.00 12.89      A    C
ATOM   2920  CD2 PHE S  23       6.439 243.255  17.337  1.00 11.69      A    C
ATOM   2921  C   PHE S  23       7.932 242.517  12.919  1.00 10.29      A    C
ATOM   2922  O   PHE S  23       6.992 242.321  12.141  1.00 11.47      A    O
ATOM   2923  N   TYR S  24       9.158 242.032  12.725  1.00  9.09      A    N
ATOM   2924  CA  TYR S  24       9.499 241.172  11.587  1.00 10.21      A    C
ATOM   2925  CB  TYR S  24       9.724 242.010  10.321  1.00 10.04      A    C
ATOM   2926  CG  TYR S  24      10.957 242.886  10.355  1.00  9.94      A    C
ATOM   2927  CD1 TYR S  24      10.943 244.107  10.991  1.00 11.86      A    C
ATOM   2928  CE1 TYR S  24      12.085 244.925  11.066  1.00  7.16      A    C
ATOM   2929  CZ  TYR S  24      13.243 244.511  10.421  1.00 11.11      A    C
ATOM   2930  OH  TYR S  24      14.365 245.306  10.456  1.00 12.77      A    O
ATOM   2931  CE2 TYR S  24      13.272 243.301   9.749  1.00  8.77      A    C
ATOM   2932  CD2 TYR S  24      12.139 242.500   9.716  1.00 10.91      A    C
ATOM   2933  C   TYR S  24      10.734 240.319  11.883  1.00 10.39      A    C
ATOM   2934  O   TYR S  24      11.601 240.718  12.669  1.00 10.58      A    O
ATOM   2935  N   TYR S  25      10.809 239.151  11.245  1.00  9.78      A    N
ATOM   2936  CA  TYR S  25      11.938 238.233  11.406  1.00 10.30      A    C
ATOM   2937  CB  TYR S  25      11.491 236.782  11.185  1.00  8.52      A    C
ATOM   2938  CG  TYR S  25      12.600 235.763  11.352  1.00 12.71      A    C
ATOM   2939  CD1 TYR S  25      13.020 235.361  12.623  1.00 13.67      A    C
ATOM   2940  CE1 TYR S  25      14.040 234.427  12.782  1.00 15.63      A    C
ATOM   2941  CZ  TYR S  25      14.651 233.886  11.658  1.00 17.58      A    C
ATOM   2942  OH  TYR S  25      15.655 232.957  11.812  1.00 16.95      A    O
ATOM   2943  CE2 TYR S  25      14.251 234.263  10.388  1.00 16.16      A    C
ATOM   2944  CD2 TYR S  25      13.233 235.196  10.240  1.00 14.28      A    C
ATOM   2945  C   TYR S  25      13.064 238.592  10.434  1.00 12.68      A    C
ATOM   2946  O   TYR S  25      12.906 238.441   9.218  1.00 14.41      A    O
ATOM   2947  N   ASN S  26      14.190 239.060  10.973  1.00 12.97      A    N
ATOM   2948  CA  ASN S  26      15.381 239.354  10.176  1.00 14.80      A    C
ATOM   2949  CB  ASN S  26      16.275 240.361  10.910  1.00 16.70      A    C
ATOM   2950  CG  ASN S  26      17.243 241.088   9.980  1.00 15.37      A    C
ATOM   2951  OD1 ASN S  26      17.614 240.584   8.917  1.00 22.00      A    O
ATOM   2952  ND2 ASN S  26      17.666 242.279  10.392  1.00 20.42      A    N
ATOM   2953  C   ASN S  26      16.148 238.058   9.913  1.00 17.73      A    C
ATOM   2954  O   ASN S  26      16.416 237.294  10.845  1.00 17.80      A    O
ATOM   2955  N   GLN S  27      16.495 237.812   8.647  1.00 19.05      A    N
ATOM   2956  CA  GLN S  27      17.198 236.586   8.242  1.00 21.03      A    C
ATOM   2957  CB  GLN S  27      17.080 236.379   6.722  1.00 22.08      A    C
ATOM   2958  CG  GLN S  27      17.738 235.123   6.153  1.00 27.65      A    C
ATOM   2959  CD  GLN S  27      16.964 233.841   6.424  1.00 28.55      A    C
ATOM   2960  OE1 GLN S  27      16.173 233.761   7.368  1.00 31.32      A    O
ATOM   2961  NE2 GLN S  27      17.201 232.828   5.598  1.00 27.31      A    N
ATOM   2962  C   GLN S  27      18.660 236.586   8.677  1.00 21.38      A    C
ATOM   2963  O   GLN S  27      19.169 235.555   9.118  1.00 22.66      A    O
ATOM   2964  N   ALA S  28      19.329 237.733   8.564  1.00 21.64      A    N
ATOM   2965  CA  ALA S  28      20.740 237.866   8.923  1.00 25.32      A    C
ATOM   2966  CB  ALA S  28      21.308 239.178   8.397  1.00 20.11      A    C
ATOM   2967  C   ALA S  28      20.960 237.764  10.431  1.00 26.29      A    C
ATOM   2968  O   ALA S  28      21.748 236.938  10.898  1.00 26.25      A    O
ATOM   2969  N   ALA S  29      20.236 238.595  11.183  1.00 26.76      A    N
ATOM   2970  CA  ALA S  29      20.365 238.651  12.646  1.00 25.04      A    C
ATOM   2971  CB  ALA S  29      19.898 240.010  13.154  1.00 19.87      A    C
ATOM   2972  C   ALA S  29      19.621 237.533  13.396  1.00 23.52      A    C
ATOM   2973  O   ALA S  29      19.914 237.294  14.565  1.00 24.34      A    O
ATOM   2974  N   LYS S  30      18.662 236.887  12.725  1.00 21.79      A    N
ATOM   2975  CA  LYS S  30      17.846 235.804  13.310  1.00 21.81      A    C
ATOM   2976  CB  LYS S  30      18.710 234.594  13.707  1.00 24.15      A    C
ATOM   2977  CG  LYS S  30      19.642 234.085  12.620  1.00 25.15      A    C
ATOM   2978  CD  LYS S  30      20.314 232.799  13.033  1.00 26.22      A    C
ATOM   2979  CE  LYS S  30      21.213 232.248  11.944  1.00 27.51      A    C
ATOM   2980  NZ  LYS S  30      21.866 230.973  12.333  1.00 30.38      A    N
ATOM   2981  C   LYS S  30      16.997 236.281  14.501  1.00 20.59      A    C
ATOM   2982  O   LYS S  30      16.672 235.525  15.413  1.00 20.30      A    O
ATOM   2983  OXT LYS S  30      16.608 237.446  14.559  1.00 29.92           O
TER    2984      LYS S  30
ATOM   2985  N   ALA T   1      22.619 246.049  18.377  1.00 33.30      B    N
ATOM   2986  CA  ALA T   1      21.404 245.283  17.985  1.00 24.40      B    C
ATOM   2987  CB  ALA T   1      20.555 245.012  19.218  1.00 26.71      B    C
ATOM   2988  C   ALA T   1      20.583 246.042  16.940  1.00 21.34      B    C
ATOM   2989  O   ALA T   1      20.232 247.198  17.157  1.00 22.82      B    O
ATOM   2990  N   CYS T   2      20.314 245.382  15.812  1.00 15.91      B    N
ATOM   2991  CA  CYS T   2      19.556 245.993  14.720  1.00 16.57      B    C
ATOM   2992  CB  CYS T   2      19.801 245.250  13.405  1.00 15.85      B    C
ATOM   2993  SG  CYS T   2      21.515 245.344  12.815  1.00 18.85      B    S
ATOM   2994  C   CYS T   2      18.059 246.039  15.042  1.00 19.25      B    C
ATOM   2995  O   CYS T   2      17.303 245.150  14.635  1.00 21.50      B    O
ATOM   2996  N   GLU T   3      17.644 247.075  15.771  1.00 19.94      B    N
ATOM   2997  CA  GLU T   3      16.242 247.256  16.142  1.00 24.73      B    C
ATOM   2998  CB  GLU T   3      16.129 248.171  17.380  1.00 35.54      B    C
ATOM   2999  CG  GLU T   3      16.868 247.636  18.624  1.00 65.27      B    C
ATOM   3000  CD  GLU T   3      16.606 248.501  19.887  1.00 79.94      B    C
ATOM   3001  OE1 GLU T   3      16.487 249.716  19.718  1.00 67.61      B    O
ATOM   3002  OE2 GLU T   3      16.480 247.898  20.979  1.00 71.48      B    O
ATOM   3003  C   GLU T   3      15.447 247.859  14.980  1.00 26.03      B    C
ATOM   3004  O   GLU T   3      15.981 248.618  14.182  1.00 19.53      B    O
ATOM   3005  N   ALA T   4      14.168 247.499  14.920  1.00 31.78      B    N
ATOM   3006  CA  ALA T   4      13.272 247.975  13.858  1.00 32.43      B    C
ATOM   3007  CB  ALA T   4      12.058 247.057  13.734  1.00 20.81      B    C
ATOM   3008  C   ALA T   4      12.831 249.420  14.096  1.00 22.95      B    C
ATOM   3009  O   ALA T   4      12.695 249.837  15.247  1.00 29.35      B    O
ATOM   3010  N   PHE T   5      12.619 250.159  13.015  1.00 26.28      B    N
ATOM   3011  CA  PHE T   5      12.139 251.544  13.089  1.00 23.81      B    C
ATOM   3012  CB  PHE T   5      13.310 252.492  13.390  1.00 21.55      B    C
ATOM   3013  CG  PHE T   5      14.304 252.645  12.276  1.00 17.59      B    C
ATOM   3014  CD1 PHE T   5      15.272 251.672  12.047  1.00 12.88      B    C
ATOM   3015  CE1 PHE T   5      16.185 251.798  11.005  1.00 14.69      B    C
ATOM   3016  CZ  PHE T   5      16.162 252.924  10.205  1.00 18.23      B    C
ATOM   3017  CE2 PHE T   5      15.210 253.915  10.419  1.00 17.73      B    C
ATOM   3018  CD2 PHE T   5      14.296 253.781  11.457  1.00 18.88      B    C
ATOM   3019  C   PHE T   5      11.429 251.958  11.785  1.00 16.84      B    C
ATOM   3020  O   PHE T   5      11.747 251.462  10.723  1.00 22.35      B    O
ATOM   3021  N   ASP T   6      10.505 252.900  11.929  1.00 25.67      B    N
ATOM   3022  CA  ASP T   6       9.704 253.379  10.804  1.00 25.61      B    C
ATOM   3023  CB  ASP T   6       8.275 253.737  11.258  1.00 39.92      B    C
ATOM   3024  CG  ASP T   6       7.534 252.590  11.932  1.00 32.45      B    C
ATOM   3025  OD1 ASP T   6       8.012 251.439  11.821  1.00 40.20      B    O
ATOM   3026  OD2 ASP T   6       6.489 252.845  12.537  1.00 52.56      B    O
ATOM   3027  C   ASP T   6      10.356 254.594  10.139  1.00 16.98      B    C
ATOM   3028  O   ASP T   6      10.234 255.726  10.583  1.00 17.72      B    O
ATOM   3029  N   ALA T   7      11.095 254.313   9.050  1.00 14.67      B    N
ATOM   3030  CA  ALA T   7      11.775 255.371   8.287  1.00 13.27      B    C
ATOM   3031  CB  ALA T   7      12.916 254.766   7.465  1.00 23.20      B    C
ATOM   3032  C   ALA T   7      10.790 256.077   7.357  1.00 14.04      B    C
ATOM   3033  O   ALA T   7       9.984 255.436   6.692  1.00 17.73      B    O
ATOM   3034  N   ALA T   8      10.863 257.409   7.337  1.00 11.31      B    N
ATOM   3035  CA  ALA T   8       9.968 258.226   6.525  1.00  9.62      B    C
ATOM   3036  CB  ALA T   8       9.938 259.666   7.033  1.00 19.74      B    C
ATOM   3037  C   ALA T   8      10.383 258.209   5.045  1.00 10.81      B    C
ATOM   3038  O   ALA T   8       9.568 258.007   4.152  1.00 13.65      B    O
ATOM   3039  OXT ALA T   8      11.551 258.390   4.729  1.00 30.31           O
TER    3040      ALA T   8
ATOM   3041  N   GLY U   1       0.236 250.609   7.311  1.00  7.81      C    N
ATOM   3042  CA  GLY U   1      -0.906 251.288   6.642  1.00  8.84      C    C
ATOM   3043  C   GLY U   1      -1.447 250.484   5.476  1.00 10.63      C    C
ATOM   3044  O   GLY U   1      -2.583 250.006   5.517  1.00 12.57      C    O
ATOM   3045  N   CYS U   2      -0.627 250.340   4.438  1.00 10.32      C    N
ATOM   3046  CA  CYS U   2      -0.999 249.601   3.226  1.00  9.83      C    C
ATOM   3047  CB  CYS U   2      -1.744 250.522   2.256  1.00 10.22      C    C
ATOM   3048  SG  CYS U   2      -0.738 251.856   1.559  1.00 14.39      C    S
ATOM   3049  C   CYS U   2       0.223 249.004   2.531  1.00 12.26      C    C
ATOM   3050  O   CYS U   2       1.354 249.434   2.766  1.00 13.25      C    O
ATOM   3051  N   GLY U   3      -0.019 248.019   1.667  1.00 13.35      C    N
ATOM   3052  CA  GLY U   3       1.038 247.369   0.897  1.00 12.83      C    C
ATOM   3053  C   GLY U   3       1.902 246.466   1.762  1.00 12.51      C    C
ATOM   3054  O   GLY U   3       1.382 245.684   2.563  1.00 11.88      C    O
ATOM   3055  N   GLY U   4       3.222 246.577   1.600  1.00 12.52      C    N
ATOM   3056  CA  GLY U   4       4.174 245.794   2.387  1.00 15.26      C    C
ATOM   3057  C   GLY U   4       4.244 244.351   1.935  1.00 15.48      C    C
ATOM   3058  O   GLY U   4       4.308 244.069   0.794  1.00 17.90      C    O
ATOM   3059  N   ASN U   5       4.234 243.426   2.886  1.00 14.00      C    N
ATOM   3060  CA  ASN U   5       4.323 241.987   2.605  1.00 12.26      C    C
ATOM   3061  CB  ASN U   5       5.750 241.616   2.158  1.00  7.98      C    C
ATOM   3062  CG  ASN U   5       6.832 242.183   3.067  1.00  9.66      C    C
ATOM   3063  OD1 ASN U   5       6.555 242.695   4.155  1.00  7.96      C    O
ATOM   3064  ND2 ASN U   5       8.077 242.096   2.617  1.00  7.61      C    N
ATOM   3065  C   ASN U   5       3.877 241.127   3.797  1.00 13.11      C    C
ATOM   3066  O   ASN U   5       3.568 241.657   4.867  1.00 14.76      C    O
ATOM   3067  N   SER U   6       3.832 239.810   3.595  1.00 13.82      C    N
ATOM   3068  CA  SER U   6       3.445 238.856   4.643  1.00 14.47      C    C
ATOM   3069  CB  SER U   6       3.323 237.448   4.061  1.00 17.35      C    C
ATOM   3070  OG  SER U   6       4.501 237.072   3.364  1.00 21.28      C    O
ATOM   3071  C   SER U   6       4.382 238.825   5.858  1.00 12.69      C    C
ATOM   3072  O   SER U   6       3.953 238.447   6.950  1.00 13.50      C    O
ATOM   3073  N   ASN U   7       5.646 239.213   5.665  1.00  8.76      C    N
ATOM   3074  CA  ASN U   7       6.590 239.366   6.777  1.00  8.99      C    C
ATOM   3075  CB  ASN U   7       8.028 239.502   6.243  1.00 11.28      C    C
ATOM   3076  CG  ASN U   7       9.082 239.475   7.341  1.00 12.10      C    C
ATOM   3077  OD1 ASN U   7       8.863 238.930   8.429  1.00  7.86      C    O
ATOM   3078  ND2 ASN U   7      10.243 240.055   7.062  1.00  8.60      C    N
ATOM   3079  C   ASN U   7       6.199 240.571   7.646  1.00  7.61      C    C
ATOM   3080  O   ASN U   7       6.752 241.669   7.518  1.00  7.68      C    O
ATOM   3081  N   ARG U   8       5.218 240.345   8.522  1.00  8.68      C    N
ATOM   3082  CA  ARG U   8       4.649 241.389   9.377  1.00 10.27      C    C
ATOM   3083  CB  ARG U   8       3.709 242.290   8.564  1.00 14.37      C    C
ATOM   3084  CG  ARG U   8       3.337 243.603   9.250  1.00 13.64      C    C
ATOM   3085  CD  ARG U   8       2.026 244.163   8.720  1.00 13.87      C    C
ATOM   3086  NE  ARG U   8       2.047 244.395   7.279  1.00 15.28      C    N
ATOM   3087  CZ  ARG U   8       1.007 244.811   6.549  1.00 14.16      C    C
ATOM   3088  NH1 ARG U   8      -0.180 245.045   7.114  1.00 12.01      C    N
ATOM   3089  NH2 ARG U   8       1.151 244.989   5.241  1.00 16.31      C    N
ATOM   3090  C   ARG U   8       3.876 240.743  10.525  1.00 10.77      C    C
ATOM   3091  O   ARG U   8       3.065 239.838  10.294  1.00 10.62      C    O
ATOM   3092  N   PHE U   9       4.130 241.202  11.749  1.00 10.76      C    N
ATOM   3093  CA  PHE U   9       3.445 240.706  12.948  1.00 11.59      C    C
ATOM   3094  CB  PHE U   9       4.331 239.706  13.697  1.00 11.37      C    C
ATOM   3095  CG  PHE U   9       4.718 238.504  12.877  1.00 13.55      C    C
ATOM   3096  CD1 PHE U   9       3.887 237.394  12.807  1.00 10.21      C    C
ATOM   3097  CE1 PHE U   9       4.239 236.285  12.049  1.00 11.32      C    C
ATOM   3098  CZ  PHE U   9       5.436 236.277  11.346  1.00 10.48      C    C
ATOM   3099  CE2 PHE U   9       6.277 237.382  11.409  1.00 12.66      C    C
ATOM   3100  CD2 PHE U   9       5.916 238.488  12.168  1.00 13.52      C    C
ATOM   3101  C   PHE U   9       3.087 241.866  13.876  1.00 12.70      C    C
ATOM   3102  O   PHE U   9       3.819 242.856  13.947  1.00 14.37      C    O
ATOM   3103  N   LYS U  10       1.964 241.739  14.579  1.00 13.88      C    N
ATOM   3104  CA  LYS U  10       1.497 242.770  15.516  1.00 14.98      C    C
ATOM   3105  CB  LYS U  10       0.037 242.527  15.905  1.00 17.17      C    C
ATOM   3106  CG  LYS U  10      -0.945 242.648  14.750  1.00 19.00      C    C
ATOM   3107  CD  LYS U  10      -2.379 242.433  15.225  1.00 25.91      C    C
ATOM   3108  CE  LYS U  10      -3.376 242.645  14.095  1.00 29.16      C    C
ATOM   3109  NZ  LYS U  10      -4.775 242.440  14.558  1.00 34.45      C    N
ATOM   3110  C   LYS U  10       2.365 242.787  16.769  1.00 14.90      C    C
ATOM   3111  O   LYS U  10       2.923 243.826  17.131  1.00 16.09      C    O
ATOM   3112  N   THR U  11       2.474 241.628  17.419  1.00 14.29      C    N
ATOM   3113  CA  THR U  11       3.266 241.459  18.638  1.00 12.63      C    C
ATOM   3114  CB  THR U  11       2.424 240.819  19.759  1.00 12.35      C    C
ATOM   3115  OG1 THR U  11       1.920 239.549  19.322  1.00 11.28      C    O
ATOM   3116  CG2 THR U  11       1.258 241.719  20.133  1.00 13.81      C    C
ATOM   3117  C   THR U  11       4.501 240.590  18.385  1.00 12.36      C    C
ATOM   3118  O   THR U  11       4.577 239.883  17.376  1.00 13.06      C    O
ATOM   3119  N   ILE U  12       5.457 240.656  19.312  1.00 11.71      C    N
ATOM   3120  CA  ILE U  12       6.688 239.851  19.244  1.00 12.35      C    C
ATOM   3121  CB  ILE U  12       7.765 240.368  20.246  1.00 14.58      C    C
ATOM   3122  CG1 ILE U  12       9.169 239.839  19.908  1.00 15.88      C    C
ATOM   3123  CD1 ILE U  12       9.722 240.317  18.584  1.00 13.17      C    C
ATOM   3124  CG2 ILE U  12       7.406 240.025  21.687  1.00 14.06      C    C
ATOM   3125  C   ILE U  12       6.431 238.345  19.434  1.00 13.51      C    C
ATOM   3126  O   ILE U  12       7.189 237.521  18.922  1.00 14.29      C    O
ATOM   3127  N   GLU U  13       5.366 237.995  20.159  1.00 11.30      C    N
ATOM   3128  CA  GLU U  13       4.988 236.590  20.377  1.00 11.40      C    C
ATOM   3129  CB  GLU U  13       3.861 236.463  21.411  1.00  8.39      C    C
ATOM   3130  CG  GLU U  13       4.248 236.833  22.840  1.00 10.59      C    C
ATOM   3131  CD  GLU U  13       3.923 238.271  23.209  1.00 13.50      C    C
ATOM   3132  OE1 GLU U  13       4.090 239.168  22.352  1.00 16.78      C    O
ATOM   3133  OE2 GLU U  13       3.505 238.515  24.359  1.00 18.58      C    O
ATOM   3134  C   GLU U  13       4.564 235.893  19.079  1.00 12.10      C    C
ATOM   3135  O   GLU U  13       4.894 234.724  18.868  1.00 12.27      C    O
ATOM   3136  N   GLU U  14       3.828 236.614  18.230  1.00 12.86      C    N
ATOM   3137  CA  GLU U  14       3.405 236.098  16.922  1.00 14.40      C    C
ATOM   3138  CB  GLU U  14       2.367 237.032  16.284  1.00 19.93      C    C
ATOM   3139  CG  GLU U  14       1.039 237.122  17.031  1.00 31.37      C    C
ATOM   3140  CD  GLU U  14       0.215 235.840  16.954  1.00 36.64      C    C
ATOM   3141  OE1 GLU U  14       0.061 235.291  15.831  1.00 38.34      C    O
ATOM   3142  OE2 GLU U  14      -0.287 235.379  17.999  1.00 40.97      C    O
ATOM   3143  C   GLU U  14       4.578 235.902  15.956  1.00 14.77      C    C
ATOM   3144  O   GLU U  14       4.571 234.969  15.152  1.00 16.96      C    O
ATOM   3145  N   CYS U  15       5.577 236.785  16.039  1.00 13.34      C    N
ATOM   3146  CA  CYS U  15       6.770 236.705  15.195  1.00 12.83      C    C
ATOM   3147  CB  CYS U  15       7.587 238.000  15.293  1.00  8.55      C    C
ATOM   3148  SG  CYS U  15       9.003 238.082  14.171  1.00 15.97      C    S
ATOM   3149  C   CYS U  15       7.663 235.507  15.532  1.00 13.69      C    C
ATOM   3150  O   CYS U  15       8.178 234.842  14.633  1.00 12.49      C    O
ATOM   3151  N   ARG U  16       7.846 235.248  16.831  1.00 12.77      C    N
ATOM   3152  CA  ARG U  16       8.699 234.148  17.300  1.00 11.13      C    C
ATOM   3153  CB  ARG U  16       9.029 234.304  18.788  1.00 11.86      C    C
ATOM   3154  CG  ARG U  16       9.948 235.475  19.096  1.00 19.93      C    C
ATOM   3155  CD  ARG U  16      10.197 235.613  20.587  1.00 21.84      C    C
ATOM   3156  NE  ARG U  16      10.974 234.494  21.127  1.00 21.82      C    N
ATOM   3157  CZ  ARG U  16      12.299 234.329  20.997  1.00 19.14      C    C
ATOM   3158  NH1 ARG U  16      13.044 235.209  20.322  1.00 18.36      C    N
ATOM   3159  NH2 ARG U  16      12.881 233.267  21.540  1.00 19.78      C    N
ATOM   3160  C   ARG U  16       8.083 232.771  17.046  1.00 11.26      C    C
ATOM   3161  O   ARG U  16       8.766 231.873  16.545  1.00 12.67      C    O
ATOM   3162  N   ARG U  17       6.809 232.604  17.397  1.00  9.99      C    N
ATOM   3163  CA  ARG U  17       6.108 231.319  17.210  1.00 12.56      C    C
ATOM   3164  CB  ARG U  17       4.716 231.343  17.862  1.00  8.25      C    C
ATOM   3165  CG  ARG U  17       4.726 231.171  19.374  1.00  7.01      C    C
ATOM   3166  CD  ARG U  17       3.346 230.824  19.915  1.00  8.38      C    C
ATOM   3167  NE  ARG U  17       2.436 231.970  19.898  1.00 10.70      C    N
ATOM   3168  CZ  ARG U  17       2.357 232.919  20.838  1.00 11.16      C    C
ATOM   3169  NH1 ARG U  17       3.138 232.898  21.919  1.00 12.15      C    N
ATOM   3170  NH2 ARG U  17       1.475 233.907  20.695  1.00 11.71      C    N
ATOM   3171  C   ARG U  17       5.987 230.892  15.740  1.00 14.65      C    C
ATOM   3172  O   ARG U  17       6.081 229.706  15.432  1.00 15.09      C    O
ATOM   3173  N   THR U  18       5.765 231.870  14.858  1.00 17.55      C    N
ATOM   3174  CA  THR U  18       5.634 231.603  13.425  1.00 16.41      C    C
ATOM   3175  CB  THR U  18       5.014 232.809  12.679  1.00 14.62      C    C
ATOM   3176  OG1 THR U  18       3.774 233.172  13.302  1.00 16.00      C    O
ATOM   3177  CG2 THR U  18       4.759 232.489  11.207  1.00  9.89      C    C
ATOM   3178  C   THR U  18       6.975 231.243  12.770  1.00 15.46      C    C
ATOM   3179  O   THR U  18       7.060 230.262  12.033  1.00 16.18      C    O
ATOM   3180  N   CYS U  19       8.005 232.043  13.053  1.00 14.33      C    N
ATOM   3181  CA  CYS U  19       9.312 231.910  12.392  1.00 15.48      C    C
ATOM   3182  CB  CYS U  19       9.900 233.293  12.110  1.00 13.78      C    C
ATOM   3183  SG  CYS U  19       8.856 234.358  11.088  1.00 14.74      C    S
ATOM   3184  C   CYS U  19      10.317 231.078  13.189  1.00 17.72      C    C
ATOM   3185  O   CYS U  19      10.832 230.080  12.680  1.00 19.27      C    O
ATOM   3186  N   ILE U  20      10.597 231.490  14.425  1.00 18.09      C    N
ATOM   3187  CA  ILE U  20      11.647 230.867  15.247  1.00 18.96      C    C
ATOM   3188  CB  ILE U  20      12.128 231.801  16.388  1.00 17.48      C    C
ATOM   3189  CG1 ILE U  20      12.705 233.102  15.808  1.00 16.28      C    C
ATOM   3190  CD1 ILE U  20      12.760 234.247  16.803  1.00 16.91      C    C
ATOM   3191  CG2 ILE U  20      13.174 231.112  17.259  1.00 18.63      C    C
ATOM   3192  C   ILE U  20      11.180 229.523  15.805  1.00 19.90      C    C
ATOM   3193  O   ILE U  20      11.704 228.470  15.424  1.00 18.92      C    O
ATOM   3194  N   GLY U  21      10.191 229.552  16.699  1.00 23.62      C    N
ATOM   3195  CA  GLY U  21       9.672 228.350  17.361  1.00 27.48      C    C
ATOM   3196  C   GLY U  21       8.917 228.637  18.635  1.00 30.25      C    C
ATOM   3197  O   GLY U  21       8.410 227.716  19.289  1.00 34.40      C    O
ATOM   3198  OXT GLY U  21       8.788 229.785  19.074  1.00 33.20      C    O
END
