# Supplementary material for: Supercell refinement: a cautionary tale
Source: Acta Crystallogr D Struct Biol. 2019 Aug 28;75(Pt 9):852–60. doi: 10.1107/S2059798319011082 (PMC6719663; doi:10.1107/S2059798319011082)
Supplement: Supplementary file 3 [file d-75-00852-sup3.zip › file_description.txt]

Description of file names

2018_m{amount of bias}_{phase shift}_n_refmac1.{mtz after refinement, pdb with _refmac1 after refinement, pdb no _refmac1 before refinement)
   amount of bias = 15 -> 15 degrees max rotation
                 1p5 -> 1.5 degrees max rotation

   phase shift    = 0p0 -> 0 phase shift
   phase shift    = 0p5 -> 0.5 phase shift

smjjl_00.mtz -> goal (during refinement we ignore the supplied phases in this file)

start_sc_2018{.pdb average position, _refmac1.pdb refined solution, _refmac1.mtz refined solution)
